# Supplementary material for: Marine DNA methylation patterns are associated with microbial community composition and inform virus-host dynamics
Source: Microbiome. 2022 Sep 28;10:157. doi: 10.1186/s40168-022-01340-w (PMC9516812; doi:10.1186/s40168-022-01340-w)
Supplement: Supplementary file 3 — Additional file 2: Supplementary Data 1. Genome information of SHIPPO MAGs. Supplementary Data 2. (DOI link: https://doi.org/10.6084/m9.figshare.17161715). Genome files of SHIPPO MAGs. [file 40168_2022_1340_MOESM2_ESM.xlsx]

## Sheet: MAG_information
MAG ID	MAG information				The breadth of coverage with 10x (RSII)
	Family	genome size (bp)	completeness	contamination	St2	St3	St4	St5	St6	St7	St8	St9	St10	St11
SHIPPO_EUK_1	Bathycoccaceae	8751095	58.61	2.0725	1.00936	2.17671	0.495401	0.500017	0.276868	1.29787	0.948476	0.764533	6.80644	1.4593
SHIPPO_EUK_2	Mamiellaceae	17616584	91.5367	3.37333	10.1443	8.99789	2.54235	2.30319	1.35915	3.24776	7.98987	5.88304	3.0165	5.66399
SHIPPO_EUK_3	Bathycoccaceae	10562420	65.1075	4.065	0.671257	1.38831	0.211968	0.356926	0.179533	0.998569	0.847344	0.445637	4.61028	0.789488
SHIPPO_EUK_4	Mamiellaceae	19784687	99.75	2.48	4.50836	8.13776	1.91264	1.74276	0.817915	3.65494	1.22289	1.02216	0.422342	2.58064
SHIPPO_EUK_5	Mamiellaceae	17377505	91.35	1.57	5.14232	4.6466	1.37485	1.04171	0.590925	1.86916	4.45537	3.41199	3.18441	5.72662
SHIPPO_EUK_6	Bathycoccaceae	13493785	82.5175	1.3125	3.79483	6.07669	1.67247	2.00203	1.10208	4.23729	3.32431	2.37098	15.2451	2.68574
SHIPPO_MAG_0	Burkholderiaceae	2281363	91.43	0.03	0	0.00499701	0	0	0	0.00600518	0	0.0146842	0.677753	10.7256
SHIPPO_MAG_1	Burkholderiaceae	2202106	91.71	0.7	0	0	0	0	0	0	0	0	2.50796	2.80086
SHIPPO_MAG_100	MGIIB	1376577	74.92	4	0.360241	1.80745	1.26117	1.65599	9.79843	4.55347	0.7693	3.3329	0	0
SHIPPO_MAG_101	MGIIA	1983234	78.96	0.12	1.67827	5.2429	2.39059	2.62445	45.5955	5.90783	28.2432	95.2838	0	0
SHIPPO_MAG_102	MGIIA	1934414	82.4	0	5.22701	11.6494	6.30858	7.02145	43.8213	11.6136	24.3716	93.0005	0	0
SHIPPO_MAG_103	MGIIA	1882881	81.33	2.92	0.462058	1.19901	0.000690431	0.207129	1.82678	0.444532	1.57211	9.90137	0	0
SHIPPO_MAG_104	MGIIA	1944477	83.73	0.4	0.0296738	0.219391	0.195014	0.0394965	11.1783	0.526414	0.502757	5.94011	0	0
SHIPPO_MAG_105	MGIIA	1796982	77.73	0	0.23801	2.15105	0.097775	0.588932	2.69452	0.43651	2.08355	18.1113	0.00595443	0
SHIPPO_MAG_106	GCA-002722245	2562111	95.09	2.96	1.44139	1.64263	1.92556	0.649074	1.61621	5.08561	1.7237	1.26595	0	0
SHIPPO_MAG_107	Cyclobacteriaceae	2211062	82.02	1.84	1.8388	0.73978	1.05565	1.61488	0.095972	0.513599	0.0891427	0.0572123	1.41556	1.63035
SHIPPO_MAG_108	Cyclobacteriaceae	2575394	82.05	2.38	0.826437	0.23876	0.962105	0.726102	0.110624	0.700747	0	0.0461677	1.20677	1.9941
SHIPPO_MAG_109	Cyclobacteriaceae	2579541	86.87	1.34	2.02292	1.01584	2.83077	2.13596	0.329012	1.52213	0.29796	0.355141	6.09283	6.00076
SHIPPO_MAG_110	Cyclobacteriaceae	2742635	84.37	6.61	4.43785	1.62198	3.34113	3.57445	0.55093	3.95886	0.258729	0.213408	1.80965	2.68399
SHIPPO_MAG_111	Cyclobacteriaceae	2855150	94.43	1.74	3.08744	1.55393	3.01207	2.71103	2.24275	1.12509	0.755862	3.3807	0.273085	0.476472
SHIPPO_MAG_112	Cyclobacteriaceae	2772168	90.99	1.55	9.0172	2.85376	8.04002	9.34135	1.18553	9.54156	1.16941	0.420682	4.3027	6.74894
SHIPPO_MAG_114	Cyclobacteriaceae	2702621	76.9	5.17	1.92258	1.36049	1.60063	1.53532	1.3269	1.76925	0.5377	2.03728	0.418705	0.84518
SHIPPO_MAG_117	Cryomorphaceae	1887114	98.39	0	7.8992	13.0269	11.2862	12.5262	11.7145	8.51782	2.10634	4.62876	0.282866	30.2111
SHIPPO_MAG_118	Cryomorphaceae	1553414	86.56	2.15	0.377169	0.716229	0.289041	0.89622	4.00022	0.153018	2.69851	3.60065	0.490082	5.70131
SHIPPO_MAG_119	Cryomorphaceae	1597154	85.04	3.1	0.177816	1.1287	0.471965	1.17421	7.11641	0.627303	2.07613	5.45007	0.454997	10.381
SHIPPO_MAG_120	Cryomorphaceae	1430170	83.59	1.63	0.122153	1.2416	1.65554	2.40209	8.90286	17.2859	1.36124	0.571261	0.0562171	0
SHIPPO_MAG_122	Cryomorphaceae	1991536	89.95	3.49	3.20326	8.58358	9.4747	12.6629	2.77354	12.2416	0.870032	0.394118	3.74756	3.15761
SHIPPO_MAG_125	Cryomorphaceae	1540651	89.07	0.54	4.18648	13.6206	27.3254	43.8041	10.3743	40.2386	1.75491	0.427222	0.522636	0.43196
SHIPPO_MAG_127	UBA1268	2585628	80.41	3.16	0.357863	0.736649	0.707449	0.60407	1.11733	1.50524	0.143176	0.106125	0.0364322	0
SHIPPO_MAG_128	UBA1268	2438417	84.42	0	2.72148	1.41272	2.0745	1.7219	3.0106	2.50285	0.276368	0.51636	0	0.0169782
SHIPPO_MAG_13	Emcibacteraceae	2227991	93.02	2.42	0.425181	1.34794	0.237254	0.242505	0.263242	0.542641	1.94467	2.91195	0.454266	0.577426
SHIPPO_MAG_130	Nisaeaceae	3219143	80.33	4.46	0.867529	1.43181	1.46051	1.30324	0.492398	3.95214	0.673626	0.137459	0.108538	0.0475592
SHIPPO_MAG_131	Saprospiraceae	2879727	91.25	4.9	0.58641	0.416394	0.129075	0.153521	0.0373994	0.24794	2.25323	1.55789	0.0677495	0.35993
SHIPPO_MAG_132	Microbacteriaceae	1036575	82.7	0	0	0	0.00154354	0.108241	0	0	0	0	28.7701	9.1182
SHIPPO_MAG_133	Methylophilaceae	1071985	81.34	3.42	25.0418	12.3177	14.4984	17.726	5.80754	14.061	7.5946	6.56894	18.5518	27.1857
SHIPPO_MAG_134	Marinisomataceae	863653	80.22	2.2	0.000578936	0.235164	0.311236	0.86632	2.41683	2.59688	4.56352	1.21195	0	0.0683145
SHIPPO_MAG_135	UBA955	1733191	79.98	0.02	0	0	0	0	0	0	1.30609	0.0833722	0.0226749	0
SHIPPO_MAG_136	Flavobacteriaceae	1773730	95.55	0.74	6.56413	2.00893	3.61481	6.52033	3.29329	1.76103	0.900193	1.4876	2.81683	3.49506
SHIPPO_MAG_137	Flavobacteriaceae	2061332	91.57	4.73	2.74458	1.24977	1.14067	2.61996	8.49368	0.903979	5.529	15.8014	1.07503	8.65882
SHIPPO_MAG_138	Flavobacteriaceae	1425656	80.8	1.1	11.4507	10.1295	18.5353	26.0395	7.07878	15.2937	3.97228	3.37529	7.39568	2.44351
SHIPPO_MAG_139	Flavobacteriaceae	1694897	84.95	8.82	8.11684	4.55786	5.85446	11.444	3.72052	6.49225	1.99558	1.41383	9.96804	6.75486
SHIPPO_MAG_14	Cyanobiaceae	1800247	90.26	0.03	0.00255521	0.0503264	0.242689	0.432885	0.549925	0.997919	0.692405	1.63128	0	0
SHIPPO_MAG_140	Flavobacteriaceae	1798298	95.59	2.57	1.45265	1.13279	1.87967	3.86627	1.01257	4.13107	0.892955	0.824835	0.298838	0.328867
SHIPPO_MAG_141	Flavobacteriaceae	2107944	87.14	7.84	0.870611	0.398208	0.45561	0.564958	1.00629	0.306744	0.235822	1.01492	1.07873	9.43573
SHIPPO_MAG_142	Flavobacteriaceae	1734617	93.38	0	5.3568	3.01081	5.2445	7.32755	1.48846	5.86717	2.23646	0.511237	0.384465	0.522651
SHIPPO_MAG_143	Flavobacteriaceae	2129387	91.05	4.64	0.264395	0.418242	0.342446	0.600079	1.25646	0.906458	2.31038	4.49486	0.188129	0.22382
SHIPPO_MAG_144	Flavobacteriaceae	2112262	89.76	4.45	0.496056	1.96912	0.964606	2.04411	1.71134	3.77283	1.36711	3.34177	0.366763	4.01839
SHIPPO_MAG_145	1G12	2454506	88.6	0.56	0.00753716	0.17034	0.0509267	0.195559	0.0401303	0.083031	0.0756975	0	1.47028	1.03609
SHIPPO_MAG_147	BACL11	1691978	98.66	2	0.0355797	0.420277	0.00868806	0.276954	0.308633	0.241138	2.44542	1.40776	0.259873	0.147342
SHIPPO_MAG_148	BACL11	1355509	86.19	1.61	0.367021	0.442933	0.452893	0.592619	1.95934	1.96199	2.74532	4.03627	0.237549	0.552708
SHIPPO_MAG_149	BACL11	1523517	89.43	7.38	1.32614	0.777412	0.906915	0.876131	1.31393	1.98941	3.3021	3.36058	0.28408	0.333045
SHIPPO_MAG_150	Flavobacteriaceae	1439732	80.51	1.47	7.62711	10.2218	10.6648	13.8392	4.11215	9.93039	2.90311	1.9771	10.5565	3.7764
SHIPPO_MAG_151	Flavobacteriaceae	1258359	77.21	3.68	12.969	18.8877	25.065	33.9938	10.3891	34.4976	6.44538	4.8088	3.79558	2.16115
SHIPPO_MAG_152	Flavobacteriaceae	1840789	85.97	1.33	0.527708	1.41494	3.16826	3.59786	1.75169	4.18217	2.36926	1.35192	0.277272	0.219797
SHIPPO_MAG_153	Flavobacteriaceae	1295225	77.04	2.21	1.51395	7.18223	4.03876	4.92015	3.078	5.11417	13.2853	31.2136	3.95916	5.11448
SHIPPO_MAG_154	UBA10066	1815961	83.84	1.88	4.88981	1.19689	4.43864	6.30184	40.1256	17.9952	1.89602	6.4389	0.094936	1.58269
SHIPPO_MAG_155	UBA10066	1802909	79.21	4.79	3.14985	1.94142	5.30914	8.77365	17.6663	15.4976	1.0883	2.49253	0.351432	3.59502
SHIPPO_MAG_158	UBA10066	1861909	84.39	4.7	4.49141	1.61367	3.14666	5.45848	12.4704	5.98123	1.41178	11.501	1.06686	17.7361
SHIPPO_MAG_159	UBA10066	2458307	88.71	8.84	27.1126	11.0717	19.1958	26.1622	24.0358	18.6445	3.46275	8.85252	0.796198	50.7469
SHIPPO_MAG_16	Cyanobiaceae	2026282	91.35	4.22	0	0.805564	0.614525	1.39541	0.76475	1.90398	3.55128	5.65968	0	0.100134
SHIPPO_MAG_160	1G12	2798160	99.46	1.08	1.5007	1.23667	0.615619	0.156674	6.90618	6.31594	1.24954	0.837586	0.0841624	0.100673
SHIPPO_MAG_161	unclassified_Pelagibacterales	1205517	92.77	0.8	4.28986	4.43909	3.57581	3.95656	2.77416	8.24791	0.3698	0.0109497	0.146742	0.0779748
SHIPPO_MAG_162	BACL11	1592997	96.24	1.08	0.624044	4.86479	5.03742	7.49185	0.430509	1.72624	0.127182	0	0.111676	0.148776
SHIPPO_MAG_163	BACL11	1317444	77.96	6.18	0.474935	2.86532	2.11607	1.94437	1.90346	2.65173	1.86482	1.3555	0.552965	3.57374
SHIPPO_MAG_164	Flavobacteriaceae	2112053	84.32	4.71	0.0874505	0.0589	0.00426126	0.0954521	0.356383	0.106531	0.458464	3.0611	0.381288	1.05873
SHIPPO_MAG_166	Flavobacteriaceae	2059466	84.22	6.14	0.687703	1.13559	0.554658	0.771705	2.39183	1.96949	0.687266	2.59441	10.8726	27.145
SHIPPO_MAG_167	Flavobacteriaceae	1771896	78	6.18	0.835884	2.37644	0.86636	0.868787	3.31712	1.10497	0.83944	2.11813	5.74706	9.11684
SHIPPO_MAG_17	Rhodobacteraceae	2079338	89.05	0.73	0.189147	0.192946	0.146537	0.360836	0.665741	0.421384	12.229	10.3152	0.0293844	0.0498236
SHIPPO_MAG_170	Flavobacteriaceae	1751521	80.31	6.29	0.430597	0.363513	0.206107	0.368822	0.675527	0.549579	2.62012	2.09943	0.924511	2.20174
SHIPPO_MAG_171	UBA8229	2700181	82.04	9.99	0.870053	1.59363	1.3865	0.819204	0.867497	0.863609	0.641624	0.454784	0.194654	0.167767
SHIPPO_MAG_172	Flavobacteriaceae	1715364	84.64	1.8	1.88811	2.0001	0.35765	0.937119	4.79321	1.84217	0.283438	0.570958	0.0661084	0.850548
SHIPPO_MAG_173	UBA9320	2208005	87.62	4.12	0.339945	0.107835	0.437861	0.263133	0.241123	0.751946	0.935913	0.559464	0.467979	1.00543
SHIPPO_MAG_174	UBA9320	1815736	77.04	2.14	0.0466478	0.0500073	0.0425723	0.117198	0.309571	0.284513	0.264961	0.316235	0.752147	1.15578
SHIPPO_MAG_175	GCA-1735895	3353907	96.42	3.14	0.100182	0.123498	0.00843792	0.0557857	0.0190226	0.126509	0.0173827	0.0195891	1.29825	4.46479
SHIPPO_MAG_176	Rhodobacteraceae	2772899	89.99	1.4	0.183671	0.201594	0.198817	0.172924	0.107685	0.430704	0.599733	1.39724	0.341844	3.3329
SHIPPO_MAG_177	koll-22	2516230	98.39	0	0.225854	0.0054844	0.0922014	0.194577	0.612027	2.62011	2.23259	0.509532	0.0700254	0.0885452
SHIPPO_MAG_178	UBA7430	1745454	97.58	0	7.3759	16.3714	22.5357	13.8844	9.14158	34.0468	5.15774	1.26443	0.328224	0
SHIPPO_MAG_179	UBA7430	1943394	92.74	0	7.96529	1.47443	2.79074	0.686994	0.90203	2.86602	3.18556	0.714369	0.0913351	0.184934
SHIPPO_MAG_180	1G12	2770620	100	0.11	0.198439	4.32925	2.30559	1.02587	3.10468	15.0064	2.7182	0.577741	0.378977	0.750085
SHIPPO_MAG_181	unclassified_Fibrobacterales	2775712	94.51	0.55	0.551318	1.10725	0.0683428	0.017437	0.0946784	0	1.55783	0.787257	0	0.0419352
SHIPPO_MAG_183	Cyanobiaceae	1222349	67.16	2.04	0.00883545	0.00695382	0.0850821	0.0985807	0	0.042132	0	0.362335	0.00474496	0
SHIPPO_MAG_184	MGIIA	1733843	72.49	0.8	0.0147072	1.14238	0.0676532	0.179543	1.91396	0.0300489	2.56863	5.16004	0	0
SHIPPO_MAG_185	MGIIA	1288055	53.12	0.8	4.13173	24.9312	3.41259	3.89921	19.8967	4.40571	9.34184	31.8187	0.273746	0.00838474
SHIPPO_MAG_186	MGIIA	1649265	70.93	2.4	2.50057	17.173	2.91057	3.13831	12.3804	2.23942	6.04002	15.807	0.0708194	0.254113
SHIPPO_MAG_187	MGIIA	1377269	68.13	0.8	1.92729	10.1133	1.56883	1.59156	8.05899	1.56004	4.37278	11.455	0	0.234885
SHIPPO_MAG_188	MGIIB	1224518	57.89	1	0	0.807338	0.266636	0.639844	2.27363	0.878305	0.0583087	0.872098	0.0227028	0.185461
SHIPPO_MAG_189	MGIIB	1204813	62.35	3.32	0.0372672	0.453929	0.570296	0.525974	1.54298	1.07552	1.16724	2.35472	0.133714	0
SHIPPO_MAG_19	Casp-alpha2	2444653	80.28	1.57	0.0886015	0.441085	0.0665943	0.159736	0	0.265641	0.0414374	0	2.01436	2.65637
SHIPPO_MAG_190	MGIIB	1315733	74.4	1.15	0	1.65763	0	0.0601946	0.714051	0.284936	2.11152	0.225426	0.124569	0
SHIPPO_MAG_191	S36-B12	1683387	72.54	9.93	0.444758	0.849062	1.47524	1.55924	1.00131	2.55758	0.43163	0.0980761	1.40788	0.86617
SHIPPO_MAG_192	S36-B12	964888	51.49	1.72	0.915132	0.462644	1.48857	0.493425	0.329779	1.74569	0	0.34035	3.63037	0.727338
SHIPPO_MAG_193	S36-B12	1493255	60.66	1.72	0.192599	0	0.170969	0.207667	0.119805	0.398793	0.150678	0	1.85206	0.811114
SHIPPO_MAG_194	unclassified_Nanopelagicales	1986438	74.52	2.59	0.0469182	0.297517	0.0526571	0.147601	0.090111	0.170859	0.0403234	0	0.496567	0.246824
SHIPPO_MAG_195	HIMB59	878853	65.59	2.25	12.7764	3.40842	5.56271	7.83976	2.43511	6.30208	0.716502	0.58235	9.31043	2.92666
SHIPPO_MAG_196	Cryomorphaceae	1313939	67.11	1.81	3.71136	7.01433	12.5211	19.4882	6.59551	22.8259	1.75442	0.731312	1.81964	0.908946
SHIPPO_MAG_197	Cyclobacteriaceae	1729870	54.31	3.45	0.395694	0.687277	0.588426	0.774336	0.276784	1.17142	0.157468	0.063473	0.137062	0.606866
SHIPPO_MAG_198	Emcibacteraceae	1588746	74.23	2.54	0.457657	0.620489	0.787539	0.09668	0.491709	0.334415	0.531677	1.47613	0.151314	0.594746
SHIPPO_MAG_199	Saprospiraceae	1984634	73	1.24	0.257025	0.271234	0	0.101429	0	0.187037	1.38645	0.706024	0	0.0738675
SHIPPO_MAG_2	Burkholderiaceae	2197374	90.07	0.62	0	0	0	0	0	0	0	0	2.2967	1.13385
SHIPPO_MAG_20	Pseudohongiellaceae	2469765	89.94	3.12	1.31539	1.88609	2.252	1.58995	0.91118	4.13367	2.1204	0.330679	0.0161959	0.0794003
SHIPPO_MAG_200	Saprospiraceae	1884880	66.96	4.08	0.0754955	0.190304	0.224842	0.169135	0.156509	0.228874	0.751825	0.833634	0.206273	0.184839
SHIPPO_MAG_201	TMED189	399607	50	0	15.54	8.84544	9.28112	19.0087	20.0014	26.7691	9.21881	8.33319	1.19793	0.560801
SHIPPO_MAG_202	TMED189	1217843	73.5	7.36	4.84775	2.34833	2.41279	5.62248	9.09937	10.9228	6.45683	4.65471	0.427806	0.383793
SHIPPO_MAG_203	UBA1268	1599053	59.77	0	0.778899	0.988648	1.03505	0.81123	1.38057	1.28238	0.0485913	0.279728	0	0
SHIPPO_MAG_204	Flavobacteriaceae	1671663	53.45	3.45	0.572903	0.204347	0.21344	0.119881	2.29669	0.619622	0.527798	0.803212	0.734598	1.77285
SHIPPO_MAG_205	Flavobacteriaceae	1458047	62.93	0	0.192518	2.05926	0.374954	0.186277	0.379892	0.601147	0.491891	1.3669	0.058983	1.0739
SHIPPO_MAG_206	Flavobacteriaceae	1778159	74.74	8.08	9.7538	26.1395	21.8583	32.3181	29.3209	32.1948	21.8256	38.42	1.9433	1.0886
SHIPPO_MAG_207	Flavobacteriaceae	1182597	62.13	2.66	1.53222	6.53841	6.3999	8.89686	7.73163	11.4381	5.12719	10.4205	0.528413	0.167682
SHIPPO_MAG_208	Flavobacteriaceae	1360374	74.1	3.19	2.53232	14.4914	2.01481	5.52598	3.08143	3.77462	6.05047	9.99777	12.0149	1.92918
SHIPPO_MAG_209	Flavobacteriaceae	1129174	54.4	1.16	1.04554	7.73424	1.29767	2.88671	2.57817	2.32294	2.90186	2.92701	8.13205	0.980717
SHIPPO_MAG_21	Rhodobacteraceae	2678562	89.73	2.98	1.03709	3.98501	1.35427	2.06099	0.342609	1.17933	0.973955	0.809091	2.78048	3.17573
SHIPPO_MAG_210	Flavobacteriaceae	2504762	55.22	8.63	0.878087	2.15917	1.39355	1.38584	1.13133	1.27365	1.75685	2.59238	0.933821	1.95512
SHIPPO_MAG_211	Flavobacteriaceae	1369121	73.99	1.91	2.17563	3.82954	1.7409	2.23618	5.23321	1.76252	0.7824	2.21076	29.4271	34.9922
SHIPPO_MAG_212	Flavobacteriaceae	1524031	62.35	3.92	4.6667	11.8467	8.2667	11.1844	15.8558	5.76996	7.97005	39.1258	34.0248	35.8295
SHIPPO_MAG_213	Flavobacteriaceae	1450326	58.33	1.72	3.01422	5.39575	6.67574	5.9015	7.72585	4.85443	4.01324	18.2979	13.5499	15.4832
SHIPPO_MAG_214	Flavobacteriaceae	1261048	58.67	4.87	3.13319	8.26194	6.38199	7.60716	10.304	6.89006	3.15262	16.0395	9.05778	14.3466
SHIPPO_MAG_215	Flavobacteriaceae	1815360	75.03	1.45	0.0510092	0.108518	0.135565	0.130387	0.205083	0.0601534	0	0.594703	2.71516	12.6196
SHIPPO_MAG_216	BACL11	904932	59.39	2.03	1.32308	3.99069	2.01429	2.20724	2.34084	2.70363	2.98056	1.28717	1.26429	2.52339
SHIPPO_MAG_217	UBA10066	1441445	70.82	0.82	5.89658	3.50683	6.78243	12.3413	23.4592	18.3224	2.4148	4.09311	0.326894	5.71773
SHIPPO_MAG_218	UBA10066	1013222	57.76	0.86	3.17236	0.924378	3.13051	3.71725	6.93747	5.6043	0.478572	4.30942	1.02041	15.4067
SHIPPO_MAG_219	UBA10066	1433128	66.18	1.08	5.38668	1.64137	4.04877	7.9397	13.3595	7.67426	0.753875	5.07924	1.22166	17.0824
SHIPPO_MAG_22	Rhodobacteraceae	2270153	89.7	1.5	31.3502	46.7544	60.9706	68.2442	31.2063	71.4502	18.9746	12.8637	25.4782	18.0609
SHIPPO_MAG_220	Flavobacteriaceae	871266	65.93	0.18	11.7676	19.1226	15.4918	15.059	9.58984	26.3008	43.5182	16.3983	1.06454	0.554136
SHIPPO_MAG_221	Flavobacteriaceae	1050286	52.43	3.3	6.02036	30.8743	12.8328	22.3996	12.8584	25.1032	34.4482	62.0995	11.6392	15.9498
SHIPPO_MAG_222	Flavobacteriaceae	1210504	57.52	0.97	1.68789	6.64492	3.43642	7.1861	5.81188	8.44144	8.63574	6.67623	1.69822	0.883186
SHIPPO_MAG_223	Flavobacteriaceae	1244060	68.69	2.01	7.28566	33.5165	17.895	22.0045	13.2843	22.0849	21.7907	23.5887	3.00444	1.34294
SHIPPO_MAG_224	Flavobacteriaceae	1303073	52.15	3.6	2.08269	3.05478	4.20422	7.12631	1.26946	3.46166	0.947299	0.516855	0.152179	0.438962
SHIPPO_MAG_225	Flavobacteriaceae	938521	57.18	3.68	4.66947	5.82885	5.30494	11.8249	3.05268	6.16353	6.14254	18.1509	10.4729	13.9206
SHIPPO_MAG_226	Flavobacteriaceae	1287067	52.35	4.47	14.2062	15.3353	18.0507	26.6912	8.86263	14.5254	9.34458	25.488	21.207	30.8004
SHIPPO_MAG_227	Flavobacteriaceae	1237853	65.47	3.31	3.39782	0.727873	3.35129	5.12201	2.2169	3.89933	0.9426	0.966108	10.7345	9.99529
SHIPPO_MAG_228	Flavobacteriaceae	1144042	56.9	6.9	4.18534	2.40218	3.32776	4.37309	2.99019	4.63707	1.74924	1.29427	10.2553	8.9446
SHIPPO_MAG_229	Flavobacteriaceae	1148572	57.6	6.99	7.75528	3.35007	6.99425	11.8237	4.84819	7.67849	1.92117	2.05516	6.71216	4.35393
SHIPPO_MAG_23	Rhodobacteraceae	3262916	78.13	5.27	2.68551	1.46345	2.28737	2.06809	1.06969	7.45186	0.67832	0.188696	0.105151	0.0660146
SHIPPO_MAG_230	Flavobacteriaceae	1414431	69.72	2.38	1.51043	0.754579	0.584122	1.52238	5.90485	0.0506211	1.86167	5.62792	0.183537	5.6977
SHIPPO_MAG_231	Flavobacteriaceae	1214304	50.34	1.72	1.26328	0.893763	1.77229	3.16387	1.73441	1.16701	0.954456	2.74676	0.829529	11.5821
SHIPPO_MAG_232	Flavobacteriaceae	1324540	53.62	1.72	2.08729	0.387531	1.29441	3.69306	1.54786	0.821946	0.858638	3.68732	0.976263	12.8447
SHIPPO_MAG_233	GCA-002716945	1374018	67.78	3.15	1.30369	0.888198	1.45595	0.872259	0.302543	1.3938	0.502541	0.373139	0.125981	0.784851
SHIPPO_MAG_234	Flavobacteriaceae	1547867	71.55	0.86	1.49793	2.29257	0.0540744	0.392476	6.36353	1.62081	0.0940649	1.39095	0.0487768	0.984516
SHIPPO_MAG_235	Flavobacteriaceae	1107376	64.66	0	0.85093	1.07822	0.168236	0.117395	4.74663	0.792865	0	0.407901	0.209775	0.347398
SHIPPO_MAG_236	Flavobacteriaceae	1339792	68.46	0.82	1.43216	0.685554	0.629202	0.126512	2.58995	1.00441	0	0.955148	0.271311	0.73698
SHIPPO_MAG_237	GCA-002705445	703296	62.07	1.72	5.10027	1.37367	3.45502	3.11163	1.2295	1.73028	0.578135	0.53619	7.36376	8.38466
SHIPPO_MAG_238	Rhodobacteraceae	1423755	65.52	0	0.659453	0.410253	0.588374	0.728145	7.2044	2.81495	21.8586	36.2568	0.0948899	1.00895
SHIPPO_MAG_239	Rhodobacteraceae	1524213	71.79	4.2	7.00808	5.3089	6.47219	7.61849	2.91114	6.04227	10.467	17.1667	11.0502	19.2221
SHIPPO_MAG_240	AAA536-G10	1374630	61.25	3.91	4.86946	3.19992	3.01034	3.07174	1.6184	5.78177	0.55775	0.77199	51.1407	56.7658
SHIPPO_MAG_241	AAA536-G10	1297765	63.59	3.39	3.55804	2.44043	1.92955	2.08381	0.935763	2.59269	0.919119	0.898005	25.1422	29.383
SHIPPO_MAG_242	MB11C04	2073936	74.92	2.65	0.349239	0.276576	0.227104	0.259941	0.238725	0.424169	0.340319	0.180285	3.85668	0.888022
SHIPPO_MAG_243	MB11C04	1384932	50.69	1.72	0.361101	0.0355252	0.301748	0.0502552	0.165857	0.171055	0	0	2.00342	0.753467
SHIPPO_MAG_244	Puniceicoccaceae	1536140	68.46	1.52	1.26518	1.11923	0.556915	0.931946	1.39818	0.709441	0.957074	0.477561	0	0
SHIPPO_MAG_245	Pelagibacteraceae	576238	58.55	0.24	97.954	95.113	97.1857	97.9248	89.499	97.4526	92.1775	86.8743	98.0689	98.6268
SHIPPO_MAG_246	Pelagibacteraceae	1326031	53.83	6.93	79.5995	64.3925	81.2985	84.8734	60.3135	86.4803	53.8235	29.9537	31.3472	36.7949
SHIPPO_MAG_247	Pelagibacteraceae	724997	65.77	4.37	54.0612	40.4984	59.478	63.2583	46.2921	76.2607	36.2818	18.4866	14.4714	16.0963
SHIPPO_MAG_248	Pelagibacteraceae	552170	53.57	0	13.686	5.52402	10.2612	13.0652	2.70044	11.3313	0.201568	1.57343	18.2239	31.0935
SHIPPO_MAG_249	Puniceispirillaceae	1402307	72.12	3.28	4.49267	1.25707	3.31083	2.69805	2.64528	2.49282	0.218354	1.81159	0.347142	4.13497
SHIPPO_MAG_25	BACL11	1250631	76.41	0.54	12.1349	15.6619	8.22409	5.92421	14.5284	21.2466	8.53657	5.48611	0.408754	0.917217
SHIPPO_MAG_250	Porticoccaceae	987740	69.72	1.42	2.22042	0.60198	0	0.153887	0	0.291473	0.0996214	0	0	0.827444
SHIPPO_MAG_251	Porticoccaceae	1026597	54.31	6.9	1.78512	1.0639	0.0998444	0.379701	0.144847	0.235535	0.0989678	0	0.432594	0.746447
SHIPPO_MAG_252	Rhodobacteraceae	1652958	59.08	2.28	0.105689	1.06415	1.10221	2.20054	1.58171	4.03767	1.25024	0.557485	0.063825	0
SHIPPO_MAG_253	Rhodobacteraceae	1687996	61.79	9.95	0.996863	1.04929	0.776661	1.27737	1.23478	3.85297	0.345617	0.597928	0.344017	0.246979
SHIPPO_MAG_254	MB11C04	1967624	60.25	4.79	0.232412	0.0848231	0.129141	0.0863478	0.556153	0.109421	0.738657	0.329941	0.510108	0.00955467
SHIPPO_MAG_255	GCA-2689405	1085256	60.7	1.14	4.87378	4.85148	7.68713	10.8013	2.11369	7.95692	0.689146	1.15927	1.14028	1.33416
SHIPPO_MAG_256	D2472	1300920	62.45	1	1.55613	2.52068	1.21868	1.7995	0.710113	2.5711	0.654383	0.775912	6.15142	1.24051
SHIPPO_MAG_257	D2472	1115872	60.56	4.73	67.1453	75.3879	62.2018	74.9229	43.64	66.9974	55.8806	42.6421	73.5195	50.7948
SHIPPO_MAG_258	D2472	911787	54.52	0.57	31.6607	53.7441	27.9653	37.0675	15.5355	26.4659	16.6901	7.88485	3.06223	12.8631
SHIPPO_MAG_259	D2472	1068107	50.06	5.04	12.4112	20.5219	10.8619	13.9546	6.28963	10.5232	6.60664	4.60862	3.08143	5.66011
SHIPPO_MAG_26	Porticoccaceae	1958003	84.39	1.85	0.542287	0.401123	1.1646	1.29132	0.0390704	0.44193	0.206179	0.0847292	0.113483	0.888456
SHIPPO_MAG_260	D2472	992659	53.82	2.41	66.5661	54.0865	36.7446	53.4968	18.5267	52.886	20.8981	6.63672	2.94522	4.43476
SHIPPO_MAG_261	D2472	1184768	63.53	4.83	12.0332	12.0111	5.62465	9.53208	4.56773	7.52341	9.7544	9.0838	36.3194	75.2092
SHIPPO_MAG_262	D2472	1384840	56.66	6.5	7.98692	6.09832	5.75778	7.37255	3.93396	10.2123	5.00989	4.47034	13.2577	21.2392
SHIPPO_MAG_263	D2472	963668	52.34	6.91	5.27526	5.88284	3.16271	5.46257	3.44112	5.23365	6.93839	4.90304	9.78055	22.975
SHIPPO_MAG_264	D2472	941153	51.55	0.62	47.177	33.8454	35.3254	38.1716	24.0231	65.7627	26.7987	11.4117	1.05371	1.01726
SHIPPO_MAG_265	D2472	966581	74.14	8.78	17.1664	17.0391	18.2341	24.1023	15.3024	39.3299	15.8553	10.0652	1.51855	1.76426
SHIPPO_MAG_266	Methylophilaceae	765286	54.21	3.51	7.17496	6.42165	8.91797	9.96412	3.35822	7.72077	2.65208	3.86444	4.63735	6.5599
SHIPPO_MAG_267	Methylophilaceae	772934	61.51	4.69	9.3365	4.80248	5.31507	5.88977	3.4849	6.12109	1.86277	2.25944	7.89214	10.741
SHIPPO_MAG_268	Thioglobaceae	848044	54.61	0.79	12.5448	20.5006	16.3789	16.198	7.48817	15.4921	5.3364	0.944526	0.738759	0.861276
SHIPPO_MAG_269	Thioglobaceae	983334	52.38	1.32	10.805	40.3464	12.3627	15.5281	7.28491	12.1405	13.2413	7.6982	20.1063	7.48881
SHIPPO_MAG_27	MB11C04	2574821	93.2	0	7.08748	3.75292	7.60931	6.55246	1.03083	5.11593	0.220093	0.0766655	0.454401	0.124785
SHIPPO_MAG_270	Thioglobaceae	757359	55.86	1.7	4.72286	17.79	6.05618	7.25416	2.32505	5.33327	6.19614	2.82812	11.1848	4.80855
SHIPPO_MAG_271	Thioglobaceae	1222356	59.16	4.6	6.4383	22.1071	7.11405	8.2332	4.43291	9.10463	6.82543	3.67103	10.7461	4.52233
SHIPPO_MAG_272	Thioglobaceae	1165283	53	3.57	0.816197	3.43762	1.13569	1.15285	0.53575	1.04807	0.706438	0.31237	2.39993	5.57161
SHIPPO_MAG_273	SAR86	1468003	71.8	1.48	1.14666	4.67465	2.73896	2.20449	0.405176	0.94666	0.29346	0.221662	0.344345	0.318664
SHIPPO_MAG_274	SAR86	1106305	60.42	2.11	3.72998	5.75149	6.37654	10.1079	3.40973	16.646	1.19036	0.861065	0	0
SHIPPO_MAG_275	SAR86	1269631	57.88	5.17	4.27817	4.69782	4.99066	7.77549	2.51041	8.24436	2.76986	1.06165	0.932161	1.08504
SHIPPO_MAG_276	Litoricolaceae	1559232	67.95	2.61	5.72493	4.0983	6.56137	6.80752	0.815786	12.3994	1.80358	0.195032	2.99141	12.6802
SHIPPO_MAG_277	Puniceispirillaceae	1173512	56.67	1.85	25.7041	17.8867	29.066	32.4097	23.1258	48.1943	8.30626	5.12973	1.09381	1.38218
SHIPPO_MAG_278	Woeseiaceae	1857889	66.33	6.28	0.471664	1.83525	0.85764	1.82352	0.55816	1.71905	0.867113	0.350344	0.158836	0.191561
SHIPPO_MAG_279	Rhodobacteraceae	2171512	74.6	3.6	0.152751	0.946529	0.873539	0.978166	0.114114	0.563478	0.650791	0.396728	4.05676	9.4611
SHIPPO_MAG_280	Rhodobacteraceae	1957155	63.24	1.72	0.769842	2.51181	1.44117	1.17574	0.487238	1.2439	0.449939	0.566639	1.06527	1.94629
SHIPPO_MAG_281	Rhodobacteraceae	2115954	73.28	1.72	3.15862	4.22471	3.50414	3.90491	2.01597	4.78909	0.84137	0.597839	1.59555	1.81072
SHIPPO_MAG_282	Rhodobacteraceae	2470337	74.14	0	4.45526	3.28603	5.8356	5.0083	1.87545	5.22864	1.56137	0.542558	0.909957	1.6501
SHIPPO_MAG_283	Rhodobacteraceae	2108524	62.93	3.45	1.05595	1.93723	2.31285	2.26334	0.681851	2.01511	0.757449	0.547634	2.03498	1.60904
SHIPPO_MAG_284	Rhodobacteraceae	2183552	60.34	5.17	1.20244	1.72737	1.90662	2.41973	0.548327	2.8727	0.783173	0.661949	1.34625	1.65895
SHIPPO_MAG_285	HTCC2089	2647190	72.34	4.41	0.453538	2.62705	1.18832	0.94878	0.257934	1.85329	0.774406	0.127909	0.325099	0.900615
SHIPPO_MAG_286	Akkermansiaceae	2884615	67.43	5.78	0.109477	0.573109	0.216771	0.233619	0.416693	0.641125	0.203667	0.352213	0.00416	0
SHIPPO_MAG_287	Casp-alpha2	3059488	68.45	0	0.0297762	0.114725	0.0906034	0.177121	0.0755682	0.0736398	0.105344	0	3.34255	4.70105
SHIPPO_MAG_288	Methylophagaceae	1173974	74.17	3.31	0.492856	0.571137	0.0267468	0.24958	0.116612	0.0336464	0	0.974553	0.746013	3.28397
SHIPPO_MAG_289	Methylophagaceae	1196212	59.48	0	0.40879	0.971316	0.229809	0.211668	0.0482356	0.0255807	0	0.796264	0.363564	3.16951
SHIPPO_MAG_290	Porticoccaceae	1732975	65.52	1.72	0	0.0633015	0.0303524	0.198272	0.0154647	0.160649	0.0580505	1.42085	0.222277	13.1263
SHIPPO_MAG_291	Porticoccaceae	1990370	75.27	1.48	21.5924	7.85899	30.0327	24.2616	3.36224	16.4236	1.41969	0.234831	0.387315	3.75468
SHIPPO_MAG_292	Porticoccaceae	1835122	62.92	3.91	14.4523	7.4024	16.3027	11.7154	1.1736	9.11242	0.644535	0.119938	0.738262	3.46375
SHIPPO_MAG_293	Pseudohongiellaceae	1684850	65.73	3.21	3.21999	0.645339	0.405377	0.883402	0.602249	2.07888	1.63089	2.32994	3.69926	31.6212
SHIPPO_MAG_294	Nitrincolaceae	1599320	55.8	2.59	1.79451	5.03383	4.27726	3.0588	1.52158	2.3722	1.31225	1.89799	1.60249	4.16765
SHIPPO_MAG_295	Nitrincolaceae	1794266	51.9	0	0.915806	3.10054	1.76345	1.68921	1.14203	1.07353	2.74474	3.1837	0.877406	4.08245
SHIPPO_MAG_296	HTCC2089	2249066	72.55	1.85	7.30472	9.58669	8.39264	5.17966	1.66087	7.64126	1.38604	0.558543	0.35597	0.681483
SHIPPO_MAG_297	HTCC2089	2403263	66.11	5.06	6.68083	5.99493	6.72278	3.58076	2.08075	9.47445	1.82714	1.49251	0.848763	0.259564
SHIPPO_MAG_298	HTCC2089	1950566	69.29	2.13	6.18215	4.28537	5.53352	4.95364	1.55083	7.19765	1.48659	0.719637	0.494421	0.616078
SHIPPO_MAG_299	HTCC2089	2304453	55.51	4.69	4.6102	3.07965	4.16324	3.639	1.57816	6.27806	0.951896	0.850093	0.203606	0.440929
SHIPPO_MAG_3	S36-B12	1820527	77.27	6.86	0.730942	0.96126	1.54944	0.950549	0.795539	2.15981	0.165502	0.243061	0.981968	0.733908
SHIPPO_MAG_30	MB11C04	2954337	81.98	2.59	2.95315	1.36179	1.49936	1.57612	0.414035	1.5594	0.399277	0.257994	0.926502	0.0729775
SHIPPO_MAG_32	Methylophilaceae	1277663	77.77	8.66	3.99988	2.26586	3.7985	4.01131	2.93826	7.14672	1.27029	1.23608	1.93737	2.13069
SHIPPO_MAG_33	Pelagibacteraceae	975478	87.3	3.79	97.8523	95.7425	97.3459	97.8084	93.5393	97.3284	95.1755	91.2883	98.843	98.4723
SHIPPO_MAG_34	Porticoccaceae	2257975	76.9	0	0.0210365	0	0.00961038	0.0555808	0	0.015412	0.174448	0.565462	0.749167	2.25441
SHIPPO_MAG_35	Porticoccaceae	1915194	87.47	4.44	0.0967526	0.24008	0	0.129595	0.59524	0.116228	0.393955	1.5222	1.92717	14.2387
SHIPPO_MAG_36	Porticoccaceae	1970174	82.84	2.9	0.133745	0.26485	0.145926	0.383773	0.251501	0.257794	0.101869	0.26891	0.243938	15.2795
SHIPPO_MAG_37	Porticoccaceae	2520036	95.52	1.3	0.0759116	2.96365	1.04201	1.11213	0.281186	0.812409	0.715545	1.52811	1.12447	1.70906
SHIPPO_MAG_38	Porticoccaceae	2275746	95.74	0	2.74644	2.31485	9.78532	15.569	0.817314	5.18599	0.643965	0.909592	0.202395	2.36327
SHIPPO_MAG_41	Porticoccaceae	2338073	90.62	0.12	3.98461	4.9111	13.1056	24.1127	4.59699	19.7309	5.12957	14.682	1.77544	37.3933
SHIPPO_MAG_44	Porticoccaceae	2290908	93.46	0.06	1.31166	1.91954	5.52209	8.4745	1.32175	5.13818	1.88008	6.68556	5.36595	81.3161
SHIPPO_MAG_48	Porticoccaceae	2567846	88.58	1.67	8.97608	3.11179	12.0287	9.17376	2.0701	10.0638	0.727731	0.193976	0.314076	1.30814
SHIPPO_MAG_49	HTCC2089	3089438	84.45	3.3	0.36696	0.152164	0.553628	0.301932	0.236289	0.474002	2.51531	3.01712	0.475815	0.842516
SHIPPO_MAG_5	Microbacteriaceae	1307757	89.59	1.41	0.208831	0	0.101166	0	0.251882	0.00474094	0	0	1.38328	0.539167
SHIPPO_MAG_50	HTCC2089	2804472	88.89	1.62	7.14181	3.73396	5.06028	3.63124	3.23833	13.1855	2.21774	1.79078	1.22483	0.336712
SHIPPO_MAG_52	HTCC2089	3037776	91.3	1.34	1.75638	1.70654	2.48112	1.63955	0.96202	3.02741	1.07993	1.37265	8.68402	1.89583
SHIPPO_MAG_54	HTCC2089	3373049	89.88	2.78	0.495071	0.672211	0.126058	0.0820326	0.103823	0.513571	1.56707	0.696195	4.41055	5.68631
SHIPPO_MAG_55	HTCC2089	2946241	86.11	5.61	0.509089	1.6015	0.125991	0.213391	0.254697	0.436488	3.1455	1.8379	0.518559	0.895005
SHIPPO_MAG_57	HTCC2089	3900886	94.51	3.56	0	0.106181	0	0.0297625	0.0498092	0.0146633	0.0434004	0.305725	0.0970549	5.41272
SHIPPO_MAG_58	Halieaceae	3020901	91.27	1.74	1.09838	0.598298	0.294217	0.298189	0.0734218	0.441689	1.92446	1.28266	0	0.184945
SHIPPO_MAG_59	Halieaceae	2426565	91.44	0.05	5.67432	2.96003	3.12578	4.25367	3.27401	8.27194	3.47388	1.45535	0	0
SHIPPO_MAG_6	Rhodobacteraceae	2618033	92.59	1.99	0.0483951	0	0.0902968	0.0970194	0.00649342	0.0079067	0.209012	0.543461	0.348888	7.48799
SHIPPO_MAG_61	Halieaceae	3246430	95.29	0.11	0.0070539	0.0173729	0.0347151	0	0.0419538	0.0957667	0.0443564	0.0186359	1.00138	1.32117
SHIPPO_MAG_62	Ilumatobacteraceae	3052528	97.44	2.99	0	0.30709	0.0216542	0.0809493	0.120687	0.0390824	1.07992	1.52195	1.76971	0.785513
SHIPPO_MAG_63	Ilumatobacteraceae	3345094	85.47	4.27	0	0.0247228	0	0.0667545	0.0840933	0	0.152283	0.445219	0.391379	0.237004
SHIPPO_MAG_64	unclassified_Pelagibacterales	1149932	90.36	0	91.8835	69.1221	84.8139	95.2239	61.9093	95.075	37.4933	21.0609	30.925	12.2231
SHIPPO_MAG_65	TMED25	1567939	81.68	8.34	16.5777	16.4733	11.8632	15.8374	7.17458	18.4094	6.12804	3.65671	2.01277	5.78951
SHIPPO_MAG_66	AAA536-G10	1996191	83.38	3.91	70.4041	44.2016	68.5684	71.1526	28.8624	77.1664	15.1247	14.0753	23.5379	36.2609
SHIPPO_MAG_67	TMED109	1705978	91.14	6.74	1.77646	2.1774	1.7002	1.73009	0.638578	3.6103	2.55408	1.04773	3.80632	0.405339
SHIPPO_MAG_68	Rhodobacteraceae	2108673	82.89	5.15	1.40382	4.45916	3.65495	2.09549	0.666248	3.08711	1.1907	0.739422	0.422351	0.0820895
SHIPPO_MAG_71	Rhodobacteraceae	1978886	90.73	1.77	6.89418	4.82721	6.07003	6.89059	3.31207	5.49228	7.59447	14.2334	8.39361	11.2399
SHIPPO_MAG_73	Rhodobacteraceae	2567394	85.86	0.93	0.595546	4.33447	2.20157	2.61857	1.09531	2.51971	2.43726	1.70644	0.417934	0.109566
SHIPPO_MAG_74	Woeseiaceae	1672386	76.88	1.41	1.03284	2.55031	1.22268	1.73895	1.19518	3.54715	0.634244	0.595975	0.180042	0
SHIPPO_MAG_75	UBA4575	1400687	87.37	0.7	0	0	0.0033555	0	0	0.0104235	0	0.0922405	0	6.51223
SHIPPO_MAG_76	Methylophilaceae	1119316	83.01	3.27	10.4458	3.44362	4.98796	8.19393	0.55123	3.71745	0.504326	0.165905	0.907072	0.294019
SHIPPO_MAG_77	Methylophilaceae	1244609	95.27	0.2	0.936358	1.03848	1.50561	3.96149	0.602599	3.51227	0.0925592	0.157479	0.0694194	0.289408
SHIPPO_MAG_8	Rhodobacteraceae	3342137	92.73	0.06	35.3667	9.46158	35.7832	26.5139	3.53032	16.0693	2.61503	0.357945	5.33356	16.2058
SHIPPO_MAG_80	Nitrincolaceae	2181831	89.73	0.07	3.5582	12.9918	8.16149	4.76022	2.76456	6.10359	3.43445	3.49335	5.66813	26.5089
SHIPPO_MAG_81	Litoricolaceae	1710594	88.09	0.96	0.00426752	0.056647	0	0	0	0.00812583	0	0	5.18668	3.4505
SHIPPO_MAG_82	SG8-40	2083995	89.58	1.34	0.535414	0.513053	0.233062	0.216411	0.0113724	0.449473	0.0659311	0.015787	1.09578	3.40342
SHIPPO_MAG_83	SG8-40	1495161	77.65	0.61	0	0	0.00434736	0	0	0	0	0	3.72482	0.412598
SHIPPO_MAG_84	Rhodobacteraceae	2268668	81.87	5.33	0.712665	0.993358	1.18329	1.10505	0.546797	2.62965	0.722627	0.190464	0.21744	0.13801
SHIPPO_MAG_85	Rhodobacteraceae	2006015	76.99	6.44	3.0917	2.72366	2.34933	2.70332	2.44754	5.42688	1.59266	0.368193	1.95407	0.601242
SHIPPO_MAG_87	Porticoccaceae	1321330	90.99	0.37	0.0341323	0.0609991	0.082417	0.00227044	0.039657	0.201161	0.0631939	0	7.07832	5.8594
SHIPPO_MAG_89	Porticoccaceae	1527692	92.73	4.39	2.40814	1.96388	0.514371	0.763701	0.30353	0.500821	0.335015	0.144794	1.30452	3.52021
SHIPPO_MAG_90	Porticoccaceae	1162165	76.21	8.62	2.91602	1.35463	0.589589	0.677356	0.178116	0.461983	0.0953393	0.0307185	0.493906	1.17384
SHIPPO_MAG_91	Porticoccaceae	1288237	92.69	1.15	2.48122	2.52516	1.59908	0.603616	1.72096	5.01282	0.927702	1.20273	0.0388127	0.0295753
SHIPPO_MAG_92	Porticoccaceae	1236267	91.2	1.05	0.883547	0.513562	0.595745	0.353807	0.439306	0.98029	1.33256	0.687635	0	0.027583
SHIPPO_MAG_94	UBA8229	2622350	77.49	1.1	0.532233	1.38063	1.27397	1.41884	1.02206	1.87709	0.551185	0.223235	0.0803096	0.0730642
SHIPPO_MAG_95	UBA8229	2597795	95.65	1.16	0.654825	0.506199	1.18843	0.640081	3.62989	2.17488	1.5191	1.44099	0.0260606	0.000654401
SHIPPO_MAG_97	MGIIA	1885152	86.13	0	0.00991962	0.0474232	0.0301832	0	1.63096	0.508447	0.0238177	8.77171	0	0
SHIPPO_MAG_98	MGIIA	1946758	84.53	0.84	0.188005	1.68526	0.467855	0.427994	8.68968	0.54994	7.69207	51.1305	0	0.0132528
vOTU_0__Co_contig_3657_pilon_pilon	Siphoviridae	42174	73.16	0	0	0	0	0	0	0	0	0	31.9486	4.35102
vOTU_0__Co_contig_4423_pilon_pilon	Siphoviridae	50956	88.88	0	0	2.5159	0.170736	0	0	0	0	0	24.3857	1.10291
vOTU_0__S10_contig_156_pilon_pilon	Siphoviridae	52518	91.56	0	0	0	0	0	0	0	0	0	34.4701	1.74036
vOTU_0__S10_contig_609_pilon_pilon	Siphoviridae	55285	95.86	0	0.0307498	0	0	0	0	0	0.475717	0	44.0264	3.89979
vOTU_0__S11_k141_372133	Siphoviridae	12855	22.36	0	0	5.52314	0	0	0	0	0	0	0	0
vOTU_0__S2_k141_394644	Siphoviridae	38859	67.07	0	0	0	0	0	0	0	0	0	10.0337	2.57855
vOTU_1__Co_k141_1528373	Myoviridae	15337	25.64	0	0	0	0	6.33761	0	0	0	0	0	0
vOTU_10__Co_k141_987644	Unclassified_Caudovirales	14450	38.87	0	0	0	0	0	0	0	0	0	0	0
vOTU_100__S11_k141_477228	Podoviridae	10172	18.66	0	0	0	0	0	0	0	0	0	0	0
vOTU_1002__Co_k141_2647500	Unknown_Virus	10100	17.58	0	0	6.32673	0	0	7.32673	0	0	0	0	0
vOTU_1003__S2_k141_738911	Podoviridae	15747	25.86	0	0	4.91522	0	0	0.0317521	0	0	0	0	0
vOTU_1003__S3_k141_167150	Podoviridae	12173	19.95	0	0	0	0	6.75265	0	0	0	0	0	0
vOTU_1004__S2_k141_610621	Podoviridae	11014	19.87	0	19.5751	0	20.9098	0	23.7425	0	0	0	0	0
vOTU_1005__S6_k141_68324	Podoviridae	10829	17.78	0	0	0	15.44	0	11.58	1.24665	20.3712	0	0	0
vOTU_1008__S2_k141_641488	Unknown_Virus	11031	19.19	0	0	2.5383	0	0	9.99003	0	20.5965	10.2439	0	0
vOTU_101__Co_k141_2759093	Myoviridae	32598	8.11	0	0	0	0	0	0	0	0	0	0	0
vOTU_1010__Co_k141_1312102	Myoviridae	23452	6.8	0	0	0	0	0	0	0	0	5.12536	0	14.6427
vOTU_1011__Co_k141_495948	Unknown_Virus	13566	8.53	0	0	6.30252	0	0	0	0	0	0	0	0
vOTU_1013__S11_k141_561130	Myoviridae	11336	16.94	0	0	0	0	0	0	0	0	0	0	0
vOTU_1014__S10_k141_23274	Myoviridae	12441	22.09	0	0	0	0	0	0	0	0	0	16.0518	0
vOTU_1014__S11_k141_264352	Myoviridae	14255	25.24	0	2.18169	0	0	0	7.54121	0	0	0	23.9214	2.10452
vOTU_1014__S2_k141_24244	Myoviridae	27824	51.78	0	0	0	0	3.63355	0	6.26438	1.77545	0	33.3489	1.84014
vOTU_1014__S2_k141_618336	Myoviridae	20398	36.21	0	8.88813	0	0	0	0	0	0	0	4.89264	6.63791
vOTU_1015__S10_k141_22907	Myoviridae	17731	9.51	0	0	0	0	0	0	0	0	0	0	0
vOTU_1017__S6_k141_739294	Siphoviridae	12716	12.5	0	0	0	0	0	0	6.06323	0	0	0	0
vOTU_1018__S7_k141_549029	Podoviridae	11440	18.83	0	0	0	28.8024	0	0	7.43007	0	0	0	0
vOTU_1019__Co_k141_453955	Unknown_Virus	35447	41.39	0	0	0	0	0	0	0	0	0	0	0
vOTU_102__Co_k141_2590266	Myoviridae	18134	6.96	0	0	0	0	0	0	0	0	0	0	0
vOTU_102__S7_k141_574920	Myoviridae	14191	6.46	0	0	0	0	0	0	0	0	0	0	0
vOTU_102__S8_k141_391958	Myoviridae	17941	8.02	0	0	0	0	0	0	0	0	0	0	0
vOTU_1021__S2_k141_380793	Phycodnaviridae	30151	6.44	0	5.68472	0	0	13.5352	0.994992	0.510762	2.0331	0	0	0
vOTU_1021__S4_k141_667283	Phycodnaviridae	31808	6.81	0	0	0	0.666499	5.52691	0	4.04301	0	0	0	0
vOTU_1021__S5_k141_694461	Phycodnaviridae	37790	8.09	0	3.89786	0	11.5666	10.4313	0	4.48267	0.190527	0	0	0
vOTU_1023__S2_k141_784046	Unclassified_Caudovirales	22671	38.44	0	0	0	0	2.17017	9.13502	0	0	0	0	0
vOTU_1023__S6_k141_483752	Unclassified_Caudovirales	18445	31.32	0	0	0	3.43725	11.8894	13.2068	12.1822	0	0	0	0
vOTU_1026__Co_k141_597606	Myoviridae	11310	5.24	0	0	0	0	0	0	0	0	0	0	0
vOTU_1027__Co_k141_2791130	Myoviridae	24814	13.17	0	0	0	0	0	0	0	0	0	0	0
vOTU_1028__Co_k141_2589986	Unknown_Virus	10309	6.66	0	0	0	0	0	0	0	0	0	0	0
vOTU_103__Co_k141_1338592	Unknown_Virus	52080	15.27	0	0	0	0	0	0	0	0	0	0	0
vOTU_1030__Co_contig_3375_pilon_pilon	Myoviridae	15879	8.36	0	0	0	0	0	7.72089	0.995025	0	0	0	0
vOTU_1030__S3_k141_132798	Myoviridae	52266	27.97	0	0.482149	0	7.00073	2.45858	2.97708	1.20346	0	5.95224	0	0
vOTU_1031__Co_k141_1068864	Phycodnaviridae	44019	23.42	0	0	0	5.5158	0	0	0	0	0	0	0
vOTU_1032__S10_contig_275_pilon_pilon	Myoviridae	20591	25.43	0	8.78054	0.441941	0.728474	0.412802	1.26754	0	0.713904	1.07328	35.7778	0
vOTU_1033__S11_k141_214190	Unknown_Virus	10195	9.33	0	2.14811	0	0	0	0	0	0	0	0	0
vOTU_1033__S6_k141_225876	Unknown_Virus	21445	19.74	0	5.48846	0	0	0	0	0	0	0	0	0
vOTU_1033__S8_k141_239499	Unknown_Virus	21235	19.65	0	0	0	0	0	0	0	0	0	0	0
vOTU_1033__S8_k141_253214	Unknown_Virus	10598	9.82	0	0	0	0	0	0	0	0	0	0	0
vOTU_1033__S9_k141_39681	Unknown_Virus	11328	10.49	0	0	0	0	0	0	0	0	11.8556	0	0
vOTU_1033__S9_k141_481191	Unknown_Virus	32144	29.55	0	0	0	0	0	0	5.3447	0.354654	0	0	7.18641
vOTU_1034__S11_k141_301492	Podoviridae	16060	26.37	0	0	0	0	0	0	0	0	0	0	1.07721
vOTU_1035__S10_k141_372821	Podoviridae	21127	38.13	0	0	1.83651	11.2841	0	0	0	0	0	13.3478	6.3142
vOTU_1035__S3_k141_185487	Podoviridae	16363	29.53	0	0	8.72089	0	0	0	0	0	0	0	1.41783
vOTU_1035__S6_k141_345104	Podoviridae	31022	56.1	0	1.89221	1.19593	4.56128	8.77442	6.28264	0.863903	4.07453	0	0	0.622139
vOTU_1035__S7_k141_248302	Podoviridae	11320	20.38	0	0	0	0	8.81625	11.864	0	0	0	0	0
vOTU_1036__Co_contig_3663_pilon_pilon	Unknown_Virus	17361	100	0	44.5136	22.66	38.045	33.3564	15.6846	53.4762	37.8665	15.938	40.614	11.6641
vOTU_1037__Co_k141_2620116	Myoviridae	10285	18.42	0	0	0	11.7939	0	0	3.36412	0	10.0729	0	16.1011
vOTU_1038__Co_k141_945960	Myoviridae	14649	3.84	0	0	0	0	0	0	0	0	0	0	0
vOTU_1041__Co_k141_1815382-circular	Unclassified_Caudovirales	31511	98.5	0	0	0	0	0	0	0	0	0	0	0
vOTU_1041__S11_k141_758646-circular	Unclassified_Caudovirales	31534	98.57	0	0	0	0	0	0	0	0	0	0	0
vOTU_1042__S9_k141_173201	Unclassified_Caudovirales	10372	16.7	0	0	0	0	0	63.4015	0	0	13.0158	0	0
vOTU_1043__Co_contig_2221_pilon_pilon	Podoviridae	14256	29.94	0	0	0	0	0	0	0	0	5.23288	28.388	19.8653
vOTU_1043__Co_contig_4645_pilon_pilon	Podoviridae	11859	9.67	0	0	0	0	0	0	0	0	16.5191	10.9959	36.5545
vOTU_1043__S11_k141_255459	Podoviridae	10562	18.15	0	0	0	0	0	0	0	0	12.1473	0	15.0634
vOTU_1043__S5_k141_278234	Podoviridae	42741	75.84	0	0	0	0	0	0	0	3.96107	8.70359	10.6128	11.8364
vOTU_1043__S6_k141_87356	Podoviridae	26552	46.57	0	0	5.93176	9.17068	0	0	5.18982	0	27.143	9.02757	2.79075
vOTU_1043__S7_k141_378600	Podoviridae	57789	99.5	0	0	0	0	1.64391	5.85925	3.63045	4.39357	15.5826	20.234	9.28897
vOTU_1046__Co_contig_2894_pilon_pilon	Podoviridae	42600	68	0	0	0	0	0	0	0.0399061	0	0	1.24413	45.2723
vOTU_1046__Co_contig_6217_pilon_pilon	Podoviridae	34991	55.31	0	0	0	0	0	0	0	0	0	18.3133	22.4829
vOTU_1046__S10_contig_324_pilon_pilon	Podoviridae	18191	29.09	0	0	0	0	0	0	0	0	0	35.4076	0
vOTU_1046__S10_k141_375130	Podoviridae	28951	45.57	0	0	0	0	0	0	0	0	0	54.2123	2.51114
vOTU_1046__S11_contig_304_pilon_pilon	Podoviridae	27828	51.03	0	0	0	0	0	0	0	0	0	5.33635	65.1861
vOTU_1047__S3_k141_212832	Myoviridae	11187	3.29	0	40.4666	9.7077	0	0	5.93546	0	0	0	0	0
vOTU_1047__S5_k141_450397	Myoviridae	14549	5.04	0	15.8293	26.0774	0	20.1388	0	0	0	0	0	0
vOTU_1048__Co_contig_1007_pilon_pilon	Podoviridae	12257	22.79	0	28.0901	0	0	0	0	0	15.1097	0	34.7556	0
vOTU_1048__Co_contig_3552_pilon_pilon	Podoviridae	19332	40.39	0	3.42437	0	0	0	0	10.18	12.3577	7.2574	20.0186	0
vOTU_1048__S10_contig_3_pilon_pilon	Podoviridae	17203	33.6	0	0	0	0	0	0	0	0	0	13.2012	0
vOTU_1048__S2_k141_356426	Podoviridae	10336	19.21	0	5.04063	9.61687	0.435372	0	0	0	0	0	22.1169	21.9427
vOTU_1048__S3_k141_681523	Podoviridae	13190	25.89	0	7.61183	0	0	0	0	0	0	0	0	0
vOTU_1048__S8_k141_253346	Podoviridae	11801	21.94	0	0	0	0	0	0	0	13.4056	0	0	0
vOTU_1048__S9_k141_18900	Podoviridae	30219	56.18	0	9.60654	4.01072	0	0	6.6349	0	0	13.2863	4.22251	0
vOTU_1049__Co_contig_2259_pilon_pilon	Myoviridae	18038	18.31	0	6.49739	11.7807	22.9294	5.22231	6.66925	7.11831	0	0	4.59031	0
vOTU_105__Co_contig_5787_pilon_pilon	Unknown_Virus	14014	11.1	0	12.5161	22.6131	21.4214	7.34266	0	0	16.7618	23.9546	0	0
vOTU_1051__S6_k141_126948	Myoviridae	11973	22.75	0	10.9496	0	0	0	9.38779	7.21624	19.995	0	2.3553	0
vOTU_1052__S6_k141_51221	Myoviridae	12842	5.69	0	0	0	0	0	0	0	0	0	0	0
vOTU_1054__S6_k141_455298	Podoviridae	16100	28.5	0	0	0	0	0	5.13665	0	0	0	0	0
vOTU_1056__S9_k141_455833	Podoviridae	10293	17.2	0	0	0	11.4155	0	0	0	0	0	0	6.22753
vOTU_1057__Co_k141_826860	Myoviridae	10519	4.8	0	0	0	0	0	0	0	0	0	0	0
vOTU_1060__S2_k141_196535	Podoviridae	10976	22.52	0	0	0	0	5.05649	0	0	0	0	0	0
vOTU_1061__S5_k141_478431	Podoviridae	14578	41.37	0	11.0921	6.3589	7.51818	9.40458	0	11.387	6.02963	3.128	0	0
vOTU_1062__Co_k141_852906	Siphoviridae	27915	77.07	0	9.74387	0	0	0	0	0	0	0	0	0
vOTU_1062__S4_k141_550514-circular	Siphoviridae	27423	75.71	0	0	0	0	7.45724	0	0	0	0	0	0
vOTU_1065__Co_k141_2585174	Unclassified_Caudovirales	11536	3.04	0	0	0	0	0	0	0	0	0	0	0
vOTU_1066__Co_k141_478178	Unclassified_Caudovirales	13221	33.08	0	1.02867	0	0	0	0	0	0	0	0	0
vOTU_1067__S11_k141_416696	Unknown_Virus	10826	5.18	0	0	0	0	0	0	0	0	0	0	0
vOTU_1068__Co_k141_324093	Myoviridae	90831	48.74	0	1.07342	2.13804	2.41658	1.82977	2.94723	3.40523	0	0	0	1.52371
vOTU_1068__S2_k141_247496	Myoviridae	100559	53.91	0	0	0.973558	1.47873	1.92325	0	5.40379	0	2.55273	1.23808	0
vOTU_1068__S7_k141_582884	Myoviridae	102016	54.64	0	3.18381	0	0	0.148996	0	0	0	0	0	1.30568
vOTU_1070__Co_k141_453352	Myoviridae	17925	9.21	0	0	0	0	0	0	0	0	0	0	0
vOTU_1072__Co_k141_651695	Podoviridae	29642	68.64	0	0	0	0	0	0	0	0	0	19.4555	0
vOTU_1072__S10_k141_234713	Podoviridae	27885	64.8	0	0	0	0	0	0	0	0	0	24.8162	0
vOTU_1072__S2_k141_714775	Podoviridae	31910	73.83	0	0	0	0	0	0	0	0	0	14.2996	0
vOTU_1073__S4_k141_184657	Myoviridae	13310	10.49	0	0	0	0	0	0	0	0	0	0	0
vOTU_1073__S6_k141_514485	Myoviridae	29894	20.65	0	0	0	0	0	0	0	0	0	0	0
vOTU_1074__Co_k141_22689	Myoviridae	18293	11.08	0	0	0	0	0	0	0	0	0	0	0
vOTU_1074__Co_k141_2470549	Myoviridae	39119	23.7	0	0	0	0	0	0	0	0	0	0	0
vOTU_1074__S11_k141_298556	Myoviridae	11657	7.06	0	0	0	0	0	0	0	0	0	0	0
vOTU_1074__S11_k141_319363	Myoviridae	14345	8.69	0	0	0	0	0	0	0	0	0	0	0
vOTU_1075__Co_k141_1816927	Unclassified_Caudovirales	13357	23.36	0	0	0	0	0	3.33907	0	0	0	0	0
vOTU_1076__S2_k141_305296	Podoviridae	19392	41.13	0	7.78672	0	0	0	0	0	0	0.608498	7.0854	0
vOTU_1077__Co_k141_332409	Podoviridae	10633	20.12	0	0	0	0	0	0	0	0	0	0	29.004
vOTU_1078__S10_k141_325115	Unknown_Virus	29954	22.16	0	0	0	0	0	0	0	0	0	11.8382	0
vOTU_108__S3_k141_222118	Podoviridae	31044	48.2	0	3.28888	8.8133	9.86342	7.66976	3.14392	2.83147	0	0	0	0
vOTU_108__S5_k141_297804	Podoviridae	30860	47.96	0	10.8522	5.21063	8.32793	1.70123	0	1.3221	0	0	0	0
vOTU_1080__S6_k141_688843	Myoviridae	15158	5.42	0	0	0	0	0	0	0	0	0	0	0
vOTU_1081__S11_k141_404029	Myoviridae	12317	9.96	0	0	0	0	0	0	0	0	0	0	0
vOTU_1082__Co_contig_6003_pilon_pilon	Siphoviridae	28638	92.33	0	0	0	0	0	0	0	0	0	0	90.771
vOTU_1084__S2_k141_343052	Unclassified_Caudovirales	165150	94.68	0	0	0	0	0.0508629	0.0333031	0	0	0	0	0
vOTU_1085__S11_k141_516645	Siphoviridae	10399	18.06	0	10.626	0	2.52909	2.86566	2.83681	0	0	0	17.1363	0
vOTU_1087__Co_k141_223365	Siphoviridae	13372	22.36	0	0	0	0	0	0	9.22824	6.92492	0	0	0
vOTU_1088__S4_k141_641296	Siphoviridae	13359	27.06	0	0	0	0	0	0	0	0	0	0	0
vOTU_1089__S11_k141_395301	Myoviridae	17583	5.32	0	0	0	0	0	0	0	0	0	0	0
vOTU_1090__Co_k141_189312	Unclassified_Caudovirales	12748	18.52	0	0	0	0	0	0	0	0	0	0	0
vOTU_1091__Co_k141_1085727	Podoviridae	12489	20.51	0	0	0	0	0	0	0	0	0	0	0
vOTU_1091__S8_k141_66056	Podoviridae	11723	19.25	0	0	0	0	0	0	0	0	0	0	0
vOTU_1092__S11_k141_343751	Myoviridae	29929	7.89	0	0	0	0	0	0	0	0	0	0	0
vOTU_1093__S2_k141_62207	Podoviridae	36848	67.99	0	7.44138	0	1.84813	5.22145	0	0	0	3.39503	0	0
vOTU_1093__S4_k141_84995	Podoviridae	31618	58.15	0	0	2.22658	5.44943	7.20792	0	0	0	6.07565	0	4.03251
vOTU_1093__S5_k141_13285	Podoviridae	18898	34.88	0	5.21748	0	0	0	0	0	0	0	0	0
vOTU_1094__S10_k141_34892	Myoviridae	14129	7.65	0	0	0	0	0	0	0	0	0	0	0
vOTU_1094__S10_k141_76084	Myoviridae	15207	7.34	0	0	0	0	0	0	0	0	0	0	0
vOTU_1094__S11_k141_768463	Myoviridae	14512	7.01	0	0	0	0	0	0	0	0	0	0	0
vOTU_1094__S5_k141_256012	Myoviridae	12585	6.07	0	0	0	0	0	0	0	0	0	0	0
vOTU_1094__S6_k141_389952	Myoviridae	40237	19.42	0	0	0	0	0	0	0	0	0	0	0
vOTU_1097__S2_k141_425227	Siphoviridae	11243	24.4	0	0	0	0	0	0	0	0	0	0	0
vOTU_1098__Co_k141_2332231	Myoviridae	14213	3.64	0	0	0	0	0	0	0	0	0	0	0
vOTU_11__S8_k141_101490	Unknown_Virus	13199	6.13	0	0	0	0	0	0	0	0	0	0	0
vOTU_110__S11_k141_256606	Unclassified_Caudovirales	23770	68.19	0	0	0	0	0	0	0	0	0	0	7.95961
vOTU_110__S9_k141_254312	Unclassified_Caudovirales	22940	65.85	0	0	0	0	0	0	0	0	0	6.04185	0
vOTU_1100__S7_k141_195315	Siphoviridae	14627	8.82	0	14.2476	7.21269	6.9529	12.7709	0	0	0	0	0	0
vOTU_1101__S10_k141_64126	Myoviridae	10075	6.49	0	0	0	0	0	0	0	0	0	0	7.80149
vOTU_1102__S4_k141_123902	Podoviridae	11589	18.14	0	0	0	11.9251	0	0.189835	12.3134	23.7898	2.27802	0	0
vOTU_1102__S8_k141_194721	Podoviridae	17474	27.47	0	0	0	6.56976	18.4217	0	0	2.99302	19.6349	0	0
vOTU_1103__Co_k141_1364936	Unknown_Virus	15336	3.49	0	0	0	0	0	0	0	0	0	0	0
vOTU_1104__S2_k141_678452	Unclassified_Caudovirales	18183	28.65	0	0	0	0	0	10.5483	0	0	0	0	0
vOTU_1104__S5_k141_65707	Unclassified_Caudovirales	16351	25.75	0	0	0	0	10.085	0	0	0	0	0	0
vOTU_1105__S3_k141_549239	Podoviridae	13265	21.81	0	43.1059	16.291	0	0	0	0	0	0	0	0
vOTU_1107__Co_k141_1529358	Myoviridae	18932	11.59	0	0	0	0	0	0	0	0	0	0	0
vOTU_1108__S2_k141_583950	Siphoviridae	19459	34.31	0	0	0	0	0	0	4.64567	0	0	0	0
vOTU_1109__S11_k141_646544	Myoviridae	11448	5.94	0	0	0	0	0	0	0	0	0	0	0
vOTU_111__S10_k141_249180	Myoviridae	34461	9.78	0	0	0	0	0	0	0	0	0	0	0
vOTU_111__S11_k141_190288	Myoviridae	16097	4.33	0	0	0	0	0	0	0	0	0	0	0
vOTU_1113__S9_k141_426849	Podoviridae	14409	28.01	0	17.2045	7.67576	0	0	21.9238	0	7.93254	0	0	0
vOTU_1114__Co_k141_1195593	Myoviridae	12304	5.64	0	0	0	0	0	0	0	0	0	0	0
vOTU_1116__S3_k141_4013	Unclassified_Caudovirales	19580	31.03	0	24.3412	0	7.8907	0	0	0	0	2.41573	0	4.20327
vOTU_1118__Co_contig_2334_pilon_pilon	Podoviridae	15458	24.24	0	0	21.6846	30.5538	0	14.1868	13.6499	12.0326	15.3513	0	0
vOTU_1119__Co_k141_2390342	Siphoviridae	10063	9.58	0	16.357	0	0	9.45046	0	9.63927	0	0	0	0
vOTU_112__S11_k141_658191	Siphoviridae	11241	18.62	0	0	0	0	0	5.87136	0	0	0	0	0
vOTU_1120__Co_k141_2962024	Siphoviridae	17866	56.44	0	0	0	0	0	0	0	0	0	0	0
vOTU_1120__S2_k141_766796	Siphoviridae	20141	64.17	0	6.13674	0	0	0	0	0	0	0	0	0
vOTU_1121__Co_k141_440210	Siphoviridae	10122	22.22	0	0	0	0	0	0	4.72239	0	0	0	0
vOTU_1121__S6_k141_371949	Siphoviridae	10184	21.6	0	0	0	0	0	0	14.5522	0	0	0	0
vOTU_1123__Co_k141_2878827	Myoviridae	14951	7.22	0	0	0	0	0	0	0	0	0	0	0
vOTU_1124__Co_k141_1164828	Podoviridae	17554	49.78	0	0	0	0	0	0	0	0	0	0	0
vOTU_1127__S10_k141_46462	Siphoviridae	10045	8.12	0	0	0	0	0	0	0	0	0	0	0
vOTU_1128__S5_k141_159030	Myoviridae	15925	7.71	0	13.2873	0	19.0958	0.339089	22.0911	0	0	0	0	0
vOTU_1128__S5_k141_52687	Myoviridae	10030	4.95	0	0	0	0	0	0	21.1366	0	0	0	0
vOTU_1128__S6_k141_587442	Myoviridae	11867	5.72	0	0	0	0	0	0	0	0	0	0	0
vOTU_1129__Co_k141_412735	Siphoviridae	10565	31.66	0	0	0	0	0	0	0	0	0	0	0
vOTU_1132__Co_k141_654615	Myoviridae	12009	6.21	0	0	0	0	0	0	0	0	0	0	0
vOTU_1134__S10_k141_576427	Myoviridae	27536	14.73	0	0.0399477	0	0	5.74157	0	0	0	0	11.287	3.43187
vOTU_1137__S4_k141_392102	Myoviridae	13371	27.02	0	0	6.88804	22.9302	0	0	7.91265	0	0	0	0
vOTU_1139__Co_contig_2964_pilon_pilon	Siphoviridae	32457	92.16	0	0	0	0	1.46347	0	0	1.89481	5.38559	71.4607	0
vOTU_1139__S10_contig_44_pilon_pilon	Siphoviridae	16147	45.81	0	0	0	0	0	0	0	0	4.42807	70.0068	0
vOTU_1139__S9_k141_157796	Siphoviridae	11223	31.79	0	0	0	0	0	0	0	0	0	0	0
vOTU_114__Co_k141_1061641	Podoviridae	16705	47.18	0	0	0	0	0	0	0	0	0	0	0
vOTU_1140__S9_k141_52357	Siphoviridae	28032	83.41	0	0	0	0	0	0	0	0	6.2393	0	0
vOTU_1141__Co_k141_1110457	Podoviridae	10401	27.68	0	0	0	0	0	0	0	0	0	0	2.98048
vOTU_1141__S11_k141_608277	Podoviridae	16371	43.63	0	6.26718	0	0	0	0	0	0	0	40.2113	0
vOTU_1142__S9_k141_166389	Phycodnaviridae	12555	6.58	0	5.79849	25.5117	0	0	0	0	13.9865	0	0	0
vOTU_1144__Co_k141_1415277	Unclassified_Caudovirales	30940	49.96	0	0	0	0	0	0	0	0	0	0	0
vOTU_1144__S6_k141_106382	Unclassified_Caudovirales	33890	54.72	0	0.537032	0	0	0	3.17203	6.48864	0	0	0	0
vOTU_1145__S6_k141_406787	Unclassified_Caudovirales	19771	11.34	0	0	0	0	0	0	0	0	0	0	0
vOTU_1145__S9_k141_247990	Unclassified_Caudovirales	32277	12.23	0	3.35843	0	0	0	0	0	0	0	0	0
vOTU_1147__S3_k141_263968	Myoviridae	199274	52.52	0	0	0	0	0.0903279	0	0.317653	0	0	0	0
vOTU_1148__Co_k141_1310907	Unclassified_Caudovirales	21365	35.85	0	0	0	0	0	0	0	0	0	0	0
vOTU_115__S7_k141_198585	Unclassified_Caudovirales	13394	25.53	0	0	11.102	0	0	0	0	0	10.6466	1.79185	7.90653
vOTU_1150__S10_k141_280051	Unknown_Virus	12475	22.46	0	0	0	0	0	0.432866	0	0	0	0	8.96192
vOTU_1152__Co_k141_2901122	Phycodnaviridae	10113	2.16	0	0	0	0	0	0	0	0	0	0	0
vOTU_1155__Co_k141_2572498	Myoviridae	11714	2.97	0	0	0	0	0	0	0	0	0	0	0
vOTU_1156__S11_k141_324938	Siphoviridae	16684	28.75	0	0	0	0	0	0	0	8.64901	5.77799	9.81779	0
vOTU_1156__S9_k141_427535	Siphoviridae	14082	24.31	0	0	0	0	0	0	0	0	0	9.43048	0
vOTU_1157__Co_contig_5651_pilon_pilon	Unknown_Virus	27843	10.32	0	0	0	0	0	0	0	0	0	0	0
vOTU_1157__S9_k141_148084	Unknown_Virus	28946	10.66	0	0	3.14724	2.73613	0.673668	3.04705	0	0	6.04229	0	0
vOTU_1158__S7_k141_387109	Myoviridae	10131	15.04	0	0	0	0	0	0	0	0	0	0	0
vOTU_1158__S8_k141_481464	Myoviridae	17251	25.58	0	0	0	0	0	0	0	0	0	0	0
vOTU_1158__S9_k141_156776	Myoviridae	15745	23.36	0	0	0	0	0	0	0	0	0	0	0
vOTU_1159__Co_contig_4354_pilon_pilon	Podoviridae	39726	61.26	0	0.468207	0	0	0	0.541207	0	32.6461	41.2652	10.5976	14.3458
vOTU_1159__S8_contig_162_pilon_pilon	Podoviridae	19116	29.75	0	0	0	0	7.57481	0	0	27.0349	25.0052	8.68383	0
vOTU_1159__S9_contig_412_pilon_pilon	Podoviridae	22113	34.39	0	0	0	0	0	0	0	32.3294	69.7056	0	0
vOTU_1162__S11_k141_267857	Myoviridae	30115	16.05	0	0	0	0	0	0	0	0	0	0	0
vOTU_1163__S10_k141_311164	Unknown_Virus	18820	30.19	0	2.86929	3.09245	19.5537	0	2.83209	7.19979	0	0	19.1339	0
vOTU_1164__Co_k141_2205393	Unknown_Virus	26868	65.18	0	4.48489	0	0	0	5.7615	0	0	0	0	0
vOTU_1164__S6_k141_684286	Unknown_Virus	31572	76.49	0	0.34841	0	0	0	0	0	0	0	0	6.32839
vOTU_1167__S8_k141_127702	Myoviridae	45359	20.56	0	0	0	0	0	0	0	0	0	0	0
vOTU_1168__Co_k141_1020282	Myoviridae	10507	2.69	0	0	0	0	0	0	0	0	0	0	0
vOTU_1169__S11_k141_638138	Myoviridae	16415	7.72	0	0	0	0	0	0	0	0	0	0	0
vOTU_1173__S2_k141_400051	Podoviridae	13852	21.79	0	7.11811	0	0	20.7407	0	0	0	0	12.186	0
vOTU_1174__S11_k141_554966	Unclassified_Caudovirales	33036	95.58	0	2.65165	3.07543	0	0	0	5.84211	0	0	0	1.37123
vOTU_1175__S8_k141_448422	Podoviridae	22233	37.05	0	0	0	0	0	4.25494	0	0	12.351	0	0
vOTU_1176__S9_k141_127460	Myoviridae	16214	4.3	0	0	0	0	0	0	0	0	0	0	0
vOTU_1177__Co_k141_2191684	Unclassified_Caudovirales	11563	8.14	0	0	0	0	0	0	0	0	0	0	0
vOTU_1177__Co_k141_2668318	Unclassified_Caudovirales	16364	9.8	0	0	0	0	0	0	0	0	0	0	0
vOTU_1177__S10_k141_206137	Unclassified_Caudovirales	10903	7.67	0	0	0	0	0	0	0	0	0	0	0
vOTU_1177__S10_k141_273961	Unclassified_Caudovirales	13448	7.85	0	0	0	0	0	0	0	0	0	0	0.632064
vOTU_1178__S10_k141_402244	Podoviridae	14272	23.31	0	0	0	0	0	0	0	0	0	0	46.9871
vOTU_1178__S6_k141_398252	Podoviridae	12336	20.26	0	0	0	0	0	0	0	0	0	0	6.97957
vOTU_1179__Co_contig_2952_pilon_pilon	Unclassified_Caudovirales	45269	17.49	0	0	1.617	0	1.96603	10.9258	0	15.4145	16.2937	0	0
vOTU_1179__Co_contig_350_pilon_pilon	Unclassified_Caudovirales	23946	7.18	0	0	0	5.15326	0	4.33893	0	3.42855	11.267	0	0
vOTU_1179__Co_contig_7799_pilon_pilon	Unclassified_Caudovirales	17499	5.25	0	0	3.82308	0	8.32619	0	3.99451	3.31448	19.384	0	0
vOTU_1179__S4_k141_191679	Unclassified_Caudovirales	68231	21.44	0	0	1.80417	0	0	2.18522	0	8.85082	5.31723	0	0.609694
vOTU_1179__S4_k141_289182	Unclassified_Caudovirales	108171	39.73	0	0	0.16363	2.43688	0	1.25634	1.66311	6.69403	13.5508	0	0.45576
vOTU_1179__S4_k141_575152	Unclassified_Caudovirales	86641	27.12	0	0	0	5.17076	1.26614	0	0	7.04285	4.17124	0	0
vOTU_1179__S6_k141_111516	Unclassified_Caudovirales	188716	56.58	0	0.0879629	0.449882	3.0379	1.18856	5.00752	2.66591	10.7601	13.1022	0	0
vOTU_1179__S6_k141_35076	Unclassified_Caudovirales	69892	20.95	0	1.20615	5.74458	6.44566	0	0.0987237	0	14.2706	10.8897	0	0
vOTU_1179__S8_k141_478742	Unclassified_Caudovirales	33485	10.54	0	0	0	0	5.33075	0	5.65626	0.182171	8.58295	0	0.409138
vOTU_1179__S9_k141_175635	Unclassified_Caudovirales	17247	5.71	0	0	0	0	0	0	0	13.585	0.12176	0	0
vOTU_1179__S9_k141_552693	Unclassified_Caudovirales	44216	13.26	0	0	0	0	0	8.46752	2.82477	9.29528	9.84259	0	0
vOTU_118__S2_k141_252519	Myoviridae	19326	7.62	0	0	0	0	0	0	0	0	0	0	0
vOTU_1180__S6_k141_74960	Podoviridae	10176	28.7	0	0	0	18.9858	0	4.61871	3.24292	1.49371	0	0	0
vOTU_1182__Co_contig_5578_pilon_pilon	Siphoviridae	24323	14.66	0	31.1105	13.3125	17.0168	27.2006	18.0159	8.65847	6.18756	6.38901	25.8973	0
vOTU_1184__S6_k141_396061	Unknown_Virus	32732	14.11	0	0	0	0	0	0	0	0	0	0	0
vOTU_1185__Co_contig_569_pilon_pilon	Siphoviridae	15369	25.86	0	18.7585	0	10.3325	14.0478	25.7206	8.22435	0	0	46.8736	0
vOTU_1186__S10_k141_458859	Unknown_Virus	11807	20.55	0	0	0	0	0	0	0	0	0	0	0
vOTU_1187__Co_k141_1832813	Myoviridae	17443	4.77	0	0	0	0	0	0	0	0	0	0	0
vOTU_1188__Co_k141_1370129	Unclassified_Caudovirales	12647	21.05	0	0	0	0	0	0	0	0	0	0	0
vOTU_1189__S10_k141_476555	Myoviridae	57023	25.59	0	0	0	0	0	0	0	0	0	0	0
vOTU_1190__S5_k141_248929	Unclassified_Caudovirales	10757	20.84	0	15.2273	6.60965	0	29.4599	0	0	0	0	7.56717	0
vOTU_1191__Co_k141_402741	Phycodnaviridae	32034	16.78	0	9.60542	5.29125	0	5.99363	0	0	0	0	0	0
vOTU_1191__S4_k141_155390	Phycodnaviridae	21604	11.32	0	0	0	0	0	2.53657	0	0	0	0	0
vOTU_1191__S5_k141_183420	Phycodnaviridae	30197	15.82	0	5.22237	0	0	0	0	0	0	0	0	0
vOTU_1192__Co_k141_278803	Podoviridae	12619	20.8	0	0	0	0	0	0	0	0	0	0	0
vOTU_1194__S3_k141_125141	Unclassified_Caudovirales	11895	19.65	0	24.7667	6.41446	0	0	0	0	0	0	0	0
vOTU_1194__S5_k141_100498	Unclassified_Caudovirales	13454	22.1	0	13.5499	0	0	0	0	0	0	0	0	0
vOTU_1196__Co_contig_5769_pilon_pilon	Podoviridae	12482	20.48	0	13.9561	0	14.3407	7.29851	1.77856	4.55055	0	0	17.6975	9.70998
vOTU_1197__S7_k141_104951	Siphoviridae	11611	36.51	0	0	0	0	0	0	0	0	0	0	0
vOTU_1198__Co_contig_6803_pilon_pilon	Podoviridae	38851	60.3	0	0	0	0	0	4.89305	0	11.5621	45.3939	7.71924	7.18128
vOTU_1198__S11_contig_345_pilon_pilon	Podoviridae	39855	61.75	0	0	0	0	0	9.27864	0	0	1.46029	2.38364	67.7882
vOTU_1198__S11_contig_81_pilon_pilon	Podoviridae	24437	37.78	0	0	0	0	0	2.51668	0	0	0.540165	0	60.5721
vOTU_1199__S5_k141_184988	Siphoviridae	14949	8.83	0	0	0	0	14.71	0	0	0	0	0	0
vOTU_12__S7_k141_322192	Podoviridae	14152	22.1	0	0	0	21.8344	15.1003	0	0	0	0	0	0
vOTU_120__S11_k141_749580	Podoviridae	57545	100	0	0	0	0	0	0	0	0	0	30.9132	4.72847
vOTU_1201__S5_k141_240748	Unclassified_Caudovirales	17069	45.2	0	0	0	0	0	0	4.80403	1.14828	7.17675	5.41332	1.08384
vOTU_1202__S10_k141_256226	Podoviridae	16935	27.78	0	0	0	0	0	0	0	0	0	0	0
vOTU_1204__S8_k141_182509	Unknown_Virus	26715	7.41	0	0	0	0	0	0	0	7.34419	6.19876	0	0
vOTU_1208__Co_contig_7982_pilon_pilon	Siphoviridae	12125	37.9	0	0	0	0	0	0	0	0	13.468	22.6557	28.6103
vOTU_1208__S10_contig_603_pilon_pilon	Siphoviridae	13128	41.04	0	0	0	0	1.88147	0	0	0	0	66.4686	5.37782
vOTU_1212__Co_k141_23975	Myoviridae	12598	21.48	0	18.9395	0	0	15.8676	0	0	0	0	0	8.04096
vOTU_1212__S2_k141_36282	Myoviridae	15103	25.98	0	0	0	0	4.70767	4.20446	0	13.3881	0	0	0
vOTU_1212__S3_k141_292532	Myoviridae	13602	23.33	0	10.6528	0	7.55771	6.43288	0	0	0	0	0	0
vOTU_1212__S3_k141_296929	Myoviridae	10614	18.24	0	0	0	0	8.41342	0	0	0	0	0	10.6369
vOTU_1212__S4_k141_721733	Myoviridae	11735	20.05	0	0.0681721	0	5.60716	0	0	0	0	0	0	0
vOTU_1212__S4_k141_739321	Myoviridae	14321	25.05	0	21.7164	0	0	0	0	0	0	0	0	0
vOTU_1212__S6_k141_267655	Myoviridae	12824	21.41	0	0	0	0	0	0	6.95571	0	7.93824	0	0
vOTU_1212__S7_k141_145219	Myoviridae	15783	27.15	0	0	5.86074	0	0.107711	0	0	0	0	0	0
vOTU_1214__Co_contig_1571_pilon_pilon	Podoviridae	19239	31.61	0	0	0	7.38084	0	0	0	0	0	0	0
vOTU_1214__S5_k141_532629	Podoviridae	20172	32.61	0	0	0	26.4079	5.21515	3.9064	0	0	0	0	0
vOTU_1215__S10_k141_306388	Podoviridae	25346	42.05	0	0	0	0	0	0	0	0	0	17.2927	0
vOTU_1215__S10_k141_482100	Podoviridae	11345	18.51	0	0	0	0	0	0	0	0	0	0	0
vOTU_1215__S11_k141_175662	Podoviridae	13740	22.59	0	0	0	0	0	0	0	0	0	0	9.99272
vOTU_1215__S11_k141_215334	Podoviridae	16292	26.74	0	0	0	0	0	0	0	0	0	0	0
vOTU_1215__S8_k141_104189	Podoviridae	55198	90.61	0	0	0	0	0	0	0	10.2884	3.09613	0	0
vOTU_1217__S6_k141_166784	Phycodnaviridae	11589	6.1	0	28.4062	40.2796	0	0	0	11.2866	0	0	0	0
vOTU_1218__S11_k141_103002	Podoviridae	15766	38.7	0	0	0	0	0	0	0	0	0	0	14.0682
vOTU_1219__Co_k141_581581	Podoviridae	25741	43.26	0	0	0	0	7.57158	0.0155394	0	0	0	0	0
vOTU_122__Co_k141_2112337	Myoviridae	17260	9.36	0	0	0	0	0	0	0	0	0	0	0
vOTU_1220__S2_k141_287168	Podoviridae	12393	20.18	0	0	18.1473	0	0	0	0	0	0	0	0
vOTU_1220__S2_k141_722186	Podoviridae	23783	38.86	0	0	8.98541	0	10.2342	0	0	0	0	0	0
vOTU_1220__S4_k141_552072	Podoviridae	21303	34.81	0	4.88664	0	0	0	0	0	0	0	0	0
vOTU_1222__Co_contig_1759_pilon_pilon	Unknown_Virus	11207	18.66	0	0	0	2.6769	0	2.22183	29.6065	0	0	0	0
vOTU_123__Co_k141_501548	Myoviridae	34485	15.34	0	0	0	0	0	0	0	0	0	0	0
vOTU_123__S11_k141_200336	Myoviridae	27275	15.47	0	0	0	0	0	0	0	0	0	0	0
vOTU_1231__Co_contig_7178_pilon_pilon	Siphoviridae	33897	52.74	0	20.4059	4.87949	4.64348	2.59315	4.33962	0	6.4696	41.2131	16.6475	6.20704
vOTU_1231__S10_contig_465_pilon_pilon	Siphoviridae	28794	44.77	0	0	0	0	0	0	0	0	7.57102	48.2496	7.9843
vOTU_1234__S11_k141_112449	Podoviridae	10477	31.1	0	0	0	0	0	0	0	0	1.28854	0	14.8039
vOTU_1236__S2_k141_232299	Phycodnaviridae	16795	8.82	0	8.98482	24.5192	0	0	0	0	0	0	0	0
vOTU_1237__Co_k141_2420390	Unknown_Virus	44599	14.37	0	0	0	0	0	0	0	0	0.340815	5.02926	0
vOTU_1239__S2_k141_744783	Myoviridae	11127	7.02	0	0	0	0	0	0	0	0	0	0	0
vOTU_124__Co_contig_8345_pilon_pilon	Podoviridae	21391	33.36	0	6.98425	7.78365	5.94175	7.35356	0	5.70801	0	0	8.54565	0
vOTU_124__S6_k141_202890	Podoviridae	14051	22.02	0	0	0	0	12.3052	0	0	0	0	6.36965	8.63284
vOTU_1241__S2_k141_369417	Myoviridae	21336	5.41	0	0	0	0	0	0	0	0	0	0	0
vOTU_1241__S5_k141_664600	Myoviridae	24208	13.11	0	0	0	0	0	0	0	0	0	0	0
vOTU_1242__Co_k141_1651567	Podoviridae	24516	45.23	0	0	9.76913	0	0.444608	0	0	0	0	0	0
vOTU_1242__S4_k141_110072	Podoviridae	21329	38.99	0	0	4.25711	0.18285	0	0	0	0	0	0	0
vOTU_1243__Co_contig_1709_pilon_pilon	Myoviridae	13003	5.68	0	39.0602	0	13.2123	20.4414	18.1343	48.9349	49.9731	48.7041	0	0
vOTU_1243__Co_contig_6635_pilon_pilon	Myoviridae	59198	31.54	0	27.7628	17.8232	22.7389	23.5177	30.3608	48.2178	35.4623	34.4623	1.62168	0
vOTU_1243__S2_contig_228_pilon_pilon	Myoviridae	19021	10.06	0	33.2475	23.6423	18.101	19.1105	13.9372	39.325	0	8.17517	0	0
vOTU_1243__S8_contig_291_pilon_pilon	Myoviridae	15425	10.76	0	5.71799	22.9238	27.7796	27.6888	40.4149	43.9676	30.8784	23.4943	0	18.3404
vOTU_1245__S4_k141_249637	Podoviridae	24964	48.42	0	2.41147	0	4.31421	0	3.51706	9.80612	0	0	0	0
vOTU_1248__S10_k141_589616	Unclassified_Caudovirales	42632	25.33	0	0	2.14393	0	0	0	0	0	0	0.952336	0
vOTU_1248__S5_k141_226596	Unclassified_Caudovirales	10639	3.88	0	0	0	0	0	0	0	0	0	0	0
vOTU_1251__S6_k141_34845	Myoviridae	38561	10.07	0	0	0	0	0	0	0	0	0	0	0
vOTU_1251__S6_k141_607824	Myoviridae	26734	7.05	0	0	0	0	0	0	0	0	0	0	0
vOTU_1251__S9_k141_425342	Myoviridae	48149	12.72	0	0	0	0	0	0	0	0	0	0	0
vOTU_1252__S3_k141_355901	Myoviridae	12690	6.44	0	0	0	0	0	0	0	0	0	0	0
vOTU_1252__S9_k141_239246	Myoviridae	13523	7.02	0	0	0	0	0	0	0	0	0	0	0
vOTU_1253__S4_k141_20261	Siphoviridae	14788	25.66	0	9.12902	15.9995	0	0	0	0	0	0	0.933189	9.99459
vOTU_1253__S5_k141_149342	Siphoviridae	14047	24.38	0	0	0	0	0	0	0	0	0	0	0
vOTU_1254__Co_k141_2253925	Myoviridae	15419	8.15	0	0	0	0	0	0	0	0	0	0	0
vOTU_1254__S10_k141_87690	Myoviridae	20283	5.34	0	0	0	0	0	0	0	0	0	0	0
vOTU_1255__S4_k141_309316	Unclassified_Caudovirales	29076	50.72	0	0	0	3.87949	6.64466	0	0	0	0	0	0.165085
vOTU_1255__S5_k141_464194	Unclassified_Caudovirales	30349	52.76	0	0	11.7434	4.56687	0	0	0	0	0	0	15.5458
vOTU_1255__S6_k141_675088	Unclassified_Caudovirales	21244	37.09	0	0	10.6336	0	0	0	0	0	0	0	0
vOTU_1257__Co_k141_372620	Unknown_Virus	13544	48.82	0	0	0	0	0	0	0	0	0	0	0
vOTU_1258__S10_k141_225759	Myoviridae	78796	20.27	0	0	0	0	0	0	0	0	0	0.441647	0
vOTU_1259__S10_k141_508275	Siphoviridae	14643	27.51	0	0	0	0	0	0	0	0	0	7.49846	0
vOTU_126__Co_k141_2510580	Unclassified_Caudovirales	15695	45.05	0	0	0	0	0	0	0	0	0	0	0
vOTU_1260__S11_k141_126145	Myoviridae	11968	12.21	0	0	0	0	0	0	0	0	0	0	16.3102
vOTU_1261__Co_contig_7089_pilon_pilon	Unclassified_Caudovirales	26802	61.26	0	13.9355	25.166	5.03321	21.7484	32.214	48.0673	45.1981	50.3545	41.7618	28.0875
vOTU_1263__Co_k141_1271899	Siphoviridae	28310	45.85	0	0	0	0	4.26351	0	0	0	0	0	0
vOTU_1264__Co_k141_1270283	Myoviridae	10297	7.04	0	0	0	0	0	0	0	0	0	0	0
vOTU_1266__S6_k141_230927	Podoviridae	13243	39.27	0	0	0	0	0	0	5.13479	0	0	0	0
vOTU_1267__Co_k141_1690869	Myoviridae	11062	3.37	0	0	0	0	0	0	0	0	0	0	0
vOTU_1267__Co_k141_1923388	Myoviridae	10047	3.15	0	0	0	0	8.91808	0	0	0	0	0	0
vOTU_1267__Co_k141_2063931	Myoviridae	56476	18.23	0	0	0	0	1.49621	0	6.6152	0	1.8167	0	0
vOTU_1267__Co_k141_2327877	Myoviridae	35817	11.39	0	0	0	0	0	2.93994	0	3.07117	0	0	0
vOTU_1269__S3_k141_116934	Podoviridae	26061	40.56	0	10.015	0	0	0	5.37585	19.5733	0.763593	0	0	0
vOTU_1270__Co_k141_1486604	Unknown_Virus	15046	26.28	0	0	0	0	0	0	0	0	0	0	0
vOTU_1272__Co_k141_212402	Myoviridae	16038	8.99	0	0	0	0	0	0	0	0	0	0	0
vOTU_1273__S9_k141_414514	Unknown_Virus	23860	9.57	0	0	4.08634	7.06203	0	7.16681	1.77284	8.61693	1.21542	0	0
vOTU_1274__Co_k141_777427	Podoviridae	20534	48.75	0	0	0	0	0	0	5.43002	0	0	0	0
vOTU_1274__S4_k141_390292	Podoviridae	18448	43.67	0	0	0	0	6.4072	0	0	0	0	0	0
vOTU_1274__S5_k141_677773	Podoviridae	18275	43.31	0	0	0	4.59097	0	0	0	0	0	0	0
vOTU_1275__Co_k141_240159	Unknown_Virus	18297	5.79	0	0	0	0	0	0	0	0	0	0	0
vOTU_1277__S10_k141_375502	Siphoviridae	11500	20.13	0	0	0	0	0	0	0	0	0	7.25217	0
vOTU_1277__S11_k141_507932	Siphoviridae	13012	22.47	0	0	0	0	0	0	0	0	0	5.85613	5.18752
vOTU_128__Co_contig_6702_pilon_pilon	Unclassified_Caudovirales	18685	30.83	0	0	0	2.26385	16.7889	0	11.4156	13.0318	0	0	0
vOTU_1280__Co_contig_3980_pilon_pilon	Podoviridae	11371	29.08	0	0	0	0	0	0	0	0	0	86.3864	0
vOTU_1282__S7_k141_107655	Unknown_Virus	13220	14.12	0	0	0	0	0	0	0	0	7.54917	0	0
vOTU_1283__Co_k141_1808626	Myoviridae	66893	35.77	0	0	0	0.227229	0	0	0	0	0.0956752	0	1.15408
vOTU_1285__Co_k141_2821374	Myoviridae	17312	28.59	0	0	0	0	0	1.37477	0	0	0	21.6555	0
vOTU_1286__S11_k141_350528	Podoviridae	11545	19.26	0	28.2027	0	22.6159	0	3.68991	13.0966	16.2235	0	41.741	13.8761
vOTU_1287__Co_contig_8361_pilon_pilon	Myoviridae	24221	13.23	0	2.3781	0.082573	8.76925	8.41831	1.87028	4.24838	3.01804	0	0	0
vOTU_1287__S9_k141_109633	Myoviridae	17582	9.49	0	4.66955	0	6.82516	0	6.09714	0.227505	0	0	0	0
vOTU_1289__Co_k141_119668	Unknown_Virus	28660	47.22	0	0	0	0	0	0	0	0	0	0	14.4557
vOTU_129__Co_k141_2001567	Phycodnaviridae	23763	12.39	0	0	0	0	0	3.6822	0	0	0	0	6.22817
vOTU_1290__Co_contig_6824_pilon_pilon	Unknown_Virus	11767	18.17	0	0	0	8.2179	4.48713	0	6.26328	10.4615	38.9649	0	0
vOTU_1292__Co_k141_1178234	Podoviridae	10081	25.94	0	0	0	0	0	0	0	0	0	0	0
vOTU_1293__Co_k141_1039251	Unknown_Virus	14995	7.81	0	0	9.12971	38.3995	0	11.8706	0	0	0	0	0
vOTU_1295__S11_k141_511202	Podoviridae	10373	25.47	0	0	0	0	0	10.7491	0	0	0	0	0
vOTU_1295__S3_k141_24098	Podoviridae	25760	63.58	0	0	8.37733	3.5132	0	0	0	0	0	0	0
vOTU_1295__S5_k141_631154	Podoviridae	10061	24.65	0	0	0	0	0	0	0	0	0	0	0
vOTU_1295__S8_k141_512287	Podoviridae	10484	25.74	0	0	0	0	0	0	2.6612	0	0	0	0
vOTU_1298__S2_k141_535883	Unknown_Virus	19453	8.26	0	0	0	0	0	0	0	0	0	0	0
vOTU_1299__Co_contig_6445_pilon_pilon	Podoviridae	36253	100	0	0	0	0	0	0	0	0	0	24.2545	20.8369
vOTU_1299__S11_contig_496_pilon_pilon	Podoviridae	20834	64.32	0	0	0	0	0	0	0	0	0	5.37583	53.8447
vOTU_130__S2_k141_465512	Podoviridae	15500	45.7	0	0	7.47742	24.8	4.78065	7.75484	0	0	0	0	0
vOTU_130__S5_k141_417445	Podoviridae	28775	85.2	0	3.34318	8.26412	9.80712	13.8071	6.42919	14.1095	0	0	0	11.4544
vOTU_1300__Co_contig_3575_pilon_pilon	Podoviridae	22866	54.91	0	2.47966	5.93895	7.15035	4.20275	3.538	2.79892	30.5082	53.9928	0	0
vOTU_1300__S11_k141_556916	Podoviridae	36017	86.21	0	0	7.58253	0	2.25727	5.78616	0	4.10084	7.5742	0	0
vOTU_1300__S8_contig_323_pilon_pilon	Podoviridae	24966	59.96	0	0	0	7.84667	0	15.7735	7.91877	36.4376	0	0	0
vOTU_1300__S9_contig_328_pilon_pilon	Podoviridae	39403	94.31	0	5.16712	0	0	0	8.75568	0	4.31185	64.759	0	0
vOTU_1301__Co_k141_2846070	Podoviridae	13721	35.13	0	0	0	0	0	0	0	0	0	0	0
vOTU_1304__Co_k141_1303831	Siphoviridae	12659	7.34	0	0	0	0	0	0	0	0	0	0	0
vOTU_1304__S6_k141_327346	Siphoviridae	14102	8.2	0	0	0	0	0	7.36066	0	0	0	0	0
vOTU_1304__S6_k141_346207	Siphoviridae	11141	6.73	0	0	0	0	0	0	0	0	0	0.673189	0
vOTU_1304__S9_k141_135274	Siphoviridae	19151	11.34	0	0	0	0	0	0	0	0	12.2866	0	0
vOTU_1305__S5_k141_418486	Unknown_Virus	33728	80.42	0	0	2.56167	3.90773	0	0	6.3686	0	0	0	0
vOTU_1306__S9_k141_265478	Myoviridae	15964	7.38	0	0	0	0	0	0	0	0	0	0	0
vOTU_1307__Co_k141_952817	Myoviridae	10149	2.73	0	0	0	0	0	0	0	0	0	0	0
vOTU_1308__Co_k141_978915	Unclassified_Caudovirales	13661	21.78	0	0	0	0	0	0	0	0	0	7.38599	0
vOTU_1308__S10_k141_399822	Unclassified_Caudovirales	19638	31.34	0	0	0	0	0	0	0	0	0	0	0
vOTU_1309__S8_k141_597366	Myoviridae	29784	15.03	0	0	0	0	0	0	0.607709	0	0	9.27679	0
vOTU_131__S6_k141_474228	Podoviridae	27788	100	0	1.41428	1.3711	0	0	0.669354	10.9976	7.16136	0	0	4.16727
vOTU_131__S7_k141_454229	Podoviridae	28369	100	0	0	0	3.93035	0	8.31894	1.36417	0	0	0	0
vOTU_1310__S6_k141_60963	Unclassified_Caudovirales	10265	17.13	0	0	0	0	0	0	0	0	0	0	0
vOTU_1311__Co_contig_3596_pilon_pilon	Myoviridae	34629	14.78	0	0	0	2.46037	0	0	0	0	0	0	0
vOTU_1311__Co_contig_3858_pilon_pilon	Myoviridae	12628	3.33	0	0	0	0	0	0	0	0	0	0	0
vOTU_1311__Co_contig_5472_pilon_pilon	Myoviridae	24124	11.4	0	0	0	0	0	0	0	0	0	0	0
vOTU_1311__Co_contig_7328_pilon_pilon	Myoviridae	12245	5.54	0	0	0	0	0	0	0	0	0	0	0
vOTU_1311__S2_k141_65815	Myoviridae	76972	19.72	0	0.578132	0	0	0.193577	0	0.771709	0	0.598919	0	0
vOTU_1311__S3_k141_450549	Myoviridae	33504	8.82	0	0	0	0	0	0	0	0	0	0	0
vOTU_1311__S3_k141_46025	Myoviridae	30982	7.95	0	0	0	0	0	0	0	0	0	0	0
vOTU_1311__S8_k141_315609	Myoviridae	110313	28.51	0	0	0	0	0.190367	0	0	0	0	0	0
vOTU_1311__S9_k141_100194	Myoviridae	92638	24.82	0	0	0	1.69153	0	0	0	0.458775	0	0	0
vOTU_1311__S9_k141_601261	Myoviridae	161313	42.18	0	0.766212	0.00309956	0	0.409142	0	0.809606	0	0	0	0
vOTU_1312__Co_k141_577020	Podoviridae	25136	49.87	0	0	0	0	0	0	0	0	0	0	0
vOTU_1313__S7_k141_705597	Unknown_Virus	11695	3.02	0	0	0	0	0.145361	0	0	0	0	0	0
vOTU_1313__S8_k141_407526	Unknown_Virus	18990	5.57	0	0	0	2.94365	0	0	0	0	0	0	0
vOTU_1315__Co_k141_689966	Unclassified_Caudovirales	19999	11.17	0	0	0	0	0	0	0	0	0	0	0
vOTU_1316__Co_k141_667846	Myoviridae	34833	16.63	0	0	0	0	0	0	0	0	0	4.70244	0
vOTU_1316__S10_k141_7494	Myoviridae	20588	9.85	0	0	0	0	0	0	0	0	0	0	0
vOTU_1317__S10_k141_95615	Myoviridae	32771	8.84	0	0	0	0	0	0	0	0	0	0	0
vOTU_1318__S2_k141_396163	Myoviridae	38735	10.04	0	0	0	0	0	0	0	0	0	0	0
vOTU_132__S6_k141_129127	Myoviridae	16503	3.8	0	0	0	0	0	0	0	0	0	0	0
vOTU_132__S6_k141_813559	Myoviridae	18361	8.12	0	0	0	0	0	0	0	0	0	0	0
vOTU_132__S7_k141_616354	Myoviridae	16645	4.35	0	0	0	0	0	0	0	0	0	0	0
vOTU_132__S8_k141_445968	Myoviridae	26758	6.64	0	0	0	0	0	0	0	0	0	0	0
vOTU_132__S9_k141_468734	Myoviridae	44692	16.44	0	0	0	0	0	0	0	0	0	0	0
vOTU_1320__S2_k141_795633	Podoviridae	18890	35.07	0	9.77237	1.64108	0	4.92324	13.4833	14.7274	0	0	0	0
vOTU_1321__Co_k141_1186947	Podoviridae	11884	21.89	0	0	0.0336587	0	0	0	0	0	0	0	0
vOTU_1322__Co_contig_3409_pilon_pilon	Unclassified_Caudovirales	24747	40.68	0	0	0	0	0	5.80676	7.17663	9.52035	2.01237	0	0
vOTU_1322__S4_k141_422131	Unclassified_Caudovirales	19097	31.57	0	0	12.1433	6.38844	0	0	17.3954	0	0	0	0
vOTU_1322__S5_k141_522359	Unclassified_Caudovirales	10778	17.73	0	9.21321	0	0	0	12.5441	0	0	0	0	0
vOTU_1322__S9_k141_146930	Unclassified_Caudovirales	19047	31.6	0	0	0	13.8342	0	23.1428	8.21127	6.05345	0	0	0
vOTU_1325__S11_k141_796291	Siphoviridae	13416	20.26	0	0	0	0	0	0	0	0	0	0	0
vOTU_1326__S6_k141_509228	Podoviridae	12834	20.38	0	0	0	0	0	1.72199	8.20477	0	11.9293	0	0
vOTU_1327__Co_contig_1644_pilon_pilon	Unclassified_Caudovirales	12578	16.78	0	0	16.3619	38.9649	23.9784	31.0701	43.3217	19.1445	18.262	13.1658	40.1972
vOTU_1328__S11_k141_756548	Unknown_Virus	13739	8.01	0	0	0	0	0	0	0	0	0	0	0
vOTU_1329__S11_k141_66451	Myoviridae	13645	22.8	0	0	0	0	0	0	0	0	0	13.0744	0
vOTU_1330__S11_k141_403392	Podoviridae	10285	19.91	0	0	0	0	0	0	0	0	0	10.6757	0
vOTU_1331__Co_k141_37716	Podoviridae	12301	27.75	0	0	0	0	0	0	0	0	0	0	0
vOTU_1332__S6_k141_579247	Unclassified_Caudovirales	20695	38.12	0	0	0	0	2.32906	0	4.42136	0	0	0	0
vOTU_1333__Co_k141_1714877	Myoviridae	11317	2.97	0	0	0	0	0	0	0	0	0	0	0
vOTU_1337__S10_k141_591584	Podoviridae	18388	22.12	0	0	0	0	0	0	0	0	0	7.05351	0
vOTU_1338__S10_k141_559256	Siphoviridae	23174	56.93	0	0	0	0	0	0	0	0	0	0	0
vOTU_134__S10_k141_68924	Podoviridae	11389	20.71	0	0	0	0	0	0	0	0	0	36.386	0
vOTU_1340__S11_k141_193403	Unknown_Virus	12740	21.28	0	0	0	0	0	0	0	0	0	0	1.82889
vOTU_1342__Co_k141_1141024	Podoviridae	10979	19.96	0	0	0	0	0	0	0	0	20.7396	0	0
vOTU_1343__Co_k141_1045998	Myoviridae	36581	19.65	0	0	0	0	0	0	0	0	0	0	0
vOTU_1344__S7_k141_362416	Siphoviridae	25506	76.55	0	0	0	0	0	9.93884	6.17894	0	6.324	10.7073	0
vOTU_1344__S7_k141_384321	Siphoviridae	10299	28.37	0	0	0	0	0	18.4484	0	0	0	0	0
vOTU_1344__S8_k141_112191	Siphoviridae	12951	35.67	0	0	0	0	0	0	0	0	0	0	0
vOTU_1344__S9_k141_348247	Siphoviridae	18433	50.74	0	0	0	0	0	3.16823	0	0	0	0	0
vOTU_1345__S4_k141_702376	Siphoviridae	11173	27.08	0	0	0	0	17.4886	0	0	0	0	0	0
vOTU_1346__Co_k141_2278551	Podoviridae	12569	39.4	0	0	0	4.14512	0	0	10.9714	0	0	0	1.3764
vOTU_1347__Co_k141_2050689	Unknown_Virus	11066	18.66	0	14.034	13.8261	0	0	0	0	0	0	0	0
vOTU_1348__Co_k141_479668	Unclassified_Caudovirales	29097	33.61	0	0	0	0	0	0	0	0	0	0	0
vOTU_1350__S11_k141_81546	Myoviridae	29479	16.69	0	0	0	0	0	0	0	0	0	0	14.6341
vOTU_1351__Co_k141_1527550	Unclassified_Caudovirales	10470	18.23	0	0	0	0	0	0	0	0	0	0	0
vOTU_1353__S10_k141_190653	Siphoviridae	10181	20.93	0	0	0	0	0	0	0	0	0	0	0
vOTU_1355__Co_k141_590162	Unclassified_Caudovirales	42109	73.77	0	0	0	0	2.05419	7.66344	0	0	0.125864	0	5.73512
vOTU_1357__S6_k141_323008	Unclassified_Caudovirales	24307	38.25	0	0	0	0	0	0	0	0	0	0	0
vOTU_136__Co_k141_2797751	Myoviridae	12555	20.66	0	0	0	0	0	0	0	0	0	0	0
vOTU_1362__Co_k141_1888611	Myoviridae	43126	11.13	0	0	0	0	0	0	0	0	0	0	0
vOTU_1363__S6_k141_369808	Siphoviridae	11325	19.81	0	0	0	0	0	0	8.883	0	0	0	0
vOTU_1364__S10_k141_329920	Podoviridae	19680	28.34	0	0	0	0	0	0	0	0	0	0	0
vOTU_1364__S8_k141_348475	Podoviridae	21860	31.48	0	1.57365	0	0	0	0	0	0	0	0	0
vOTU_1365__S10_k141_606239	Siphoviridae	14424	27.36	0	2.51664	0	0	7.58458	0	0	0	5.48392	0	51.962
vOTU_1366__S10_k141_194931	Podoviridae	33702	62.05	0	29.5057	6.80375	15.913	4.23714	10.9608	0	0	5.05015	16.4975	4.18076
vOTU_1366__S5_k141_475711	Podoviridae	10669	19.31	0	3.22429	16.6839	0	0	0	0	0	8.6981	0	0
vOTU_1368__Co_contig_7532_pilon_pilon	Podoviridae	20239	31.8	0	6.1169	0	0	0	0	0	0	3.38455	25.3224	12.7823
vOTU_1369__S6_k141_509723	Siphoviridae	27875	28.43	0	0	14.8807	0.304933	0	9.39552	0	0	0	0	0
vOTU_137__S2_k141_44612	Podoviridae	18330	48.36	0	0	0	6.83579	12.5532	18.8871	5.53191	6.84124	5.45554	0	0
vOTU_137__S3_k141_368694	Podoviridae	12770	33.91	0	0	12.7565	0	0	0	0	0	0	0	0
vOTU_1370__S11_k141_19688	Unknown_Virus	31235	18.96	0	0	0	0	0	0	0	0	0	0	0
vOTU_1371__Co_k141_2033399	Unknown_Virus	10714	20.1	0	0	0	0	0	0	0	0	0	0	0
vOTU_1372__S6_k141_302857	Podoviridae	21269	36.28	0	6.06987	0	0	0	0	0	0	0	0	0
vOTU_1373__S4_k141_72477	Podoviridae	17615	28.92	0	0	0	0	11.178	14.1697	4.68351	0.647176	0	0	0
vOTU_1373__S8_k141_52907	Podoviridae	21525	35.75	0	0	0	0	0	11.9164	15.2149	14.007	0	0	0
vOTU_1374__S5_k141_3408	Unknown_Virus	26201	11.72	0	7.5188	7.20583	6.56845	0	20.6748	1.63353	26.7242	3.87008	0	0
vOTU_1375__Co_k141_2885708	Unknown_Virus	17421	29.77	0	0	0	0	0	0	0	0	7.33023	0	0
vOTU_1378__Co_contig_3983_pilon_pilon	Unclassified_Caudovirales	22839	13.77	0	2.67963	5.02211	2.38627	10.666	5.38552	5.72267	0	0	16.1128	7.54411
vOTU_1378__S3_k141_471054	Unclassified_Caudovirales	12944	7.8	0	8.45952	0	14.2923	0	8.93078	22.9218	30.9719	0	0	0
vOTU_138__S2_k141_646797	Siphoviridae	14701	14.05	0	10.8224	27.9233	61.0163	43.5413	52.2141	9.45514	0	0	0	0
vOTU_1380__S10_k141_196302	Myoviridae	13601	6.97	0	0	0	0	0	0	0	0	0	0	0
vOTU_1381__S6_k141_489293	Myoviridae	12819	2.2	0	0	0	0	0	0	0	0	0	0	0
vOTU_1381__S9_k141_593330	Myoviridae	12749	2.19	0	0	0	0	0	0	0	0	0	0	0
vOTU_1383__S10_k141_337319	Myoviridae	40045	11.1	0	0	0	0	0	0	0	0	0	0	0
vOTU_1384__S2_k141_88964	Unclassified_Caudovirales	51365	85.92	0	0	1.63925	22.9514	10.6941	14.3132	0	0	0	3.26487	0
vOTU_1384__S3_k141_397955	Unclassified_Caudovirales	14436	24.51	0	0	0	13.2793	9.12303	16.5697	4.74508	0	0	0	0
vOTU_1385__S6_k141_452055	Podoviridae	10800	29.73	0	0	0	0	0	5.11111	0	0	0	0	0
vOTU_1385__S8_k141_669157	Podoviridae	19188	52.83	0	0	0	4.52887	0	0	1.3029	4.26308	0	0	0
vOTU_1386__Co_k141_1377161	Phycodnaviridae	15410	8.07	0	0	0	3.5756	0	7.88449	7.53407	0	11.3043	0	0
vOTU_1387__Co_contig_7943_pilon_pilon	Siphoviridae	40558	40.74	0	0	0	0	0	0	2.14754	0	0	45.4312	0
vOTU_1387__Co_contig_8391_pilon_pilon	Siphoviridae	24039	22.85	0	0	4.99189	6.4021	0	0	0	0	0	37.6347	0
vOTU_1387__S10_contig_224_pilon_pilon	Siphoviridae	37077	37.31	0	0	0	2.12261	0	0	0	0	0	50.6702	0
vOTU_1387__S10_contig_663_pilon_pilon	Siphoviridae	27799	26.43	0	0	0	0	0	0	0	0	0	57.5992	0
vOTU_1389__Co_contig_5144_pilon_pilon	Podoviridae	19599	35.07	0	67.3096	24.2665	35.0732	27.5524	5.05128	7.66876	5.65335	13.6333	34.9559	6.53605
vOTU_1390__S2_k141_347268	Phycodnaviridae	18521	9.71	0	7.89914	23.0549	0	2.2569	6.57632	5.09152	23.2061	7.69937	0	0
vOTU_1390__S4_k141_9007	Phycodnaviridae	15914	8.34	0	0	0	0	0	9.16174	10.0226	10.6447	10.8521	0	0
vOTU_1390__S7_k141_616630	Phycodnaviridae	11592	6.08	0	0	0	0	0	11.6632	0	0	0	0	0
vOTU_1390__S8_k141_358061	Phycodnaviridae	11754	6.16	0	0	0	0	0	0	0	0	12.9233	0	0
vOTU_1391__Co_k141_860912	Myoviridae	14290	7.66	0	0	0	0	0	0.580826	0	0	0	0	0
vOTU_1393__S2_k141_97842-circular	Siphoviridae	31643	98.36	0	0	0	0	0	0	0	0	0	0	0
vOTU_1393__S3_k141_221852-circular	Siphoviridae	31643	97.94	0	0	0	0	0	0	0	0	0	0	0
vOTU_1393__S4_k141_693739	Siphoviridae	20230	63.27	0	0	0	0	0	0	0	0	0	0	0
vOTU_1394__S6_k141_449446	Podoviridae	13231	44	0	0	0	0	0	0	0	0	0	0	0
vOTU_1396__Co_k141_2974435	Unknown_Virus	16685	10.17	0	0	0	0	0	0	0	0	0	0	0
vOTU_1398__Co_k141_525212	Myoviridae	67667	17.37	0	0	0	0	0	0	0	0	0	0	0.0975365
vOTU_1398__S10_k141_244739	Myoviridae	79233	20.28	0	0	0	0	0	0	0	0	0	0	0
vOTU_1398__S11_k141_254037	Myoviridae	15221	4.04	0	0	0	0	0	0	0	0	0	0	0
vOTU_140__S2_k141_528324	Siphoviridae	10633	18.46	0	0	17.6244	0	0	0	8.19148	0	0	0	2.06903
vOTU_1402__S10_k141_385399	Unknown_Virus	29785	79.76	0	0	0	0	0	0	3.50176	0	0	0	30.042
vOTU_1403__S10_k141_172768	Unclassified_Caudovirales	10010	18.77	0	0	0	0	0	0	0	0	0	65.5944	0
vOTU_1404__Co_k141_344028	Myoviridae	18129	8	0	0	0	0	0	0	0	0	0	0	0
vOTU_1405__Co_contig_973_pilon_pilon	Siphoviridae	25778	44.08	0	6.87408	0	1.13275	0	0	0.0349135	0	0	24.8313	19.4817
vOTU_1405__S10_contig_463_pilon_pilon	Siphoviridae	10117	17.51	0	0	0	0	0	0	0	0	0	25.2446	42.8882
vOTU_1406__Co_k141_691496	Myoviridae	28506	12.84	0	0	2.15744	0	0	0	0	0	0	0	0
vOTU_1406__S5_k141_658142	Myoviridae	26664	12.01	0	0	0	0	0	0	0	0	0	0	0
vOTU_1406__S7_k141_56239	Myoviridae	74130	43	0	0.818832	0	0	0	0	0	0	0	2.644	1.03197
vOTU_1410__S2_k141_596956	Unknown_Virus	12869	7.78	0	0	0	0	0	3.20149	0	0	0	0	0
vOTU_1410__S9_k141_285611	Unknown_Virus	35893	20.3	0	3.23183	0	0.150447	7.22704	3.07581	0.849748	0	2.43502	0	0
vOTU_1411__Co_k141_2710742	Siphoviridae	27610	81.94	0	0	0	0	0	0	0	0	3.20174	0	0
vOTU_1411__S8_k141_246793	Siphoviridae	30491	90.48	0	0	0	0	0	0	0	0	0	0	0
vOTU_1416__Co_contig_1856_pilon_pilon	Podoviridae	57644	89.79	0	0	0	0	0	0	0	0	0	5.3761	32.5914
vOTU_1416__Co_contig_6821_pilon_pilon	Podoviridae	35450	55.21	0	0	0	0	0	0	0	0	0	0	45.2609
vOTU_1416__S11_contig_296_pilon_pilon	Podoviridae	41387	64.49	0	0.488076	0	1.23227	0	0	0	0	0	2.48629	40.5635
vOTU_1416__S11_k141_459953	Podoviridae	10267	16.05	0	0	0	0	0	0	0	0	0	0	36.8072
vOTU_1417__Co_k141_1798803	Myoviridae	12333	3.62	0	0	0	0	0	0	0	0	0	0	0
vOTU_1418__S11_k141_239216	Unclassified_Caudovirales	15902	44.84	0	0	0	0	0	0	0	0	0	0	21.557
vOTU_1419__Co_k141_1705791	Siphoviridae	20353	35.15	0	0	0	0	0	0	11.9491	0	0	0	0
vOTU_1419__S6_k141_681374	Siphoviridae	10737	18.54	0	0	0	0	0	0	0	0	0	0	0
vOTU_142__Co_contig_205_pilon_pilon	Podoviridae	28045	86.93	0	0	0	0	0	0.559815	0	0	0	67.3988	8.85719
vOTU_142__Co_contig_9_pilon_pilon	Podoviridae	25041	83.07	0	0	0	0	0	0	0	0	0	32.299	52.7535
vOTU_142__S10_contig_117_pilon_pilon	Podoviridae	32781	100	0	0	0	0	0	0	0	0	0	80.2202	9.33773
vOTU_142__S10_k141_200624	Podoviridae	13164	41.03	0	0	0	0	0	0	0	0	0	86.9037	3.07657
vOTU_142__S11_contig_230_pilon_pilon	Podoviridae	25761	85.46	0	0	0	0	0	0	0	0	0	0.834595	73.6501
vOTU_142__S5_k141_211175	Podoviridae	20001	62.8	0	0	0	3.9348	3.9398	0	0	0	0	10.8695	5.73971
vOTU_1420__S5_k141_427653	Myoviridae	55826	15.39	0	0	0	0	0	0	0	0	0	0	0
vOTU_1421__Co_k141_205285	Myoviridae	20932	10.1	0	0	0	0	0	9.76018	0	0	5.79018	0	0
vOTU_1422__Co_k141_588768	Podoviridae	18137	28.38	0	0	0	0	0	0	0	0	0	0	0
vOTU_1423__S7_k141_256208	Unclassified_Caudovirales	11551	21.12	0	0	0	0	0	0	34.2048	40.819	14.9251	18.2495	4.51909
vOTU_1424__Co_k141_381341	Unknown_Virus	21117	18.35	0	0	0	0	0	0	0	0	0	0	0
vOTU_1424__S6_k141_164624	Unknown_Virus	19429	12.15	0	0	0	0	0	0	0	0	0	0	0.386021
vOTU_1425__Co_contig_8273_pilon_pilon	Unclassified_Caudovirales	20352	34.14	0	0	0	4.18141	4.67276	2.17178	1.52319	0	0	4.85947	0
vOTU_1426__S11_k141_388788	Unclassified_Caudovirales	10489	17.59	0	0	0	0	0	0	13.8717	0	0	0	1.79235
vOTU_1427__S6_k141_775772	Unknown_Virus	34529	28.41	0	0	0	0	0	4.57007	8.67387	0	6.73637	0	0
vOTU_1428__Co_k141_1740597	Unclassified_Caudovirales	28868	31.82	0	0	0	0	0	0	0	0	0	0	0
vOTU_1430__S2_k141_527418	Podoviridae	10807	32.73	0	0	0	0	0	0	0	0	0	0	0
vOTU_1431__S8_k141_89810	Podoviridae	55625	91.22	0	0	0	0	0	6.25798	0	2.49169	8.72629	0	0
vOTU_1432__Co_contig_3809_pilon_pilon	Unknown_Virus	14014	2.55	0	0	0	0	0	0	0	0	0	0	80.5908
vOTU_1434__S3_k141_220569	Myoviridae	17366	10.48	0	0	0	0	0	0	0	0	0	0	0
vOTU_1434__S4_k141_668717	Myoviridae	15008	9.07	0	0	0	0	0	0	0	0	0	0	0
vOTU_1434__S6_k141_76739	Myoviridae	17509	10.49	0	7.92164	0	0	0	0	0	0	0	0	0
vOTU_1435__S6_k141_745366	Myoviridae	10212	5.52	0	0	0	1.30239	0	0	0	0	0	0	0
vOTU_1437__S3_k141_488845	Podoviridae	10883	17.7	0	0	0	0	13.3603	0	0	0	0	0	0
vOTU_1437__S5_k141_730085	Podoviridae	12601	20.44	0	12.2133	0	0	0	0	0	0	0	0	11.5705
vOTU_1438__S11_k141_320330	Myoviridae	10777	2.52	0	0	0	0	0	0	0	0	0	0	0
vOTU_144__Co_k141_1093704	Podoviridae	31917	70.54	0	4.52737	0	0	0	0	0.444904	0	0	0	0
vOTU_144__S10_k141_162698	Podoviridae	26237	57.9	0	0	0	0	0	0	0	0	1.23109	0	5.22544
vOTU_144__S11_k141_610971	Podoviridae	31236	69.02	0	0	0	0	3.15982	0	0	0	0	0	0
vOTU_1440__Co_k141_749957	Unknown_Virus	12280	1.02	0	0	0	0	0	0	0	0	0	0	0
vOTU_1440__S3_k141_426575	Unknown_Virus	11199	0.93	0	0	0	0	0	0	0	0	0	0	0
vOTU_1440__S6_k141_397973	Unknown_Virus	11934	0.99	0	10.8765	0	11.991	7.34875	0	0	0	0	0	0
vOTU_1440__S8_k141_658420	Unknown_Virus	13506	1.12	0	0	0	0	0	0	0	2.62846	0	0	0
vOTU_1440__S9_k141_111352	Unknown_Virus	11730	0.97	0	0	0	0	0	0	0	0	0	0	0
vOTU_1441__S11_k141_7789	Siphoviridae	11046	18.86	0	0	0	0	0	0	0	0	4.04671	15.01	0
vOTU_1441__S2_k141_399921	Siphoviridae	41529	70.53	0	6.27032	0.219124	3.04847	0	6.21493	0.936695	3.71307	0	1.65908	0
vOTU_1441__S4_k141_591711	Siphoviridae	39654	67.61	0	0	6.1734	0	0	0	0	0	0	3.11444	0
vOTU_1441__S6_k141_170385	Siphoviridae	14067	23.4	0	0	0	0	0	0	0	0	0	0	0
vOTU_1441__S6_k141_463026	Siphoviridae	10719	18.41	0	0	0	0.251889	0	0	0	0	0	0	0
vOTU_1441__S7_k141_35436	Siphoviridae	10227	17.6	0	0	14.6475	0	0	26.6745	0	0	0	0	0
vOTU_1441__S8_k141_80546	Siphoviridae	42510	71.79	0	0.115267	0	0	0	0	0	0	0	0	0
vOTU_1442__Co_k141_597812	Unknown_Virus	58986	16.39	0	0	0	0	0	0	0	0	0	0	0
vOTU_1443__S9_k141_193876	Unknown_Virus	20621	9.53	0	0	0	0	0	0	0	0	0	0	0
vOTU_1444__Co_k141_1575891	Myoviridae	11023	7.38	0	0	0	0	0	0	0	0	0	0	0
vOTU_1444__S6_k141_641851	Myoviridae	13561	9.04	0	0	0	0.597301	0	0	0	0	0	0	0
vOTU_1445__S8_k141_481636	Unknown_Virus	11912	18.52	0	0	9.02451	0	2.82069	10.3677	9.79684	0	0	0	0
vOTU_1448__S10_k141_292817	Myoviridae	46260	24.11	0	0	0	0	0	0	0	0	0	0	0
vOTU_1449__Co_k141_928902	Myoviridae	19821	10.68	0	0	0	0	0	0	0	0	0	0	0
vOTU_1449__S10_k141_249519	Myoviridae	11372	6.03	0	0	0	0	0	0	0	0	0	0	0
vOTU_1449__S10_k141_624920	Myoviridae	25865	13.91	0	0	0	0	0	0	0	0	0	0	0
vOTU_1450__Co_k141_50577	Myoviridae	142418	77	0	0	0	0	0	0	0	2.30238	4.99445	0	0
vOTU_1452__Co_contig_5641_pilon_pilon	Siphoviridae	81780	83.15	0	46.5847	39.0389	35.785	39.9535	45.0636	55.8303	49.1905	40.4402	0.0550257	2.88824
vOTU_1452__S5_contig_661_pilon_pilon	Siphoviridae	14735	15	0	45.1239	41.0519	46.6305	40.6515	29.0601	58.1337	37.6247	21.9952	0	0
vOTU_1452__S6_contig_9_pilon_pilon	Siphoviridae	16677	16.92	0	0	24.4708	16.6757	32.7157	34.3227	16.8016	10.0798	18.3606	0	0
vOTU_1453__Co_contig_7224_pilon_pilon	Unknown_Virus	18740	32.68	0	26.6756	11.0032	34.5464	19.317	9.50374	36.6756	0	0	0	0
vOTU_1454__S11_k141_135055	Unknown_Virus	10032	17.4	0	0	10.1176	0	0	17.4841	0	9.16069	0	44.8764	23.9135
vOTU_1456__Co_k141_401206	Siphoviridae	12616	21.67	0	0	0	0	0	0	0	0	0	0	0
vOTU_1456__S2_k141_661682	Siphoviridae	16577	28.66	0	0	0.904868	0	0	0	0	0	0	0	0
vOTU_1457__Co_contig_5103_pilon_pilon	Unclassified_Caudovirales	34301	100	0	0.653042	3.46346	5.45757	12.4107	2.25358	8.1572	0	6.53334	13.7809	4.61794
vOTU_1458__Co_contig_4628_pilon_pilon	Podoviridae	33195	54.46	0	0	0	0	11.8	0	0	0	0	19.3011	0
vOTU_1458__S10_k141_161808	Podoviridae	26395	43.34	0	0	0	0	0	0	0	0	0	40.3145	0
vOTU_1458__S11_k141_497615	Podoviridae	20929	34.38	0	0	0	0	4.42448	0	0	0	0	5.47088	0
vOTU_1458__S4_contig_197_pilon_pilon	Podoviridae	17053	27.96	0	0	0	18.2783	0	0	0	0	0	0	0
vOTU_1458__S4_k141_77226	Podoviridae	19383	31.83	0	0	0	6.08781	6.58825	0	0	0	0	0	4.89088
vOTU_1458__S5_k141_308718	Podoviridae	14959	24.67	0	0	0	0	26.1181	0	0	0	0	0	0
vOTU_1459__Co_k141_2565134	Unclassified_Caudovirales	26296	79.84	0	0	4.03864	7.13416	0	0	1.85199	0	0	0	0
vOTU_146__Co_k141_833341	Myoviridae	23214	5.99	0	0	0	0	0	0	0	0	0	0	0
vOTU_1460__S6_k141_256385	Podoviridae	10341	10.48	0	0	0	0	0	0	0	0	0	0	0
vOTU_1460__S8_k141_495154	Podoviridae	20776	22.01	0	0	0	0	0	0	0	0	0	0	0
vOTU_1460__S9_k141_122462	Podoviridae	11893	12.05	0	0	0	0	0	0	0	0	0	0	0
vOTU_1461__S6_k141_81022	Myoviridae	30061	19.26	0	0.964705	0	0	0	0	0	0	0	0	0
vOTU_1462__S9_k141_348024	Podoviridae	15672	24.51	0	0	0	0	0	6.59775	0	0	0	38.6039	0
vOTU_1464__S10_k141_187119	Unclassified_Caudovirales	10684	16.43	0	0	0	0	0	0	0.121677	0	11.9431	0	0
vOTU_1464__S10_k141_521134	Unclassified_Caudovirales	35149	53.91	0	0	0	0	1.90617	0	0	0	0	3.14091	0
vOTU_1464__S11_k141_206264	Unclassified_Caudovirales	25898	39.83	0	0	0	0	0	0	0	0	0	0	0
vOTU_1464__S11_k141_569593	Unclassified_Caudovirales	16738	25.74	0	0	0	0	0	0	0	0	0	0	11.9309
vOTU_1466__Co_k141_2584748	Phycodnaviridae	19141	3.77	0	0	0	0	0	0	0	0	0	0	0
vOTU_1467__Co_k141_2339436	Myoviridae	16821	6.84	0	0	0	0	0	0	0	0	0	0	0
vOTU_147__S11_k141_78424	Podoviridae	18765	25.32	0	0	0	0	0	0	0	0	0	0.394351	9.19265
vOTU_1470__Co_k141_188534	Podoviridae	11071	20.44	0	0	0	0	0	0	3.22464	0	0	0	0
vOTU_1470__Co_k141_2732645	Podoviridae	17151	31.66	0	0	0	9.72538	0	13.5736	0	0	0	0	0
vOTU_1471__S2_k141_564235	Phycodnaviridae	12045	6.34	0	17.144	10.8676	0	0	0	0	0	0	0	0
vOTU_1474__Co_k141_2221882	Podoviridae	58972	98.47	0	1.96195	0	0	0	2.11287	0	0	0	0	0
vOTU_1474__S2_k141_386862	Podoviridae	33243	54.82	0	0	0	0	0	2.74343	0	0	0	0	0
vOTU_1474__S3_k141_106001	Podoviridae	60694	100	0	0	2.6543	0	1.45649	0	4.0976	0	0.952318	0	0
vOTU_1474__S5_k141_162208	Podoviridae	13277	22.56	0	0	0	0	0	0	0	0	0	0	0
vOTU_1475__Co_contig_1379_pilon_pilon	Podoviridae	25553	40.7	0	0	0	0	0	0.144797	0	16.7299	45.975	8.20647	15.3211
vOTU_1475__Co_contig_8166_pilon_pilon	Podoviridae	22178	35.13	0	0	0	0	0	0	0	27.3695	47.3217	0	0
vOTU_1475__S8_contig_39_pilon_pilon	Podoviridae	24101	38.27	0	0	0	0	0	0	0	44.3052	27.4304	0	3.75918
vOTU_1475__S9_contig_433_pilon_pilon	Podoviridae	10068	16.02	0	0	0	0	0	0	0	14.2829	41.468	0	0
vOTU_1476__Co_k141_2212073	Myoviridae	34858	18.67	0	0	0	0	0	0	0	0	3.37943	0	0
vOTU_1477__Co_k141_389747	Unclassified_Caudovirales	17658	28.63	0	0	0	0	0	0	0	0	0	0	0
vOTU_1477__S10_k141_408107	Unclassified_Caudovirales	32311	51.96	0	0	0	0	0	0	0	0	0	12.8842	0
vOTU_1479__Co_contig_7081_pilon_pilon	Myoviridae	10723	4.69	0	0.997855	12.2354	9.27912	0	0	0	0	0	12.1888	21.3933
vOTU_148__S11_k141_281237	Myoviridae	13330	6.91	0	0	0	0	0	0	0	0	0	0	0
vOTU_1482__S7_k141_393784	Unclassified_Caudovirales	11981	4.33	0	0	0	0	0	16.3175	0	0	0	0	0
vOTU_1483__Co_contig_204_pilon_pilon	Podoviridae	30830	50.82	0	6.96724	0	6.17905	5.07298	3.39604	2.74732	45.2773	60.626	0.950373	0
vOTU_1483__Co_contig_4118_pilon_pilon	Podoviridae	21770	35.77	0	4.98852	0	8.05237	18.4704	0	0	22.8985	13.1144	0	0
vOTU_1483__Co_contig_5638_pilon_pilon	Podoviridae	11555	19	0	0	8.42925	19.4375	19.5067	0	7.84076	27.3561	16.9277	0	0
vOTU_1483__S10_k141_221761	Podoviridae	10367	17.01	0	0	0	17.1795	0	0	0	0	0	0	0
vOTU_1483__S10_k141_250498	Podoviridae	19486	31.82	0	0	0	0	0	0	0	0	12.5064	0	0
vOTU_1483__S7_k141_52435	Podoviridae	25839	42.25	0	13.3364	11.9122	10.995	8.224	5.14339	9.60176	10.5577	9.09478	1.05267	0
vOTU_1483__S9_k141_137477	Podoviridae	19094	31.36	0	0	0.51325	0	4.72923	0	0.298523	31.2768	33.5131	0	0
vOTU_1484__Co_k141_2693159	Podoviridae	16899	50.45	0	0	0	0	0	0	8.11291	6.53293	0	0	6.00036
vOTU_1485__Co_contig_2063_pilon_pilon	Unknown_Virus	43248	26.36	0	11.3023	0	1.51452	0	0	3.19552	0	0	1.26249	0.198853
vOTU_1485__S11_contig_322_pilon_pilon	Unknown_Virus	41505	25.17	0	0	0	0	0	0	0	0.209613	0	0	0.816769
vOTU_1486__Co_k141_1675762	Podoviridae	14371	12.42	0	8.51715	0	2.178	0	8.05094	0	12.3026	0	0	0
vOTU_1486__S2_k141_511204	Podoviridae	18315	15.87	0	0	0	0	0	7.50205	0	0	0	0	0
vOTU_1486__S2_k141_53895	Podoviridae	20312	17.17	0	0	0	0	0	0	6.37062	0.758173	2.41729	0	0
vOTU_1486__S3_k141_166883	Podoviridae	15433	13.06	0	0	0	0	5.84462	0	0.103674	1.92445	0	0	0
vOTU_1486__S3_k141_475427	Podoviridae	18023	15.28	0	0	0	14.0876	10.0871	0	0.0388393	11.8959	0	0	0
vOTU_1486__S4_k141_372446	Podoviridae	11528	10.08	0	0	0	4.84906	0	5.34351	0	0	0	0	0
vOTU_1486__S4_k141_454047	Podoviridae	12115	10.28	0	0	0	0	0	0	0	0	0	0	0
vOTU_1486__S4_k141_473430	Podoviridae	18225	15.73	0	0	0	0	0	0	0	0	0	0	0
vOTU_1486__S5_k141_285802	Podoviridae	31237	26.97	0	0	2.42981	4.79239	7.60957	5.59593	2.84598	0	5.43906	0	0
vOTU_1486__S5_k141_314250	Podoviridae	26298	22.82	0	0	9.19081	10.9818	0	0	0	0	0.144498	0	0
vOTU_1486__S5_k141_493191	Podoviridae	12838	10.88	0	0	0	0	16.2175	0	0	0	0	0	0
vOTU_1486__S6_k141_28363	Podoviridae	32973	28.79	0	0	13.7203	13.0106	4.07606	0	0	7.69114	0	0	0
vOTU_1486__S7_k141_413845	Podoviridae	15947	13.5	0	0	0	9.7197	0	0	0	0	0	0	0
vOTU_1486__S8_k141_371904	Podoviridae	20908	18.27	0	0	0	0	0	0	0	0	0	0	0
vOTU_1486__S9_k141_173718	Podoviridae	10319	8.91	0	0	0	0	0	0	20.8257	0	0	0	0
vOTU_1486__S9_k141_305605	Podoviridae	22401	19.34	0	2.10258	0	0	6.24526	0	0	0	6.68274	0	0
vOTU_1486__S9_k141_331868	Podoviridae	14316	12.26	0	0	0	0	0	0	0	0	0	0	0
vOTU_1486__S9_k141_453239	Podoviridae	25616	22.4	0	0	0	0	0	0	0	0	0	0	0
vOTU_1486__S9_k141_52739	Podoviridae	22064	19.24	0	0	0	0	0	0	5.56563	7.33321	0	0	0
vOTU_1489__Co_k141_1812286	Myoviridae	51282	13.33	0	0	0	0	0	0	0	0	0	0	0
vOTU_1489__S5_k141_713554	Myoviridae	32828	8.59	0	0	0	0	0	0	0	0	0	0	0
vOTU_1489__S8_k141_327977	Myoviridae	24949	6.54	0	0	0	0	0	0	0	0	0	0	0
vOTU_1489__S9_k141_252795	Myoviridae	34151	13.91	0	0	0	0.0819888	0	0	0.462651	0	0	0	0
vOTU_149__Co_k141_821674	Podoviridae	15991	43.69	0	0	0	0	0	0	0	0	0	0	3.81465
vOTU_1490__S11_contig_745_pilon_pilon	Myoviridae	19105	32.2	0	6.05601	11.2379	1.81104	0	0	0.738027	0	0	4.42293	36.001
vOTU_1493__Co_k141_1616837	Myoviridae	10431	17.52	0	0	0	12.6642	7.31473	0	2.05158	0	0	0	20.0268
vOTU_1494__Co_k141_1400274	Myoviridae	17690	9.5	0	0	0	0	0	0	0	0	0	0	0
vOTU_1494__Co_k141_2430982	Myoviridae	18562	10.3	0	0	0	0	0	0	0	0	0	0	0
vOTU_1497__S11_k141_609382	Podoviridae	17716	29.08	0	0	0	0	2.10544	0	0	0	0	3.74238	0
vOTU_1497__S4_k141_85687	Podoviridae	11786	19.38	0	0	0	0	13.1342	0	0	0	0	0	0
vOTU_1498__S5_k141_246957	Unclassified_Caudovirales	21853	36.82	0	24.317	24.2255	25.612	8.61667	0	9.29849	0	2.37954	6.49339	3.14831
vOTU_15__Co_contig_1481_pilon_pilon	Unclassified_Caudovirales	22948	37.6	0	5.49939	0	7.41677	0	0	2.24856	0	0	37.4542	65.1604
vOTU_1500__Co_contig_6152_pilon_pilon	Siphoviridae	18226	57.5	0	0	0	0	6.55657	0	5.23977	0	0	0	0
vOTU_1502__S11_k141_377000	Unclassified_Caudovirales	30595	66.86	0	0	0	0	0	0	0	0	3.85357	0	10.2468
vOTU_1503__S2_k141_686267	Unclassified_Caudovirales	22858	61.07	0	7.14411	0	0	0	0	0.240616	15.3425	0.358737	0	0
vOTU_1503__S5_k141_257694	Unclassified_Caudovirales	10526	27.68	0	0	0	0	0	0	0	0	0	0	0.67452
vOTU_1504__Co_k141_843103	Siphoviridae	13541	23.73	0	0	0	0	0	0	0	0	0	0	0
vOTU_1504__S10_k141_137607	Siphoviridae	13063	22.87	0	0	0	0	0	0	0	0	0	0	0
vOTU_1505__Co_k141_977760	Myoviridae	14783	7.95	0	0	0	0	0	0	0	0	0	0	0
vOTU_1505__S11_k141_134712	Myoviridae	34587	18.55	0	0	0	0	0	0	0	0	0	0	0
vOTU_1506__Co_k141_2558018	Siphoviridae	16782	31.58	0	10.267	0	0	0	0	0	0	0	0	0
vOTU_1506__Co_k141_2907116	Siphoviridae	10928	20.07	0	0	0	0	0	0	0	0	0	0	0
vOTU_1507__Co_k141_2904536	Myoviridae	29385	16.73	0	0	0	0	0	0	0	0	0	0	0
vOTU_1507__S11_k141_600359	Myoviridae	10124	4.97	0	0	0	0	0	2.33109	0	0	0	0	0
vOTU_151__S6_k141_111043	Unknown_Virus	29102	13.6	0	0	0	0	0	0	0	0	0	0	0
vOTU_1510__S10_k141_261279	Siphoviridae	12499	19.3	0	0	0	0	0	0	0	0	0	0	0
vOTU_1510__S5_k141_535870	Siphoviridae	27797	42.89	0	0	0	0	12.397	12.656	9.21682	0	0	0	0
vOTU_1512__Co_k141_1384036	Myoviridae	11985	7.09	0	0	0	0	0	0	0	0	0	0	0
vOTU_1512__S11_k141_46262	Myoviridae	16573	10.83	0	0	0	0	0	0	0	0	0	0	16.8406
vOTU_1512__S11_k141_49073	Myoviridae	15345	9.29	0	0	0	0	0	0	0	0	0	0	0
vOTU_1513__Co_k141_1160350	Myoviridae	13131	7.79	0	0	0	0	0	0	0	0	0	0	0
vOTU_1514__Co_contig_2925_pilon_pilon	Siphoviridae	29721	24.39	0	37.28	22.866	22.4252	12.6207	46.627	65.3612	26.096	34.2923	5.00656	0
vOTU_1515__S8_k141_137663	Siphoviridae	47487	45.67	0	0	0	0.303241	0.680186	6.2396	0	14.3702	15.5769	38.4947	8.64237
vOTU_1516__Co_k141_631488	Podoviridae	22428	65.56	0	0	0	0	0	0	0	0	0	0	0
vOTU_1517__Co_k141_1179759	Myoviridae	10381	5.75	0	0	0	0	0	0	0	0	0	0	0
vOTU_152__S2_k141_810923	Phycodnaviridae	13400	7.08	0	20.8955	36.2015	0	0	0	0	0	11.3358	0	0
vOTU_1520__Co_contig_1868_pilon_pilon	Unclassified_Caudovirales	18750	30.66	0	0	0	0	0	0.741333	0	0	0	3.07733	2.74667
vOTU_1521__S10_k141_367613	Myoviridae	10024	2.65	0	0	0	0	0	0	0	0	0	0	0
vOTU_1522__S3_k141_41393	Podoviridae	13028	24.86	0	0	6.82376	0	0	0.253301	0	0	0	10.7307	0
vOTU_1523__S5_k141_540147	Myoviridae	29096	16.62	0	0	0	0	0	0	0	0	0	0	0
vOTU_1523__S6_k141_41505	Myoviridae	17234	9.52	0	0	0	0	0	0	0	0	0	0	0
vOTU_1526__Co_k141_609451	Podoviridae	12815	19.98	0	6.66407	7.84237	0	0	0	4.35427	10.2614	17.8307	6.72649	0
vOTU_1527__Co_k141_2817298	Unclassified_Caudovirales	16132	31.23	0	0	0	0	0	0	0	0	0	0	0
vOTU_1528__S5_k141_128157	Unknown_Virus	28281	17.14	0	0	0	0	0.647078	0	0	0	0	0	0
vOTU_1528__S7_k141_103410	Unknown_Virus	22049	13.37	0	0	0	6.02748	0	0	0	0	0	0	0
vOTU_1528__S8_k141_385000	Unknown_Virus	10686	6.32	0	0	0	0	0	0	0	0	0	0	0
vOTU_1528__S9_k141_220181	Unknown_Virus	13230	7.91	0	0	0	0	19.6296	7.0446	0	0	0	0	0
vOTU_1529__Co_k141_1390459	Podoviridae	11219	22.72	0	0	29.3074	0	0	0	0	0	0	0	0
vOTU_1530__Co_k141_175609	Myoviridae	15587	4	0	0	0	0	0	0	0	0	0	0	0
vOTU_1531__S10_k141_245551	Unknown_Virus	27415	18.72	0	0	0	0	0	0	0	0	0	4.42094	4.81123
vOTU_1533__S11_k141_16064	Phycodnaviridae	17875	5.82	0	0	0	0	0	0	0	0	0	8.21818	41.1916
vOTU_1534__S4_k141_546574	Mimiviridae	15455	1.25	0	0	0	0	0	0	0	0	0	0	0
vOTU_1535__S2_k141_508754	Myoviridae	16367	8.72	0	0	0	0	0	0	0	0	0	0	0
vOTU_1538__S6_k141_465928	Unclassified_Caudovirales	37903	32.74	0	0	0	0	0	0	0	0	7.34243	0	0
vOTU_1538__S8_k141_13768	Unclassified_Caudovirales	16570	14.32	0	0	0	0	0	1.40616	0	0	0	0	0
vOTU_1538__S9_k141_597276	Unclassified_Caudovirales	14391	12.29	0	0	0	0	0	0	0	0	0	0	0
vOTU_1538__S9_k141_599598	Unclassified_Caudovirales	10540	9.07	0	0	0	0	0	0	0	3.06452	0	0	0
vOTU_1540__Co_k141_1930489	Unknown_Virus	55635	58.68	0	0	0	0	0	1.68239	0	0	0.709985	0	0
vOTU_1541__Co_contig_6981_pilon_pilon	Podoviridae	15737	29.05	0	0	0	0	0	0	0	11.1203	0	0	0
vOTU_1541__S6_k141_786975	Podoviridae	18368	34.93	0	0	0	0	0	9.01024	8.05749	0	9.96298	0	0
vOTU_1541__S8_k141_223313	Podoviridae	18351	34.9	0	0	0	0	0	6.68628	13.1437	10.0648	18.3587	0	0
vOTU_1541__S8_k141_598104	Podoviridae	14023	26.13	0	20.0599	0	0	0	0	0	0	21.8712	0	0
vOTU_1541__S9_k141_130097	Podoviridae	18936	34.77	0	0	0	0	4.93768	0	12.764	0	0	0	0
vOTU_1542__Co_k141_2233416	Myoviridae	34285	20.26	0	0	0	0	0	0	0	0	0	0	0
vOTU_1542__S6_k141_773929	Myoviridae	17583	10.72	0	0	0	0	0	0	0	0	0	0	0
vOTU_1542__S6_k141_790074	Myoviridae	16062	8.65	0	0	0	0	0	6.40643	0	14.3382	18.6278	0	0
vOTU_1542__S9_k141_61633	Myoviridae	33661	19.92	0	0	0	0	0	1.3428	0	0	0	0	0
vOTU_1543__Co_k141_2172763	Myoviridae	12582	6.49	0	0	0	0	0	0	0	0	0	0	0
vOTU_1544__S6_k141_196036	Podoviridae	11061	30.61	0	0	0	0	0	14.1398	0	0	72.0098	47.9975	0
vOTU_1545__Co_contig_1655_pilon_pilon	Unknown_Virus	13440	23.59	0	0	0	0	0	0	0	0	0	41.4509	7.72321
vOTU_1546__Co_k141_2134229	Unknown_Virus	13646	19.95	0	0	0	0	0	0	0	0	0	0	0
vOTU_1549__S10_contig_119_pilon_pilon	Podoviridae	15515	29.86	0	0	0	0	0	0	0	0	0	35.5011	0
vOTU_1549__S10_contig_327_pilon_pilon	Podoviridae	20531	40.29	0	0	0	0	0	0	0	0	0	57.5812	0
vOTU_1549__S10_contig_92_pilon_pilon	Podoviridae	39607	77.56	0	0	0	0.51506	0	0	0	0	0	66.1676	0.881157
vOTU_155__Co_k141_1844099	Podoviridae	11787	21	0	0	0	0	0	0	34.6144	0	0	0	0
vOTU_1550__S11_k141_130396	Unclassified_Caudovirales	18751	28.92	0	0	0	0	0	3.28516	0	0	0	0	0
vOTU_1551__Co_contig_5329_pilon_pilon	Unclassified_Caudovirales	12716	35.59	0	0	0	0	0	0	0	0	0	0	31.134
vOTU_1551__S9_contig_30_pilon_pilon	Unclassified_Caudovirales	24863	69.4	0	0	0	0	0	0	0	0	17.5763	4.7621	20.4078
vOTU_1552__Co_k141_2650219	Unclassified_Caudovirales	39098	61.5	0	0	0	2.52443	0	0.749399	5.94915	0	0	0	0
vOTU_1553__Co_k141_480328	Myoviridae	15354	28.06	0	0	0	5.77048	0	0	0	0	0	0	0
vOTU_1555__S10_k141_536026	Myoviridae	22129	11.81	0	0	0	0	0	0	0	0	0	0	0
vOTU_1556__Co_k141_192842	Podoviridae	21361	41.94	0	0	0	8.6466	0	4.34437	0	0	0	0	0
vOTU_1556__Co_k141_823745	Podoviridae	12009	23.33	0	16.9706	0	0	0	1.14914	14.181	0	0	0	0
vOTU_1556__S6_k141_240433	Podoviridae	22602	44.38	0	0	0	0	0	0	3.78285	0	0	0	0
vOTU_1556__S6_k141_390926	Podoviridae	15980	30.95	0	0	0	0	0	10.9136	0	0	0	0	0
vOTU_1556__S7_k141_683161	Podoviridae	30054	57.05	0	0	0	0	0	2.40567	0	0	0	0	0
vOTU_1556__S8_k141_656110	Podoviridae	11345	21.44	0	0	0	0	0	0	0	0	0	0	0
vOTU_1560__S5_k141_242686	Podoviridae	24018	37.38	0	0	0	11.4123	1.34066	3.74719	3.76384	0	9.69273	0	0
vOTU_1561__Co_contig_4606_pilon_pilon	Podoviridae	12392	20.36	0	28.5426	34.837	44.0526	21.3444	0	3.76049	0	0	0	0
vOTU_1563__Co_k141_895392	Myoviridae	57524	14.72	0	0	0	0	0	0	0	0	0	0	0
vOTU_1563__S11_k141_366609	Myoviridae	11906	3.1	0	0	0	0	0	0	0	0	0	0	0
vOTU_1564__Co_k141_747722	Podoviridae	17546	32.42	0	0	0	0	0	0	0	0	0	0	0
vOTU_1564__S2_k141_214885	Podoviridae	12317	22.79	0	0	0	0	0	0	0	0	0	0	0
vOTU_1565__Co_k141_940137	Myoviridae	10991	7.8	0	0	0	0	0	0	0	0	0	0	0
vOTU_1566__S3_k141_281083	Unknown_Virus	19366	11.33	0	17.0144	0	0	0	6.04152	0	0	0	0	0
vOTU_1568__Co_k141_1414279	Myoviridae	12840	7.54	0	0	0	0	0	0	0	0	0	0	0
vOTU_1569__Co_k141_167903	Unknown_Virus	15355	8.76	0	0	0	0	0	0	0	0	0	0	0
vOTU_1570__S7_k141_90118	Podoviridae	14848	23.64	0	9.52317	0	0	0	0	5.11853	18.8106	1.93292	0	0
vOTU_1571__Co_k141_857091	Unclassified_Caudovirales	15979	9.28	0	0	0	0	0	0	0	0	0	6.90281	1.23913
vOTU_1571__S11_k141_282489	Unclassified_Caudovirales	16222	8.44	0	0	0	0	0	0	0	0	0	0	0.782887
vOTU_1573__Co_contig_4869_pilon_pilon	Siphoviridae	67097	68.45	0	44.0005	23.5465	38.7052	42.4892	37.0643	58.6405	26.4706	26.6212	0	2.45167
vOTU_1573__S10_k141_13255	Siphoviridae	10136	10.33	0	25.6413	19.8303	22.6322	0	0	0	11.3358	0	0	22.2277
vOTU_1573__S10_k141_344205	Siphoviridae	15203	14.82	0	0.493324	5.07137	0.598566	0	12.879	21.0616	7.59061	0	0	0
vOTU_1573__S11_k141_546584	Siphoviridae	11985	11.15	0	41.0763	42.0359	30.3379	24.6725	0	5.29829	19.9499	0	0	5.24823
vOTU_1573__S2_contig_500_pilon_pilon	Siphoviridae	18582	18.82	0	18.6847	14.2611	3.51954	5.92509	5.26316	5.51071	0	0	0	0
vOTU_1573__S4_contig_379_pilon_pilon	Siphoviridae	30780	29.53	0	11.4782	14.425	51.9656	22.2352	18.8596	35.8057	3.22937	8.04418	0	0
vOTU_1573__S5_contig_730_pilon_pilon	Siphoviridae	10095	12.9	0	31.1342	11.58	10.9559	22.9024	11.5404	0	25.9931	0	0	0
vOTU_1573__S6_contig_131_pilon_pilon	Siphoviridae	19919	20.27	0	12.1693	44.1639	11.4413	7.85682	44.5755	29.2836	8.01245	7.04353	0	0
vOTU_1573__S6_contig_287_pilon_pilon	Siphoviridae	15050	18.03	0	0	0	0.159468	2.12625	0	6.59136	0	6.75083	0	0
vOTU_1573__S6_contig_85_pilon_pilon	Siphoviridae	11203	16.44	0	0.0624833	30.9292	7.06953	26.9749	56.9758	68.1068	39.4894	70.7757	0.107114	18.9414
vOTU_1573__S7_contig_148_pilon_pilon	Siphoviridae	12396	12.63	0	0	16.11	12.9074	0	7.1152	31.8732	0	27.7993	0	0
vOTU_1573__S7_contig_602_pilon_pilon	Siphoviridae	24619	23.35	0	10.0695	11.9745	25.6875	16.2192	29.92	50.4691	23.7134	29.7291	0	0
vOTU_1573__S8_contig_245_pilon_pilon	Siphoviridae	15382	14.94	0	6.16955	16.0577	8.66597	18.9182	0	13.8344	40.3979	15.2906	13.5743	0
vOTU_1573__S8_contig_68_pilon_pilon	Siphoviridae	13903	21	0	0	37.3373	9.31454	19.0103	49.7015	46.5439	41.4659	15.5794	0	0
vOTU_1573__S9_contig_109_pilon_pilon	Siphoviridae	28457	27.28	0	23.214	6.118	21.4745	21.2461	45.6724	53.435	25.2978	59.0997	0	0
vOTU_1573__S9_contig_555_pilon_pilon	Siphoviridae	18541	18.84	0	14.9884	13.8072	21.8866	0	18.9742	0	21.7248	0	0	0
vOTU_1574__Co_k141_1703097	Myoviridae	12595	3.25	0	0	0	0	0	0	0	0	0	0	0
vOTU_1575__S2_k141_627023	Myoviridae	11541	6.19	0	0	0	0	5.48479	0	0	0	0	0	0
vOTU_1576__S8_k141_260799	Unknown_Virus	12524	14.96	0	0	0	0	0	0	0	0	0	0	0
vOTU_1577__S6_k141_175130	Unknown_Virus	12501	4.29	0	0	0	0	0	17.2786	0	0	0	0	0
vOTU_1578__Co_k141_243906	Unknown_Virus	14570	5.61	0	0	0	0	0	0	0	0	0	0	0
vOTU_158__S4_k141_724032	Podoviridae	11481	19.35	0	42.2263	0	23.6913	0	13.7967	36.6519	15.3384	0	0	0
vOTU_1580__Co_k141_2723970	Unknown_Virus	14002	7.6	0	0	0	0	0	0	0	0	0	0	0
vOTU_1581__S3_k141_227951	Unknown_Virus	10105	4.7	0	0	0	0	0	1.11826	0	0	0	0	0
vOTU_1581__S4_k141_5681	Unknown_Virus	23695	12.42	0	0	0	0	0	0	0	0	6.03925	0	0
vOTU_1581__S5_k141_700715	Unknown_Virus	12909	7.58	0	5.45356	0	0	0	0	0	0	0	0	0
vOTU_1581__S7_k141_313390	Unknown_Virus	21915	11.49	0	0	0	0	0	7.3055	3.436	0	3.20785	0	0
vOTU_1582__S11_k141_61335	Unknown_Virus	38471	65	0	0	0	0	0	0	0	0	0	0	7.21582
vOTU_1583__S9_k141_231443	Siphoviridae	47948	49.49	0	0.250271	0	0	0	0	0	0	22.8518	0	14.1028
vOTU_1584__S6_k141_720675	Myoviridae	17124	8.2	0	0	0	0	0	0	0	0	0	0	0
vOTU_1587__S6_k141_226603	Myoviridae	12322	3.34	0	0	0	0	0	0	0	0	0	0	0
vOTU_1588__S2_k141_76561	Unclassified_Caudovirales	54627	95.41	0	5.4204	0	0	2.03562	7.00752	5.56135	0	3.05527	3.06259	0
vOTU_1588__S3_k141_383251	Unclassified_Caudovirales	40414	70.38	0	0	2.33582	0.764587	2.38779	0	9.66497	0	0	0	0
vOTU_1588__S5_k141_175095	Unclassified_Caudovirales	54806	95.72	0	10.0172	0	4.47761	0	0	9.53363	0	0	0	0
vOTU_1588__S7_k141_319318	Unclassified_Caudovirales	55245	95.99	0	2.44366	4.19223	0	2.80387	4.33161	2.73871	0	0	0	0
vOTU_1589__Co_k141_2357917	Myoviridae	13599	4.35	0	0	0	0	0	0	0	0	0	0	0
vOTU_1590__Co_k141_1349995	Myoviridae	27018	13.11	0	0	0	0	0	0	0	0	0	0	0
vOTU_1590__S6_k141_562125	Myoviridae	12400	6.01	0	0	0	0	0	0	0	0	0	0	0
vOTU_1592__Co_k141_138498	Unclassified_Caudovirales	20701	36.29	0	0.14009	0	0	0	0	0	0	0.642481	0	0
vOTU_1592__Co_k141_800947	Unclassified_Caudovirales	35737	63.99	0	6.48907	0	0	0	0	0	0	0	0	4.91647
vOTU_1592__S11_k141_158946	Unclassified_Caudovirales	20314	35.6	0	0	0	0	0	0	0	0	0	0	0
vOTU_1594__Co_k141_277271	Myoviridae	19144	11.89	0	0	0	0	0	0	0	0	0	0	0
vOTU_1594__S11_k141_88563	Myoviridae	19264	12.06	0	0	4.55253	0	0	0	0	0	0	0	0
vOTU_1598__Co_k141_1390961	Podoviridae	12948	23.12	0	0	0	0	0	3.38276	0	0	0	0	0
vOTU_1600__Co_contig_2487_pilon_pilon	Podoviridae	12992	36.47	0	8.64378	6.45012	13.0773	16.9951	15.6404	24.0302	0	0	0	0
vOTU_1601__S9_k141_259051	Podoviridae	39063	96.59	0	0	0	0	0	5.66265	3.3638	12.4005	0	0	2.16061
vOTU_1602__Co_k141_313480	Myoviridae	25713	13.59	0	0	0	0	0	0	0	0	0	0	0
vOTU_1602__S10_k141_243116	Myoviridae	28410	15.52	0	0	0	0	0	0	0	0	0	0	0
vOTU_1603__S2_k141_147184	Myoviridae	25745	7.56	0	0	0	0	0	0	0	0	0	0	0
vOTU_1603__S4_k141_143676	Myoviridae	212425	55.5	0	0.185948	0	0.168059	1.01824	0	0	0	0	0	0
vOTU_1606__Co_k141_194888	Unclassified_Caudovirales	17637	29.48	0	0	0	0	0	0	0	0	0	0	0
vOTU_1606__Co_k141_2022935	Unclassified_Caudovirales	23920	41.54	0	0	5.55602	0	0	0	0	0	0	0	0
vOTU_1607__S10_k141_177256	Podoviridae	10140	25.07	0	0	0	0	0	0	0	0	0	12.5444	0
vOTU_1609__S3_k141_81679	Phycodnaviridae	13902	7.28	0	11.0847	21.5796	0	11.3797	0	0	0	0	0	0.553877
vOTU_1612__Co_k141_2356400	Podoviridae	14162	25.54	0	0	0	0	0	0	0	0	0	0	0
vOTU_1614__Co_k141_1703083	Podoviridae	14926	42.21	0	0	0	0	0	7.65778	0	0	0	0	0
vOTU_1616__S4_k141_394784	Siphoviridae	10552	31.97	0	0	0	0	0	0	0	0	0	0	0
vOTU_1616__S6_k141_610382	Siphoviridae	10660	32.3	0	0	0	8.56473	0	0	0	0	0	0	0
vOTU_1617__Co_contig_5245_pilon_pilon	Unclassified_Caudovirales	20582	8.19	0	5.84005	0	0.393548	1.85599	0	0	6.33077	0	0.835682	46.8079
vOTU_1618__Co_k141_2758824	Myoviridae	24256	14.89	0	0	0	0	0	0.305079	0	0	0	0	0
vOTU_1618__S6_k141_677064	Myoviridae	26461	16.29	0	0	0	0	0	0	0	0	0	0	0
vOTU_162__S2_k141_341402	Siphoviridae	14018	25.28	0	18.7188	0	0	0	0	1.03438	0	0	0	0
vOTU_162__S5_k141_582961	Siphoviridae	11712	20.9	0	1.02459	0	0	4.52527	0	0	0	0	0	0
vOTU_1620__Co_k141_1400167	Myoviridae	26973	16.34	0	0	0	0	0	0	0	0	0	0	0
vOTU_1620__Co_k141_2659549	Myoviridae	37146	22.51	0	0	0	0	0	0	0	0	0	0	0
vOTU_1620__S11_k141_217144	Myoviridae	12905	7.82	0	0	0	0	0	0	0	0	0	0	0
vOTU_1620__S11_k141_630066	Myoviridae	12955	6.89	0	0	0	0	0	0	0	0	0	0	0
vOTU_1621__S2_k141_31080	Podoviridae	17224	32.86	0	16.0822	15.072	7.71017	7.80887	5.42267	0	0	0	11.275	0
vOTU_1621__S4_k141_226554	Podoviridae	16375	31.23	0	0	0	0	0	0	0	0	0	3.52977	0
vOTU_1622__Co_k141_2281348	Unknown_Virus	26764	42.31	0	0	0	0	0	0	0	0	0	0	0
vOTU_1622__Co_k141_2551024	Unknown_Virus	35138	54.78	0	5.68615	4.4311	0	3.65132	0	0	0.125221	0	0	0
vOTU_1626__Co_k141_929	Siphoviridae	12289	37.58	0	9.80552	0	0	0	0	2.05875	0	0	0	0
vOTU_1626__S3_k141_404093	Siphoviridae	13345	41.85	0	0	0	0	0	0	0	0	0	0	0
vOTU_1627__S11_k141_256238	Podoviridae	11556	20.86	0	0	0	27.5182	0	0	19.2627	0	0	8.52371	7.59778
vOTU_1629__Co_k141_2827482	Myoviridae	12119	5.85	0	0	0	0	0	0	0	0	0	0	0
vOTU_1632__Co_k141_1541801	Myoviridae	21724	6.57	0	0	0	0	0	0	0	0	0	0	0
vOTU_1633__Co_contig_5282_pilon_pilon	Myoviridae	70129	37.61	0	18.8823	11.3462	23.1445	23.7748	17.3894	20.6847	18.0895	22.1463	3.0672	0
vOTU_1633__S11_k141_286677	Myoviridae	12182	6.54	0	0.361189	6.39468	12.5431	5.6723	11.911	17.4356	0	0	0	0
vOTU_1636__Co_k141_223929	Podoviridae	15715	39.02	0	0	0	0	0	0	0	0	0	0	0
vOTU_1636__S10_k141_116046	Podoviridae	17389	43.03	0	0	0	0	0	0	0	0	0	8.49963	7.19995
vOTU_1636__S11_k141_194748	Podoviridae	31965	79.08	0	0	0	0	0	0	0	3.11591	0	0	6.92007
vOTU_1638__S2_k141_143983	Unclassified_Caudovirales	14623	17.49	0	0	10.7023	6.16836	27.3747	0	0	0	0	0	0
vOTU_1638__S3_k141_361972	Unclassified_Caudovirales	11374	17.64	0	0	9.74152	6.75224	12.8187	0	0	0	0	0	0
vOTU_1638__S7_k141_10836	Unclassified_Caudovirales	13823	19.76	0	0	0	4.49975	7.75519	0	0	0	0	0	0
vOTU_1640__S3_k141_60609	Unknown_Virus	15646	4.69	0	0	7.91896	0	0	0	0	0	0	0	0
vOTU_1641__S11_k141_782423	Unclassified_Caudovirales	12739	38.21	0	0	0	0	0	0	0	0	0	0	0
vOTU_1642__S7_k141_138716	Myoviridae	12373	15.31	0	0	0	0	0	0	12.7536	0	0	0	0
vOTU_1642__S8_k141_330524	Myoviridae	12268	14.95	0	8.39583	7.13238	0	0	0	0	0	0	0	0
vOTU_1643__S9_k141_80920	Unclassified_Caudovirales	15802	25.06	0	0	0	0	0	0	0	0	0	3.01228	0
vOTU_1644__Co_contig_6508_pilon_pilon	Unclassified_Caudovirales	26888	46.07	0	28.7452	5.56754	8.42383	1.48021	4.45924	9.82966	0	0	4.72702	3.52202
vOTU_1644__S3_k141_104010	Unclassified_Caudovirales	10875	18.61	0	41.5724	0	0	8.91034	0	8.52414	0	0	8.58851	1.67356
vOTU_1644__S6_k141_190732	Unclassified_Caudovirales	13332	23.03	0	0	0	1.21512	18.8869	0	2.45275	0	0	0	14.3489
vOTU_1645__Co_k141_586461	Podoviridae	14674	24.17	0	0	0	0	0	0	0	0	4.62042	0	6.57626
vOTU_1645__S11_k141_428738	Podoviridae	16448	27.15	0	0	0	0	0	0	0	0	0	0	17.224
vOTU_1646__Co_k141_115002	Unknown_Virus	12869	21.09	0	0	0	0	0	0	0	0	0	0	0
vOTU_1647__Co_contig_7809_pilon_pilon	Podoviridae	10738	17.85	0	0	2.84969	13.3824	0	0	0	12.7119	0	0	0
vOTU_1648__S9_k141_203969	Unclassified_Caudovirales	20773	11.87	0	4.71766	0	0	1.25162	0	0.505464	10.1815	5.63713	0	0
vOTU_165__S10_k141_73999	Unclassified_Caudovirales	17109	28.74	0	4.44795	0	0	0	0	0	0	0	0	0
vOTU_1650__Co_contig_4307_pilon_pilon	Myoviridae	20835	11.14	0	0	6.16751	0	0	5.25078	24.1325	20.6959	7.98176	4.59323	6.59467
vOTU_1650__S8_k141_277598	Myoviridae	11061	6.11	0	0	0	0	0	0	0	0	0	0	0
vOTU_1651__Co_contig_5776_pilon_pilon	Podoviridae	30593	68.29	0	0	0	0	0	0	0	0	0	55.9605	48.6745
vOTU_1652__S11_k141_181793	Myoviridae	10598	25.48	0	0	0	0	0	0	0	0	0	0	36.3559
vOTU_1653__S4_k141_193867	Unclassified_Caudovirales	15866	27.32	0	13.2548	0	9.36594	6.39733	15.07	11.6475	0	0	0	10.4563
vOTU_1653__S5_k141_233716	Unclassified_Caudovirales	13837	23.97	0	0	8.24601	0	5.54311	0	0	0	0	13.1748	9.34451
vOTU_1654__S7_k141_439051	Phycodnaviridae	11929	5.8	0	0	0	0	0	9.68229	0	0	0	0	0
vOTU_1654__S9_k141_277743	Phycodnaviridae	16007	8	0	0	4.31686	0	0	9.05229	0	0	0	0	0
vOTU_1655__Co_contig_6478_pilon_pilon	Unclassified_Caudovirales	16600	25.79	0	0	0	0	0	5.6988	0	5.12651	20.0723	0	0
vOTU_1655__S8_k141_32222	Unclassified_Caudovirales	26910	41.82	0	0	1.39725	1.8469	0	2.30398	3.83501	10.2638	17.9822	0	0
vOTU_1657__S5_k141_30329	Podoviridae	12076	33.7	0	0	0	0	0	0	0	0	0	0	0
vOTU_1658__Co_k141_131679	Myoviridae	13315	6.8	0	0	0	0	0	0	0	0	0	0	0
vOTU_166__S2_k141_529055	Siphoviridae	14728	24.69	0	0	0	0	0	0	0	0	0	0	0
vOTU_1660__S3_k141_219021	Podoviridae	12108	33.65	0	9.54741	0	0	0	0	0	0	0	0	0
vOTU_1661__S11_k141_193142	Myoviridae	10595	3.98	0	0	0	0	0	0	0	0	0	0	0
vOTU_1661__S8_k141_242607	Myoviridae	21357	10.74	0	0	0	0	0	0	0	0	0	0	0
vOTU_1662__Co_k141_1828392	Podoviridae	15271	32.31	0	0	0	0	0	0	0	0	0	0	0
vOTU_1665__Co_k141_119449	Siphoviridae	14747	36.69	0	0	0	0	2.9701	0	0	0	0	0	0
vOTU_1665__S10_k141_615854	Siphoviridae	13956	34.71	0	0	0	0	0	0	0	0	0	0	0
vOTU_1666__S2_k141_5759	Myoviridae	55434	14.4	0	0	0	0	0	0	0	0	0	0	0
vOTU_1666__S5_k141_86697	Myoviridae	43682	11.47	0	0	0	0	0	0	0	0	0	0	0
vOTU_1666__S7_k141_156672	Myoviridae	45145	11.84	0	0	0	0	0	0	0	0	0	0	0
vOTU_1667__S6_k141_824980	Podoviridae	11529	21.83	0	0	0	0	0	0	8.58704	0	0	0	0
vOTU_1667__S7_k141_25961	Podoviridae	10766	19.79	0	0	0	0	0	0	0	0	0	0	0
vOTU_1667__S8_k141_498856	Podoviridae	11994	22.05	0	0	0	0	0	0	0	0	0	0	14.4489
vOTU_1668__Co_contig_4073_pilon_pilon	Podoviridae	68839	67.61	0	29.2494	18.1946	21.6418	26.6796	5.67992	7.63085	12.6643	24.9626	16.8698	1.70398
vOTU_1669__S6_k141_695720	Podoviridae	15188	30.14	0	0	0	0	0	20.503	14.9065	0	0	0	0
vOTU_1669__S7_k141_31558	Podoviridae	13081	25.88	0	0	0	0	0	0	0	0	0	0	0
vOTU_1670__Co_k141_2480578	Podoviridae	21485	39.99	0	0	0	0	0	0	0	0	0	0	0
vOTU_1670__S9_k141_305768	Podoviridae	42886	78.97	0	0	0	0.636571	0	0	0	0	3.59558	1.89106	0
vOTU_1672__Co_contig_4800_pilon_pilon	Podoviridae	12453	34.28	0	34.048	0	29.1175	17.4737	13.0571	10.9773	18.3169	20.6215	10.7605	0
vOTU_1673__Co_k141_2594802	Unclassified_Caudovirales	14581	25.14	0	0	0	0	0	0	0	0	0	0	0
vOTU_1674__Co_k141_2123582	Phycodnaviridae	25400	13.3	0	0	3.94094	0	0	0	0	0	1.23228	0	0
vOTU_1675__Co_k141_1230563	Myoviridae	10971	18.5	0	0	0	0	0	0	0	0	0	0	0
vOTU_1676__Co_contig_8335_pilon_pilon	Unclassified_Caudovirales	20463	45.34	0	32.1703	9.82749	11.2691	0	0	0	13.9178	0	0	0
vOTU_1676__S6_k141_186825	Unclassified_Caudovirales	10067	22	0	0	37.2405	0	0	0	0	29.2639	0	0	0
vOTU_1676__S7_k141_216209	Unclassified_Caudovirales	10376	23.23	0	3.46955	0	0	0	0	0	0	0	0	0
vOTU_1676__S9_k141_68365-circular	Unclassified_Caudovirales	46182	100	0	17.8901	3.66377	14.6832	9.91079	1.88818	0	19.5314	10.9263	4.17695	0
vOTU_1678__Co_k141_51943	Myoviridae	11812	3.06	0	0	0	0	0	0	0	0	0	0	0
vOTU_168__Co_k141_433754	Unknown_Virus	11215	6.72	0	0	0	0	0	0	0	0	0	0	0
vOTU_1681__S10_k141_439667	Myoviridae	16332	8.88	0	0	0	0	0	0	0	0	0	11.2907	0
vOTU_1681__S10_k141_48072	Myoviridae	14832	16.06	0	0	0	0	0	0	0	0	0	5.89266	0
vOTU_1681__S10_k141_80435	Myoviridae	36606	19.66	0	4.6659	0	0.13659	0	0	0	0	2.60067	9.12419	6.14107
vOTU_1682__Co_contig_4321_pilon_pilon	Phycodnaviridae	26646	13.88	0	34.7031	36.2231	20.8024	8.46281	31.9598	7.10426	31.6558	37.4765	0	0
vOTU_1682__S8_contig_269_pilon_pilon	Phycodnaviridae	13728	7.17	0	0	30.354	11.6113	14.241	23.4703	0	77.1926	22.5379	0	0
vOTU_1683__Co_k141_595929	Unclassified_Caudovirales	13184	11.41	0	0	0	0	0	0	0	0	0	0	0
vOTU_1683__S10_k141_262637	Unclassified_Caudovirales	47071	40.94	0	0	0	0	0	0	0	0	1.76117	0	1.38089
vOTU_1684__Co_k141_775991	Siphoviridae	12071	20.91	0	0	0	0	0	0	0	0	0	0	0
vOTU_1685__Co_k141_2709223	Phycodnaviridae	13532	2.86	0	0	0	0	0	0	0	0	0	0	0
vOTU_1686__Co_contig_7916_pilon_pilon	Phycodnaviridae	16451	8.53	0	0	11.6467	0	10.8565	0	31.2139	0	0	0	0
vOTU_1686__S6_contig_145_pilon_pilon	Phycodnaviridae	18528	9.63	0	0	9.34801	0	21.1464	4.61464	7.57772	0	0	0	0
vOTU_1688__S11_k141_257737	Myoviridae	14111	7.18	0	0	0	0	0	0	0	0	0	0	0
vOTU_1688__S11_k141_329653	Myoviridae	17883	5.3	0	0	0	0	0	0	0	0	0	0	0
vOTU_1688__S11_k141_550246	Myoviridae	20182	12.05	0	0	0	0	0	0	0	0	0	0	0
vOTU_1689__Co_k141_598066	Unknown_Virus	26675	42.7	0	0	0	0	0	0	0	0	0	0	0
vOTU_169__Co_k141_1441419	Podoviridae	12451	20.67	0	0	0	0	0	0	0	0	0	0	0
vOTU_1691__S11_k141_749468	Podoviridae	13031	35.19	0	0	0	0	0	0	0	0	0	0	0
vOTU_1694__Co_k141_2049715	Podoviridae	11384	11.31	0	0	0	0	0	17.1908	0	0	0	0	8.90724
vOTU_1695__S10_k141_619892	Podoviridae	12103	29.49	0	0	0	0	0	0	0	0	0	0	0
vOTU_1696__Co_k141_375357	Podoviridae	28349	63.14	0	0	0	0	0	0	0	2.4657	5.41465	5.16068	3.57332
vOTU_1698__S7_k141_122658	Myoviridae	21227	10.39	0	0	0	0	0	0	0	0	0	0	0
vOTU_1698__S8_k141_580203	Myoviridae	26623	13.04	0	0	0	0	6.87	0	4.10547	0	0	0	0
vOTU_1698__S9_k141_44346	Myoviridae	26449	12.96	0	0	0	0	0.812885	0	2.75625	11.5997	0	0	0
vOTU_17__Co_k141_1583288	Unknown_Virus	13262	10.17	0	0	0	0	0	0	0	0	0	0	0
vOTU_1700__Co_k141_470624	Podoviridae	13398	40.07	0	0	0	0	0	1.7316	0	0	0	0	0
vOTU_1703__Co_k141_1497571	Unknown_Virus	15427	9.14	0	0	0	0	0	0	0	0	0	0	0
vOTU_1704__S11_k141_226237	Podoviridae	10204	27.86	0	0	0	0	0	0	0	0	0	0	0
vOTU_1705__Co_k141_2378023	Podoviridae	10189	17.12	0	0	0	0	10.9039	0	0	0	0	0	0
vOTU_1705__S4_k141_403067	Podoviridae	15025	25.59	0	0	0	0	0	0	11.1681	0	0	0	0
vOTU_171__S9_k141_8078	Siphoviridae	10028	30.92	0	0	0	0	10.73	16.8329	0	0	0	0	0
vOTU_1710__Co_k141_2350775	Phycodnaviridae	48659	25.69	0	0	0	0	4.33424	0	1.90098	0	0	0	0
vOTU_1711__S9_k141_478899	Podoviridae	14886	39.19	0	10.0363	0	0	10.1505	0	11.9172	7.94035	0	0	0
vOTU_1713__S2_k141_304258	Myoviridae	13895	19.31	0	0	0	0	0	0	0	0	0	0	0
vOTU_1714__S10_k141_477277	Podoviridae	16377	51.1	0	0	0	0	0	0	0	0	0	1.14185	16.2057
vOTU_1714__S2_k141_538739	Podoviridae	10779	33.47	0	7.83932	0	9.47212	0	0	0	0	0	0	0
vOTU_1716__Co_k141_2294064	Siphoviridae	10593	19.01	0	0	0	0	0	0	0	0	0	0	0
vOTU_1717__Co_k141_2286923	Siphoviridae	10315	17.82	0	0	0	0	0	0	0	0	0	0	0
vOTU_1718__Co_k141_2203251	Siphoviridae	31582	97.93	0	0	0	0	0	0	0	0	0	0	0
vOTU_1719__S2_k141_169148	Podoviridae	12536	33.24	0	0	0	0	0	0	0	0	0	0	0
vOTU_172__Co_contig_625_pilon_pilon	Myoviridae	22274	56.74	0	3.82509	29.9542	3.219	10.501	16.4946	13.6123	15.6999	9.02846	41.9054	0
vOTU_172__S6_k141_45553	Myoviridae	20219	51.47	0	0	7.14674	14.4221	0	0	1.02379	35.9266	18.3392	14.427	0
vOTU_1720__S11_k141_83610	Podoviridae	19517	32.56	0	0	0	0	0	0	0	0	0	0	0
vOTU_1720__S6_k141_288143	Podoviridae	23647	38.04	0	0	0	0	0	0	0	0	0	0	0
vOTU_1721__S3_k141_136324	Unknown_Virus	14276	23.45	0	0	0	6.48641	0	1.94032	12.2303	0	0.980667	0	0
vOTU_1721__S4_k141_519776	Unknown_Virus	20097	32.99	0	0	4.58775	0	0	7.1553	8.29477	0	0	0	0
vOTU_1721__S5_k141_44410	Unknown_Virus	11402	18.84	0	0	0	0	0	0.736713	9.83161	0	0	0	0
vOTU_1721__S8_k141_158717	Unknown_Virus	26032	42.99	0	23.2214	3.4496	0	0	0	0	2.65058	0	0	6.9914
vOTU_1722__S2_k141_233175	Phycodnaviridae	10192	2.18	0	3.7971	0	0	0.107928	0	0	0	0	0	0
vOTU_1723__Co_k141_3008875	Myoviridae	11929	18.85	0	0	0	0	0	0	0	0	0	0	0
vOTU_1723__S11_k141_46944	Myoviridae	11195	17.69	0	0	0	0	0	0	0	0	0	0	0
vOTU_1724__Co_k141_623856	Unclassified_Caudovirales	24944	43.16	0	0	0	0	0	5.8932	0	0	0	0	0
vOTU_1725__S3_k141_93503	Myoviridae	19858	19.4	0	0	0	0	0	0	0	0	0	0	0
vOTU_1725__S4_k141_283842	Myoviridae	14540	17.08	0	0	0	0	0	0	0	0	0	0	0
vOTU_1725__S5_k141_552488	Myoviridae	12815	15.05	0	0	0	0	0	0	0	0	0	0	0
vOTU_1725__S6_k141_168659	Myoviridae	28877	15.54	0	0	0	0	0	0	0	0	0	1.27091	0
vOTU_1727__Co_k141_1354094	Phycodnaviridae	19831	10.39	0	7.18572	10.1609	0	0	0	0	0	0	0	0
vOTU_1727__S2_k141_170288	Phycodnaviridae	27537	14.44	0	8.08004	10.7492	0	5.95562	0	0	0	0	0	0
vOTU_1727__S4_k141_500002	Phycodnaviridae	11607	6.08	0	0	0	0	0	0	0	0	0	0	0
vOTU_1728__Co_k141_2375695	Unknown_Virus	16802	51.39	0	0	0	0	0	0	0	0	0	0	0
vOTU_1729__Co_k141_2509769	Myoviridae	10799	5.72	0	3.0188	0	0	0	0	0	0	0	0	0
vOTU_1730__S5_k141_303774	Podoviridae	18394	31.21	0	13.8034	16.9294	31.3744	0	9.95977	18.8975	0	0	0	0
vOTU_1730__S8_k141_29333	Podoviridae	13841	23.45	0	0	0	0	0	14.5726	0	0	0	0	0
vOTU_1731__S11_k141_353216	Podoviridae	21168	36.88	0	7.3082	0	0	11.8622	0	0	0	0	9.61357	15.8447
vOTU_1733__S5_k141_159634	Podoviridae	19332	33.07	0	12.3164	0	0	0.227602	9.44548	0	0	5.66936	0	0
vOTU_1733__S6_k141_772627	Podoviridae	18767	32.11	0	15.7884	9.44211	10.9288	0	0	0	0	0	0.724676	0
vOTU_1735__Co_k141_2810154	Myoviridae	70491	18.25	0	0	0	0	0	0	0	0	0	1.0512	0
vOTU_1737__Co_k141_1844326	Podoviridae	13687	39.65	0	0	0	0	0	0	0	0	0	0	0
vOTU_1739__S11_k141_274994	Podoviridae	10909	17.8	0	0	0	6.21505	0	0	0	0	0	0	0
vOTU_1739__S11_k141_546249	Podoviridae	10948	17.86	0	0	0	0	0	0	0	0	0	16.825	0
vOTU_1739__S4_k141_546006	Podoviridae	64804	100	0	0	0	4.60928	4.71422	2.46744	3.47201	3.50441	0	1.87025	0
vOTU_1739__S5_k141_502492-circular	Podoviridae	64163	100	0	0	0	6.8061	6.36504	4.88288	1.15175	2.70093	0	4.38571	0
vOTU_1740__Co_contig_4652_pilon_pilon	Podoviridae	10161	16.67	0	28.7865	11.1406	21.0412	3.48391	37.6144	74.7072	71.6465	33.54	24.9483	0.177148
vOTU_1741__S5_k141_43098	Siphoviridae	16194	33.89	0	0	0	0	0	0	1.16092	0	0	0	0
vOTU_1742__S6_k141_747124	Myoviridae	31309	7.8	0	0	0	0	0	0	0	0	0	0	0
vOTU_1743__S10_k141_213029	Unclassified_Caudovirales	15714	25.37	0	0	0	0	0	0	0	0	0	8.50834	8.33015
vOTU_1745__Co_k141_1040654	Unclassified_Caudovirales	15076	27	0	0	0	0	0	0	0	0	0	35.2282	0
vOTU_1745__Co_k141_1291936	Unclassified_Caudovirales	18041	32.3	0	0	0	0	0	0	0	0	0	7.01735	0
vOTU_1745__Co_k141_940576	Unclassified_Caudovirales	13861	24.82	0	0	0	0	0	0	0	0	0	9.83335	0
vOTU_1745__S10_k141_12467	Unclassified_Caudovirales	13398	23.99	0	0	0	0	0	0	0	0	0	0	0
vOTU_1745__S10_k141_259458	Unclassified_Caudovirales	17326	31.02	0	0	0	0	0	0	0	0	0	0	0
vOTU_1745__S10_k141_314865	Unclassified_Caudovirales	13912	24.91	0	0	0	0	0	0	0	0	0	0	0
vOTU_1747__S10_k141_602633	Myoviridae	130326	60.94	0	0	0	0	0	0	0	0	0	0	0
vOTU_1748__S2_k141_105626	Unknown_Virus	13514	8.06	0	0	0	0	0	0	0	0	0	0	0
vOTU_175__S7_k141_666753	Unknown_Virus	10669	32.01	0	0	0	0	3.85228	0	0	10.1884	21.0891	0	0
vOTU_1751__Co_k141_2860674	Myoviridae	13607	4.16	0	0	0	0	0	0	0	0	0	0	5.23995
vOTU_1751__Co_k141_664428	Myoviridae	53444	15.09	0	0	0	0	0	0	0	0	0	0	0
vOTU_1751__Co_k141_881944	Myoviridae	13236	3.08	0	0	0	0	0	0	0	0	0	0	0
vOTU_1751__S11_k141_280347	Myoviridae	15297	4.07	0	0	0	0	0	0	0	0	0	0	0
vOTU_1752__S8_k141_477650	Unclassified_Caudovirales	15260	24.28	0	0	0	0	0	0	0	0	0	0	0
vOTU_1753__Co_k141_1930509	Unknown_Virus	15458	16.46	0	0	0	0	0	0	0	0	0	0	0
vOTU_1754__S3_k141_572180	Podoviridae	36074	58.14	0	5.5996	1.81848	8.26634	2.41448	0	4.74857	0	0	0	0
vOTU_1754__S4_k141_215161	Podoviridae	15270	25.04	0	0	7.5704	0	0	0	0	0	0	0	0
vOTU_1755__S8_k141_265610	Myoviridae	10775	7.08	0	0	0	0	0	0	0	0	0	0	0
vOTU_1756__Co_contig_4735_pilon_pilon	Podoviridae	45905	92.97	0	36.8609	16.5407	30.574	37.7497	23.4114	37.2683	9.58501	12.0161	21.233	30.3279
vOTU_1757__S2_k141_247803	Podoviridae	13605	21.08	0	12.1279	0	0	0	0	0	0	18.7799	0	0
vOTU_1757__S9_k141_2248	Podoviridae	18403	28.53	0	8.00956	0	0	9.63973	0	0	32.348	40.1293	16.0626	0
vOTU_1758__S7_k141_449712	Unclassified_Caudovirales	22825	13.68	0	7.28149	5.8839	0	5.3012	3.8379	0	0	0	0	0.49069
vOTU_1759__S7_k141_361366	Siphoviridae	11137	34.95	0	0	0	0	0	0	0	0	0	0	0
vOTU_1759__S8_k141_323892	Siphoviridae	22571	70.93	0	0	0	0	2.25954	0	0	0	0	0	0
vOTU_176__Co_k141_1908431	Podoviridae	20844	32.66	0	7.87277	0	0	0	0	0	0	0	0	16.2349
vOTU_176__S11_k141_332490	Podoviridae	33737	55.11	0	0	0	0	0	0	0	0	0	5.55177	11.0858
vOTU_1763__Co_k141_1613764	Myoviridae	11185	7.02	0	0	0	0	0	0	0	0	0	0	0
vOTU_1763__Co_k141_26860	Myoviridae	10845	6.09	0	0	0	0	0	0	0	0	0	0	0
vOTU_1763__Co_k141_2959760	Myoviridae	16677	10.29	0	0	0	0	0	0	0	0	0	0	0
vOTU_1763__Co_k141_3001675	Myoviridae	23588	13.32	0	0	0	0	0	0	0	0	0	0	0
vOTU_1763__Co_k141_948006	Myoviridae	16899	9.67	0	0	0	0	0	0	0	0	0	0	0
vOTU_1763__S11_k141_101912	Myoviridae	12060	7.47	0	0	0	1.87396	0	0	0	0	0	0	0
vOTU_1763__S11_k141_547680	Myoviridae	13188	7.85	0	0	0	0	0	0	0	0	0	0	0
vOTU_1764__S10_k141_461792	Siphoviridae	12436	22.71	0	0	0	0	0	0	0	0	0	0	0
vOTU_1764__S11_k141_192315	Siphoviridae	28233	49.11	0	0	0	0	0	0	0	0	0	0	0
vOTU_1765__Co_k141_829238	Unknown_Virus	16660	26.2	0	0	0	0	0	0	0	16.1765	0	0	6.12245
vOTU_1766__S8_k141_256340	Phycodnaviridae	21447	11.22	0	0	0	0	0	0	0	4.1824	0	0	0
vOTU_1767__S3_k141_104232	Myoviridae	20639	34.54	0	24.7541	0	13.5908	4.87911	0	4.39944	0	0	7.91221	3.41586
vOTU_1767__S5_k141_454241	Myoviridae	10111	17.01	0	9.18801	0	0	0	0	0	0	0	9.72208	0
vOTU_1768__Co_k141_1485356	Podoviridae	11309	20.61	0	0	0	0	0	0	0	0	0	0	0
vOTU_177__S3_k141_48209	Podoviridae	27575	46.95	0	4.62375	0	0	0	0	0	0	0	0	0
vOTU_1772__S10_k141_567382	Siphoviridae	29682	48.01	0	0	0	1.76875	0	0	0	0	0	0	0
vOTU_1772__S11_k141_180949	Siphoviridae	14551	23.58	0	0	0	0	0	0	0	0	0	0	0
vOTU_1772__S2_k141_639101	Siphoviridae	16876	27.35	0	0	0	0	0	0	0	0	0	0	9.23797
vOTU_1772__S5_k141_334325	Siphoviridae	13217	21.58	0	0	0	0	0	0	0	0	0	10.8345	0
vOTU_1773__S10_k141_24469	Podoviridae	15147	24.62	0	0	0	0	1.6703	0	0	0	6.31148	9.26256	6.43032
vOTU_1774__S9_k141_555550	Myoviridae	11578	2.64	0	0	0	0	0	0	0	0	14.5103	0	0
vOTU_1775__Co_k141_272674	Unknown_Virus	33391	59.1	0	0	0	0	0	0	6.45982	3.76449	0	0	0
vOTU_1782__Co_contig_2397_pilon_pilon	Unclassified_Caudovirales	20605	35.94	0	11.7835	13.5598	4.53773	4.43582	2.16938	28.7552	0	4.21742	7.53215	22.1597
vOTU_1784__Co_k141_335960	Myoviridae	33715	19.27	0	0	0	2.26012	0	0	0	0	0	0	0
vOTU_1788__Co_k141_1431341	Podoviridae	11764	22.48	0	0	0	0	0	0	0	0	0	0.807548	0
vOTU_1788__S6_k141_194809	Podoviridae	10752	20.75	0	0	0	0	0	0	0	11.3002	0	0	0
vOTU_1792__S4_k141_403286	Myoviridae	15848	8.96	0	0	0	0	0	0	0	0	0	0	0
vOTU_1792__S6_k141_203200	Myoviridae	27751	16.14	0	0	0	0	0	0	0	0	0	0	0
vOTU_1792__S7_k141_232920	Myoviridae	101582	58.97	0	0.922408	0.800339	0.0758008	2.58707	0	0	1.21872	0	0	0
vOTU_1794__Co_contig_4940_pilon_pilon	Phycodnaviridae	41100	21.4	0	19.1727	9.15572	0	0	0	0	11.2311	22.5791	0	0
vOTU_1794__S2_k141_143787	Phycodnaviridae	18565	9.75	0	0.511716	10.7353	2.8279	0	0	0	4.83706	0	0	0
vOTU_1794__S2_k141_303469	Phycodnaviridae	13638	7.15	0	12.5092	24.6664	0	0	0	0	0	0	0	0
vOTU_1794__S5_k141_170717	Phycodnaviridae	34753	18.25	0	3.62559	6.1635	0	12.9773	0	0.538083	0	1.77251	0	0
vOTU_1794__S9_contig_406_pilon_pilon	Phycodnaviridae	18368	9.56	0	0	1.35562	0	0	0	0	14.3402	34.4022	0	0
vOTU_1795__S11_k141_431069	Myoviridae	26296	14.32	0	0	0	0	0	0	0	0	0	0	6.59416
vOTU_1795__S2_k141_24249	Myoviridae	10475	5.67	0	0	0	0	0	0	0	0	0	0	0
vOTU_1795__S9_k141_96341	Myoviridae	31732	17.28	0	0	0	0	0	0	0	0	0	0	0
vOTU_1796__Co_k141_1686372	Myoviridae	21116	5.46	0	0	0	0	0	0	0	0	0	0	0
vOTU_1798__Co_contig_4595_pilon_pilon	Myoviridae	19251	32.7	0	27.0635	24.9961	43.5198	49.213	34.0138	39.894	1.21552	0	0	0
vOTU_1799__Co_k141_575964	Myoviridae	43941	23.46	0	0	0	0	0	0	0	0	0	0	0
vOTU_18__Co_k141_2685200	Unclassified_Caudovirales	15817	25.45	0	0	0	0	0	20.5854	0	0	0	0	0
vOTU_1800__Co_k141_1601643	Myoviridae	20513	9.47	0	3.18335	0	0	0	0	0	0	0	0	0
vOTU_1800__S11_k141_173194	Myoviridae	19355	8.93	0	0	0	0	0	0	0	0	0	0	0
vOTU_1803__S6_k141_329501	Siphoviridae	12004	19.99	0	0	0	0	0	0	5.81473	0	0	0	0
vOTU_1803__S7_k141_256933	Siphoviridae	11409	19.03	0	0	0	0	0	0	53.6156	0	0	0	0
vOTU_1803__S7_k141_92584	Siphoviridae	33743	56.55	0	0	0	0.020745	2.35901	11.0097	14.6875	1.33065	4.57873	0	0
vOTU_1804__Co_k141_1265670	Podoviridae	17763	31.33	0	0	0	0	0	0	0	0	0	0	0
vOTU_1804__S2_k141_298858	Podoviridae	16858	29	0	0	0	0	0	0	0	0	0	0	0
vOTU_1805__S4_k141_181714	Unknown_Virus	23709	11.9	0	0	0	0	0	0	0	0	0	0	0
vOTU_1806__S11_k141_279959	Siphoviridae	17726	28.62	0	0	0	0	6.98973	0	0.846215	0	0	0	0
vOTU_1806__S5_k141_420705	Siphoviridae	13354	21.63	0	0	0	0	0	0	8.74644	0	0	0	0
vOTU_1806__S7_k141_597846	Siphoviridae	13440	21.68	0	0	0	0	0.30506	6.9494	0	0	0	0	0
vOTU_1808__S11_k141_79558	Myoviridae	20589	12.05	0	0	0	0	2.66647	0	1.58337	0	0	0.101996	7.17373
vOTU_1812__Co_k141_2528920	Myoviridae	12653	5.09	0	0	0	0	0	0	0	0	0	0	0
vOTU_1813__Co_contig_1138_pilon_pilon	Podoviridae	10589	18.92	0	17.2254	0	0	10.3031	0	25.7909	0	0	0	0
vOTU_1813__S8_k141_400635	Podoviridae	23107	37.67	0	8.18799	0	4.24547	0	3.6569	9.97533	3.05968	0	0	0
vOTU_1813__S9_k141_549711	Podoviridae	18878	30.55	0	8.65558	4.24833	18.2752	0	4.19536	0	0	1.44613	0	0
vOTU_1814__S11_k141_49722	Phycodnaviridae	18621	3.99	0	0	0	0	0	0	0	0	0	0	7.64191
vOTU_182__Co_k141_2149739	Myoviridae	13202	3.22	0	0	0	0	0	0	0	0	0	0	0
vOTU_1825__Co_k141_1549993	Myoviridae	15358	4	0	0	0	0	0	0	0	0	0	0	0
vOTU_1826__Co_k141_2326562	Unclassified_Caudovirales	13548	7.86	0	0	0	0	0	0	0	0	0	0	0
vOTU_1828__Co_k141_1454541	Myoviridae	17404	11.09	0	0	0	0	0	0	0	0	0	0	0
vOTU_1828__Co_k141_2274469	Myoviridae	28986	16.67	0	0	0	0	0	0	0	0	0	0	0
vOTU_1828__Co_k141_641992	Myoviridae	25333	14.72	0	0	0	0	0	0	0	0	0	0	0
vOTU_1829__S3_k141_143693	Unclassified_Caudovirales	19405	41.23	0	4.78227	0	0	0	0	0	0	0	0	0
vOTU_1829__S4_k141_84601	Unclassified_Caudovirales	10884	23.12	0	0	0	0	0	0	0	0	0	0	0
vOTU_1829__S5_k141_444911	Unclassified_Caudovirales	17737	37.68	0	0	0	0	0	0	0	0	0	7.58866	2.15369
vOTU_183__S6_k141_194611	Unclassified_Caudovirales	11466	18.97	0	0	0	0	0	6.57596	0	0	17.0766	0	0
vOTU_1834__S11_contig_783_pilon_pilon	Podoviridae	10321	16.08	0	0	0	0	0	0	0	0	0	0	23.0985
vOTU_1836__S5_k141_665129	Podoviridae	10042	15.6	0	0	0	14.7381	8.42462	8.92253	3.63473	11.7407	0	0	18.6019
vOTU_1837__Co_contig_1793_pilon_pilon	Myoviridae	14128	18.02	0	1.4581	0	3.02237	0	10.6243	22.5085	12.2735	9.67582	0	0
vOTU_1837__Co_contig_3882_pilon_pilon	Myoviridae	17783	14.47	0	21.813	33.9763	49.0131	11.8878	17.9104	48.8444	20.7783	9.03672	0	0
vOTU_1837__Co_contig_470_pilon_pilon	Myoviridae	17399	18.13	0	6.9027	6.49463	11.9087	15.2078	20.7656	0.775907	19.1103	11.196	0	0
vOTU_1837__S3_k141_215224	Myoviridae	10189	10.54	0	0	0	0	0	0	0	0	0	0	0
vOTU_1837__S4_k141_32547	Myoviridae	10738	11.11	0	0	0	0	0	0	0	0	0	0	0
vOTU_1837__S5_k141_535624	Myoviridae	14752	15.51	0	0	0	0	0	0	0	0	0	0	0
vOTU_1838__Co_k141_626066	Myoviridae	40772	10.89	0	0	0	0	0	0	0	0	0	0	0
vOTU_1839__S10_k141_287239	Podoviridae	12588	32.5	0	0	0	0	0	0	0	0	1.58881	13.4731	5.56085
vOTU_184__Co_contig_4228_pilon_pilon	Phycodnaviridae	34575	18.09	0	32.94	31.2711	19.1034	20.4078	28.4194	35.2249	43.9942	7.27404	0	1.91757
vOTU_184__Co_contig_5283_pilon_pilon	Phycodnaviridae	58803	30.83	0	48.3326	33.3724	10.9705	22.0516	23.5158	15.5621	48.3003	30.3675	0	0
vOTU_184__S2_contig_152_pilon_pilon	Phycodnaviridae	11436	5.99	0	7.15285	18.5817	0	0	0	0	20.453	0	0	0
vOTU_184__S8_contig_225_pilon_pilon	Phycodnaviridae	25766	13.49	0	18.2566	5.28992	3.18637	0	3.12039	16.6615	52.1928	14.7404	0	0
vOTU_184__S8_contig_380_pilon_pilon	Phycodnaviridae	13245	6.94	0	18.422	13.2805	13.054	0	45.0736	4.77161	62.4462	0	0	0
vOTU_184__S8_contig_416_pilon_pilon	Phycodnaviridae	13257	6.95	0	0	15.4183	23.4895	2.33084	20.2685	0	24.7794	0	0	0
vOTU_184__S9_contig_116_pilon_pilon	Phycodnaviridae	42937	22.42	0	2.37324	7.18495	3.40499	4.80238	17.3836	10.9276	8.90141	28.1482	0	0
vOTU_184__S9_contig_358_pilon_pilon	Phycodnaviridae	13092	6.86	0	17.7284	26.5124	0	0	27.6428	20.9594	0	17.8506	0	0
vOTU_1841__Co_k141_694380	Myoviridae	12227	20.38	0	0	0	0	0	23.5463	7.18083	0	0	0	0
vOTU_1843__S8_contig_513_pilon_pilon	Podoviridae	25258	60.37	0	0	2.18941	3.64241	4.88558	4.52926	8.41714	25.4058	26.0353	0	0
vOTU_1845__Co_contig_5110_pilon_pilon	Podoviridae	17766	29.72	0	19.8131	0	10.0135	13.0755	8.68513	3.44478	0	5.19532	0	14.5221
vOTU_1845__Co_k141_2782546	Podoviridae	29273	49.37	0	0	4.23599	0	0	0	0	0	0	4.62542	0
vOTU_1845__S3_k141_279549	Podoviridae	13517	22.74	0	0	0	0	3.4697	0	0.229341	0	0	0	0
vOTU_1845__S3_k141_493485	Podoviridae	17775	30.3	0	0	0	0	2.40788	0	5.74965	0	0	0	0
vOTU_1845__S5_k141_616383	Podoviridae	47775	80.38	0	3.13553	7.64835	4.26792	0	0	1.14914	2.87389	6.01779	2.08687	2.72527
vOTU_1845__S6_k141_31790	Podoviridae	42113	70.44	0	0	0	5.18842	0	0	6.62741	3.32439	2.9682	6.57992	4.29321
vOTU_1845__S8_k141_326712	Podoviridae	20710	34.89	0	0	7.09319	7.75954	0	6.06953	0	5.1521	3.9015	0	7.53259
vOTU_1845__S9_k141_192736	Podoviridae	30231	50.87	0	1.0949	0	0	3.69157	0.972512	16.7113	0	7.01598	10.4297	12.8841
vOTU_1849__S3_k141_625764	Unclassified_Caudovirales	11013	16.9	0	0	0	4.84882	0	0	0	0	0	0	0
vOTU_1850__S8_k141_520190	Podoviridae	21965	33.12	0	8.15843	11.8234	0	1.50239	3.21876	3.10039	21.466	4.70294	0	0
vOTU_1851__S11_k141_439598	Podoviridae	24922	38.93	0	0	0	0	0	0	0	0	4.38167	0	45.502
vOTU_1851__S9_k141_518377	Podoviridae	12567	20.6	0	0	0	0	0	0	0	0	0.676375	0	0
vOTU_1853__S8_k141_336307	Podoviridae	12984	24.02	0	0	0	14.3638	0	18.2686	8.46426	0	0	0	0
vOTU_1853__S9_k141_598037	Podoviridae	14976	27.72	0	0	0	0	14.0959	0	9.10123	0	0	0	0
vOTU_1854__S2_k141_122678	Phycodnaviridae	39268	8.39	0	21.5086	12.8196	16.2346	12.5395	0	0.147703	4.55078	0	0	0
vOTU_1855__Co_k141_594306	Myoviridae	54982	20.22	0	0	0	0	0	0	0	0	0	0	0
vOTU_1855__S10_k141_201051	Myoviridae	38831	14.28	0	0	0	0	0	0	0	0	0	0	0
vOTU_1855__S11_k141_793933	Myoviridae	15554	7.49	0	0	0	0	0	0	0	0	0	0	0
vOTU_1856__Co_contig_4440_pilon_pilon	Podoviridae	65889	100	0	80.5263	39.6348	38.8138	4.99325	0	1.26577	0	0	0	1.13524
vOTU_1856__S10_k141_193246	Podoviridae	15518	26.8	0	47.8541	19.3002	35.81	14.9697	0	0	0	0	0	0
vOTU_1856__S10_k141_387356	Podoviridae	14864	24.33	0	52.7516	57.4543	32.8916	13.2199	0	0	0	0	1.47336	0
vOTU_1856__S2_contig_167_pilon_pilon-circular	Podoviridae	58776	100	0	79.5461	33.3946	30.9242	2.45679	0	0	0	0	0	0
vOTU_1856__S2_contig_459_pilon_pilon	Podoviridae	31999	54.67	0	70.2084	41.2857	41.9919	0	0	3.00009	0	0	0	0
vOTU_1856__S4_contig_237_pilon_pilon	Podoviridae	15629	25.69	0	88.4829	40.8279	35.9844	0	0	5.91848	0	0	0	0
vOTU_1857__Co_k141_195440	Unknown_Virus	16691	5.94	0	0	0	0	0	0	0	0	0	0	0
vOTU_1857__S10_k141_550753	Unknown_Virus	17578	6.26	0	0	0	0	0	0	0	0	0	0	0
vOTU_1857__S11_k141_378622	Unknown_Virus	17979	5.39	0	0	0	0	0	0.806496	0	0	0	0	0
vOTU_186__S11_k141_658841	Myoviridae	10944	18.24	0	0	0	0	0	0	0	0	0	0	0
vOTU_1861__Co_contig_7775_pilon_pilon	Unclassified_Caudovirales	22951	39.58	0	22.5306	10.0867	5.96052	28.0903	20.4784	21.5328	17.9687	0	0	0
vOTU_1861__S7_k141_560572	Unclassified_Caudovirales	10543	18.07	0	16.8263	9.9023	0	0	8.82102	28.8912	0	0	0	0
vOTU_1866__Co_k141_2902473	Myoviridae	20034	4.93	0	0	0	0	0	0	0	0	0	0	0
vOTU_1867__S11_k141_305122	Myoviridae	10706	6.48	0	0	0	0	0	0	0	0	0	0	0
vOTU_1868__S6_k141_771341	Myoviridae	13595	6.59	0	0	0	0	0	0	0	0	0	0	0
vOTU_1868__S7_k141_105497	Myoviridae	12403	6.02	0	0	0	0	0	0	0	0	0	0	0
vOTU_1869__Co_k141_3050420	Podoviridae	10445	27.4	0	0	0	11.4026	0	0	6.54859	0	0	0	0
vOTU_1870__S10_k141_399161	Siphoviridae	10378	23.03	0	0	0	0	0	0	0	0	0	32.3473	0
vOTU_1871__Co_k141_1566831	Podoviridae	26148	36.13	0	0	0	0	0	0	0	0	0	19.141	0
vOTU_1873__S6_k141_171726	Myoviridae	16884	9.03	0	0	0	0	0	0	0	0	12.7695	0	6.18929
vOTU_1875__Co_k141_3015808	Myoviridae	29668	7.41	0	0	0	0	0	0	0	0	0	0	0
vOTU_1877__S10_k141_1882	Myoviridae	15857	8.37	0	0	0	0	0	0	0	0	0	6.36312	0
vOTU_1877__S10_k141_201032	Myoviridae	10266	5.27	0	0	0	0	0	0	0	0	0	8.65965	0
vOTU_1877__S10_k141_555212	Myoviridae	16133	8.84	0	0	0	0	0	0	0	0	1.81615	9.11176	0
vOTU_1877__S10_k141_63195	Myoviridae	45039	24.09	0	0	0	0	0	0	0	0	0	16.4058	3.41926
vOTU_1879__S10_k141_329799	Unknown_Virus	11709	18.75	0	0	0	0	0	0	0	0	0	10.3339	0
vOTU_1879__S4_k141_187484	Unknown_Virus	18027	28.81	0	9.71876	0	0.865369	0	0	6.71215	0	0	8.90886	0
vOTU_1880__Co_k141_914093	Myoviridae	32731	15.57	0	0	0	0	0	0	0	0	0	0	0
vOTU_1881__S11_k141_175294	Unknown_Virus	16637	7.16	0	0	0	0	0	0	0	0	0	0	0
vOTU_1883__Co_k141_2496147	Myoviridae	14916	7.94	0	5.37007	0	0	7.55564	0	1.55538	0	0	0	0
vOTU_1884__S2_k141_371194	Phycodnaviridae	22800	11.89	0	14.5965	4.85088	0	0	0	3.78509	0	0	0	0
vOTU_1884__S3_k141_513080	Phycodnaviridae	10829	5.64	0	0	0	0	15.1815	0	0	8.00628	1.56986	0	0
vOTU_1884__S5_k141_135806	Phycodnaviridae	35899	18.71	0	3.97226	6.95841	0	4.86365	0	3.83298	0	0	0	0
vOTU_1884__S6_k141_356271	Phycodnaviridae	12956	6.78	0	9.12319	0	0	0	0	0	0	0	0	0
vOTU_1886__S9_k141_477363	Podoviridae	12390	34.38	0	0	0	0.605327	0	0	0	0	5.24617	0	0
vOTU_1887__Co_k141_2930196	Podoviridae	14047	22.97	0	0	0	0	0	0	0	0	0	0	0
vOTU_1887__S10_k141_77361	Podoviridae	16606	27.19	0	0	0	0	0	0	0	0	0	0	0
vOTU_1888__S2_k141_797290	Unclassified_Caudovirales	15925	27.02	0	0	0	2.44898	0	0	0	0	0	0	0
vOTU_1888__S4_k141_136619	Unclassified_Caudovirales	14997	25.87	0	0	0	10.4554	0	0	0	0	0	0	0
vOTU_1888__S4_k141_346180	Unclassified_Caudovirales	19077	32.91	0	5.027	0	0	0	0	0	0	0	0	0
vOTU_1888__S5_k141_236639	Unclassified_Caudovirales	24434	41.54	0	5.89752	0	0	0.634362	0	4.15814	0	0	0	0
vOTU_189__S6_k141_364404	Unclassified_Caudovirales	10908	18.98	0	0	0	0	0	0	18.106	0	0	0	0
vOTU_189__S6_k141_73354	Unclassified_Caudovirales	21537	37.47	0	0	0	0	0	0	7.24335	16.2836	0	0	0
vOTU_189__S7_k141_397105	Unclassified_Caudovirales	11305	19.67	0	0	0	0	0	0	7.34188	0	0	0	0
vOTU_189__S8_k141_361737	Unclassified_Caudovirales	23288	40.52	0	0	0	0	6.32944	14.0587	20.7832	0.244761	0	0	0
vOTU_1890__Co_k141_2296840	Myoviridae	23885	12.84	0	1.16391	0	0	0	0	0	0	0	0	0
vOTU_1890__S2_k141_795356	Myoviridae	21285	12.67	0	0	0	0	0	0	0	0	0	0	0
vOTU_1890__S3_k141_82496	Myoviridae	18419	10.09	0	0	0	0	0	0	0	0	0	0	0
vOTU_1891__Co_k141_1107162	Unknown_Virus	10584	6.42	0	0	0	0	0	0	0	0	0	0	0
vOTU_1893__Co_k141_1157825	Myoviridae	21324	10.25	0	0	0	0	0	0	0	0	0	0	0
vOTU_1894__S10_k141_234113	Unknown_Virus	26107	100	0	0	0	0	0	0	0	0	0	0	0
vOTU_1896__S8_k141_318589	Podoviridae	27179	42.56	0	0	0	0	6.95758	0	2.8993	9.69866	23.5623	5.43066	0
vOTU_1897__S4_k141_642925	Myoviridae	23126	5.72	0	0	0	0	0	0	0	0	0	0	0
vOTU_1897__S7_k141_212892	Myoviridae	44575	17.77	0	2.1447	0	0	0	0	0	0	0	0	0
vOTU_1897__S8_k141_103842	Myoviridae	40909	16.96	0	0	0	0	0	0	1.35423	0	0	0	0
vOTU_1898__S2_k141_638500	Unclassified_Caudovirales	17453	30.25	0	5.65519	0	11.3849	0	10.2618	0	0	0	0	0
vOTU_1899__S2_k141_6039	Myoviridae	13229	3.46	0	0	0	0	0	0	0	0	0	0	0
vOTU_1899__S7_k141_241817	Myoviridae	21602	5.67	0	0	0	0	0	0	0	0	0	0	0
vOTU_1900__Co_k141_804643	Podoviridae	27469	45.12	0	0	0	0	0	0	0	0	0	0	6.15967
vOTU_1900__S11_k141_390860	Podoviridae	13893	22.71	0	0	0	0	0	0	0	0	0	0	0
vOTU_1901__S6_k141_197600	Podoviridae	12137	20.17	0	8.09096	0	0	0	8.72539	12.7132	0	0	0	0
vOTU_1903__S11_k141_3762	Siphoviridae	10707	27.09	0	0	0	0	0	0	0	0	0	0	0
vOTU_1903__S9_k141_585129	Siphoviridae	17659	45.25	0	0	0	0	0	0	0	0	0	5.45331	0
vOTU_1904__S10_k141_248998	Podoviridae	55726	97.76	0	6.40276	3.74332	2.02778	0	0	0	0	0	0	1.64555
vOTU_1904__S11_k141_656177-circular	Podoviridae	55591	97.53	0	14.3746	4.53131	1.04873	0	0	0	0	0	0	0
vOTU_1904__S2_k141_431951	Podoviridae	46080	80.81	0	17.2027	3.64583	2.1224	5.03038	0	0	0	0	0	1.41276
vOTU_1904__S5_k141_440097	Podoviridae	40651	71.24	0	12.4007	0.875747	0.396054	2.30253	0	0	0	0	0	2.21397
vOTU_1905__S11_k141_763956	Unclassified_Caudovirales	11979	20.84	0	0	7.43802	0	0	0	0	0	0	0	0
vOTU_1906__Co_contig_6126_pilon_pilon	Siphoviridae	13139	22.44	0	21.3943	10.2748	19.7351	32.4302	26.9275	46.2364	9.94748	36.776	7.42827	20.0776
vOTU_1907__Co_k141_312333	Myoviridae	21562	5.66	0	0	0	0	0	0	0	0	0	0	0
vOTU_1907__S10_k141_13187	Myoviridae	24357	6.36	0	0	0	0	0	0	0	0	0	0	0
vOTU_1908__S3_k141_176202	Siphoviridae	11055	18.59	0	0	0	0	0	0	11.1171	0	2.48756	0	5.87969
vOTU_191__S11_k141_573013	Phycodnaviridae	16377	3.89	0	0	7.077	0	8.32875	0	0	0	0	0	2.38749
vOTU_1910__S6_k141_325732	Unclassified_Caudovirales	20885	36.58	0	0	0	0	7.57481	1.12042	0	0	9.05913	0	0
vOTU_1912__Co_k141_2711442	Unknown_Virus	14663	8.88	0	2.37332	0	0	17.2884	0	0	0	0	0	0
vOTU_1915__Co_contig_603_pilon_pilon	Podoviridae	15736	37.83	0	0	0.978648	0	0	20.4181	62.8813	32.0793	33.1151	0	0
vOTU_1917__Co_k141_239041	Unclassified_Caudovirales	17289	5.44	0	0	0	0	0	0	0	0	0	0	19.3533
vOTU_1919__Co_k141_3001830	Myoviridae	13384	7.18	0	0	0	0	0	0	0	0	0	0	0
vOTU_1921__Co_contig_2179_pilon_pilon	Podoviridae	34032	81.66	0	19.6932	16.176	22.6992	11.9123	15.171	12.1621	55.201	48.5425	9.94064	6.63787
vOTU_1921__Co_contig_3679_pilon_pilon	Podoviridae	17031	40.57	0	16.6226	0	9.48858	0	8.5315	20.9383	85.8787	27.0448	0	0.516705
vOTU_1921__Co_contig_3684_pilon_pilon	Podoviridae	30036	72.27	0	10.8137	40.9875	28.5591	43.0483	31.0461	32.2313	42.1661	50.2264	9.65508	12.3352
vOTU_1921__Co_contig_8182_pilon_pilon	Podoviridae	17143	41.25	0	3.42997	9.01242	2.06498	4.3458	0	5.17996	32.1122	47.4013	0	0
vOTU_1921__S8_contig_302_pilon_pilon	Podoviridae	34660	83.17	0	4.82689	0	7.53606	4.60473	18.8113	22.865	66.4916	38.3324	6.28102	0
vOTU_1921__S8_contig_542_pilon_pilon	Podoviridae	19516	46.67	0	18.8666	8.4751	6.45624	10.4273	18.1287	22.3765	54.5399	43.2568	4.70383	6.06169
vOTU_1921__S9_contig_354_pilon_pilon	Podoviridae	34323	82.52	0	0	9.40186	19.1504	11.5666	6.98948	14.6695	54.4183	56.5102	0.722548	3.15823
vOTU_1922__S2_k141_95639	Myoviridae	11358	6.16	0	0	0	0	0	12.3965	0	0	0	0	0
vOTU_1922__S5_k141_229928	Myoviridae	10021	5.39	0	0	0	0	0	0.149686	0	0	0	0	0
vOTU_1923__Co_k141_1758962	Unclassified_Caudovirales	11416	3.23	0	0	0	0	0	0	0	0	0	0	0
vOTU_1924__Co_contig_1771_pilon_pilon	Siphoviridae	20468	43.46	0	8.96033	6.44421	0	0	0	4.64628	0	0	9.63944	29.3727
vOTU_1924__Co_contig_8320_pilon_pilon	Siphoviridae	20220	46.39	0	15.0148	6.05836	9.6093	5.17804	16.6271	8.16518	3.6548	0.281899	5.93472	16.637
vOTU_1924__S2_k141_339393	Siphoviridae	15255	32.34	0	8.43002	0	0	0	0	0	0	0	0	0
vOTU_1924__S4_k141_612117	Siphoviridae	12590	26.82	0	0	0	4.78952	11.6998	1.09611	14.2971	0	0	0	0
vOTU_1925__Co_contig_3773_pilon_pilon	Siphoviridae	24911	41.58	0	0	15.0576	0	5.19851	0.96343	17.2253	6.07362	8.3979	0.537915	0
vOTU_1925__S10_k141_316378	Siphoviridae	10735	17.9	0	10.7313	0	0	0	0	0	0	11.1877	0	0
vOTU_1925__S11_k141_82677	Siphoviridae	10614	17.67	0	0	0	0	0	0	0	0	0	0	0
vOTU_1925__S2_k141_808201	Siphoviridae	10904	18.16	0	0	0	0	0	0	7.02494	10.5741	0	0	0
vOTU_1925__S3_k141_602554	Siphoviridae	12965	22.26	0	0	9.13228	0	0	12.8346	11.1454	0	0	0	0
vOTU_1925__S4_k141_115482	Siphoviridae	10751	17.92	0	13.5057	0	0	0	0.641801	0	0	0.725514	0	0
vOTU_1925__S5_k141_506438	Siphoviridae	10076	16.71	0	0	0	0	0	0	0	0	7.83049	0	0
vOTU_1926__S2_k141_800154	Podoviridae	20027	30.36	0	3.43037	7.42997	16.318	8.5934	0	7.93928	0	0	0	0
vOTU_1926__S5_k141_768678	Podoviridae	31381	48.88	0	1.71441	10.586	13.6101	4.90105	0	3.32685	1.10895	0	0	3.42245
vOTU_1928__S5_k141_30800	Myoviridae	15155	3.77	0	0	0	0	0	0	0	0	0	0	0
vOTU_1929__Co_k141_1234178	Unclassified_Caudovirales	12640	20.93	0	0	0	0	0	0	0	0	0	0	2.03323
vOTU_1929__S6_k141_296748	Unclassified_Caudovirales	17510	29.08	0	0	0	0	0	4.85437	5.53969	7.20731	0	0	0
vOTU_193__Co_contig_825_pilon_pilon	Unclassified_Caudovirales	32182	56.03	0	23.1341	18.2493	24.3614	13.6629	0	30.4052	48.698	19.2499	0	0
vOTU_1931__Co_k141_2192817	Unknown_Virus	20293	62.8	0	0	0	0	0	0	0	0	0	0	0
vOTU_1932__Co_contig_3034_pilon_pilon	Myoviridae	30070	18.13	0	8.713	0	28.5933	12.0984	9.80712	16.1889	2.46425	11.706	10.0133	5.00499
vOTU_1932__Co_contig_5117_pilon_pilon	Myoviridae	11589	6.99	0	17.3268	0	17.1715	0	0	5.6778	0	0	11.6576	14.8589
vOTU_1932__Co_contig_6135_pilon_pilon	Myoviridae	35352	21.31	0	11.2384	6.5258	13.6994	14.8987	22.0327	22.4004	0	6.77472	26.7821	14.2368
vOTU_1932__S10_contig_235_pilon_pilon	Myoviridae	13964	8.42	0	13.6709	0	0	11.4222	8.08508	0	0	10.5056	40.5543	12.5824
vOTU_1932__S11_k141_655866	Myoviridae	13816	8.33	0	0	0	5.71077	0	15.0405	8.7652	0	0	46.0553	29.5455
vOTU_1934__Co_k141_1661337	Myoviridae	10632	6.34	0	0	0	0	0	0	0	0	0	0	0
vOTU_1937__S3_k141_140928	Unclassified_Caudovirales	11064	17.57	0	0	0	0	0	0	0	0	0	8.45987	10.1139
vOTU_1941__Co_k141_704001	Myoviridae	13516	7.18	0	0	0	0	0	0	0	0	0	0	0
vOTU_1944__Co_k141_1529796	Podoviridae	17413	39.42	0	34.233	0	8.13186	0	0	0	0	0	0	0
vOTU_1944__S4_k141_423976	Podoviridae	19583	44.34	0	5.6069	0	0	0	5.48435	0	0	0	0	0
vOTU_1945__Co_k141_2547596	Unknown_Virus	14999	8.78	0	0	0	0	0	0	1.15341	0	0	0	0
vOTU_1946__Co_k141_2443864	Phycodnaviridae	11366	6.49	0	0	0	0	0	0	0	0	0	0	0
vOTU_1946__S10_k141_12721	Phycodnaviridae	15410	9.05	0	0	0	0	0	0	0	0	0	0	0
vOTU_1947__Co_k141_2975004	Siphoviridae	26270	69.62	0	0	3.2204	0	0	0	0	0	0	0	0
vOTU_1948__S5_k141_324445	Podoviridae	63289	100	0	0	0	0	0	0	1.46471	0.398173	0	0	0
vOTU_1948__S6_k141_645763-circular	Podoviridae	63093	100	0	7.33045	0	0	0	0	7.17512	0	1.24737	4.75964	0
vOTU_1948__S7_k141_76133	Podoviridae	63681	100	0	0	0	0	0	0	0	0	0	1.57975	0
vOTU_1948__S8_k141_382894	Podoviridae	52750	84.32	0	0	5.2891	0.322275	0	0	3.40853	2.8872	3.84076	0	0.549763
vOTU_1948__S9_k141_370902	Podoviridae	62977	100	0	2.21192	0	5.47501	3.23451	4.76047	0	1.76096	0	0	0
vOTU_1950__Co_contig_4667_pilon_pilon	Unclassified_Caudovirales	32343	54.15	0	37.8289	15.8149	33.8064	15.045	23.4518	12.5437	13.9721	6.9876	11.4522	10.939
vOTU_1951__Co_k141_1686670	Unknown_Virus	10406	8.76	0	0	0	0	0	0	0	0	0	0	0
vOTU_1951__S10_k141_346966	Unknown_Virus	62055	53.7	0	0	3.52107	0	0	3.18911	1.56152	0	0	0	1.28434
vOTU_1952__S7_k141_44991	Myoviridae	17377	4.47	0	0	0	0	0	0	0	0	0	0	0
vOTU_1953__Co_contig_1858_pilon_pilon	Myoviridae	15301	8.64	0	12.0842	11.1692	0	7.25443	0	12.5939	9.67911	0	13.1625	0
vOTU_1954__S8_k141_572915	Unknown_Virus	11356	4.89	0	0	0	0	0	0	0	0	0	0	0
vOTU_1955__Co_k141_743612	Unknown_Virus	22086	57.13	0	0	0	0	0	0	0	0	0	0	0
vOTU_1956__S6_k141_94558	Podoviridae	13259	17.84	0	0	0	5.86771	0	15.5366	0	0	0	0	0
vOTU_1957__S8_k141_213441	Phycodnaviridae	10360	5.43	0	0	0	0	0	0	0	0	0	0	0
vOTU_1958__Co_contig_522_pilon_pilon	Myoviridae	20970	9.64	0	6.02289	0	18.7124	0.686695	7.48689	24.7926	0	3.68622	5.79876	0
vOTU_1958__S9_k141_440371	Myoviridae	14034	7.46	0	17.3863	13.1466	11.123	0	0	0	0	0	0	9.94727
vOTU_1959__Co_contig_1736_pilon_pilon	Myoviridae	48342	25.88	0	3.22908	0	1.8245	1.77279	1.25357	0	0	0	3.99652	45.2795
vOTU_1959__Co_contig_2134_pilon_pilon	Myoviridae	39187	21.47	0	0	0	0	0	0	3.15411	0	0	6.60423	66.7619
vOTU_1959__Co_contig_2916_pilon_pilon	Myoviridae	12903	6.94	0	14.0045	0	0	0	0	4.47183	0	0	0	18.6778
vOTU_1959__Co_contig_6230_pilon_pilon	Myoviridae	66985	35.85	0	3.76801	0.256774	1.76457	5.68038	0	0	0	0	17.0232	57.3143
vOTU_1959__S11_contig_253_pilon_pilon	Myoviridae	87985	47.22	0	0	0	0	0	0	2.41632	0	0	8.32642	66.8239
vOTU_1959__S11_contig_755_pilon_pilon	Myoviridae	20458	10.94	0	0.161306	8.95004	0	0	0	0	0	0	0	90.6638
vOTU_196__S10_k141_454597	Myoviridae	10541	4.41	0	0	0	0	0	0	0	0	0	0	0.920216
vOTU_196__S11_k141_29596	Myoviridae	21233	10.81	0	0	0	0	0	0	0	0	0	0	0
vOTU_1961__S6_k141_231835	Podoviridae	11437	28.02	0	0	0	39.4771	2.71924	0	5.60462	0	2.21212	0	0
vOTU_1961__S7_k141_361748	Podoviridae	10545	26.49	0	0	0	9.20816	19.8767	10.6591	0	0	0	0	0
vOTU_1962__S10_k141_369432	Podoviridae	10668	31.72	0	0	0	0	0	0	0	0	0	0	32.7053
vOTU_1963__S10_k141_151932	Unclassified_Caudovirales	18593	9.58	0	0	0	0	0	0	0	0	0	0	0
vOTU_1965__S11_k141_666186	Unknown_Virus	12527	37.36	0	0	0	0	0	0	0	0	0	0	0
vOTU_1967__Co_contig_2388_pilon_pilon	Unclassified_Caudovirales	24945	38.79	0	8.37041	8.98777	6.99138	17.3702	11.8541	0	41.6917	39.6272	3.71618	0.0160353
vOTU_1967__Co_contig_285_pilon_pilon	Unclassified_Caudovirales	25883	40.57	0	8.02071	7.49913	3.67036	4.26921	4.57829	4.37353	0.62203	5.18873	6.04258	0
vOTU_1967__S4_k141_181738	Unclassified_Caudovirales	10143	16.65	0	0	0	0	0	0	0	8.19284	0	0	0
vOTU_1967__S5_k141_392710	Unclassified_Caudovirales	17820	27.84	0	8.81594	0	7.57015	0	7.89001	0	26.2626	0	0	0
vOTU_1967__S7_k141_475412	Unclassified_Caudovirales	18869	29.35	0	0	0	0	0	0	0	0.731358	0	0	0
vOTU_1967__S9_k141_273833	Unclassified_Caudovirales	20792	33.19	0	0	0	0	12.399	0	0	9.51808	0	0	0
vOTU_1968__Co_contig_7785_pilon_pilon	Myoviridae	13803	6.29	0	2.30385	0	0	0	0	0	0	0	0	0
vOTU_1968__S3_k141_119852	Myoviridae	81213	42.18	0	0	0.161304	0	0	0	0.650142	0	0	0	0
vOTU_1968__S8_k141_326689	Myoviridae	12473	5.68	0	0	0	0	0	0	0	0	0	0	0
vOTU_1968__S9_k141_290753	Myoviridae	73702	38.52	0	0	0	0	0	0	0	0	0	0	0
vOTU_197__Co_contig_2852_pilon_pilon	Podoviridae	18854	31.18	0	5.77596	5.08645	7.09133	0	0	17.4605	61.1276	40.1612	0	0
vOTU_197__Co_contig_6768_pilon_pilon	Podoviridae	40767	68.08	0	0	0	0	0	3.50774	3.50529	15.4856	2.25182	0	2.83808
vOTU_197__Co_contig_8501_pilon_pilon	Podoviridae	37256	38.74	0	3.87589	0	18.2816	8.3047	21.3925	19.5485	39.4621	42.3207	0	0
vOTU_197__S10_k141_497071	Podoviridae	30640	53.88	0	0	0	4.5953	0	0.98564	0	0	3.74347	5.62337	0
vOTU_197__S11_k141_461844	Podoviridae	30227	52.33	0	0	0	3.61597	4.65809	0	0	0	0	3.5465	0
vOTU_197__S5_k141_734816	Podoviridae	14142	24.28	0	17.2111	6.51252	9.05812	0	0	7.79946	0	0.777825	0	0
vOTU_197__S6_k141_245372	Podoviridae	11320	18.66	0	0	0	0	0	10.371	15.4417	34.1431	0	0	0
vOTU_197__S9_contig_21_pilon_pilon	Podoviridae	12675	12.25	0	0	0	5.82249	0	0	0	0	0	0	0
vOTU_197__S9_k141_216185	Podoviridae	31989	56.59	0	3.33552	0	0	0	0	4.19207	15.2365	14.2205	0	0
vOTU_197__S9_k141_322499	Podoviridae	12672	21.64	0	0	0	0	0	0	0	12.7446	5.0584	0	0
vOTU_1971__Co_contig_1641_pilon_pilon	Unclassified_Caudovirales	47835	77.16	0	0	6.16912	6.0855	5.01307	20.3742	17.2342	13.7222	9.47423	2.40828	0
vOTU_1971__S11_k141_135471	Unclassified_Caudovirales	11792	19.19	0	0	0	7.31004	0	0	0.975237	0	0	14.7558	3.50237
vOTU_1971__S2_k141_265529	Unclassified_Caudovirales	16638	27.3	0	0	0	0	12.5255	7.51292	0	0	6.86381	0	8.91934
vOTU_1971__S4_k141_382334	Unclassified_Caudovirales	17857	28.68	0	5.29764	0	16.8617	0	7.29686	7.49286	19.3538	0	0	0
vOTU_1971__S4_k141_626383	Unclassified_Caudovirales	13049	21.18	0	0	1.2568	0	0	25.3659	14.5912	0	13.7482	0	0
vOTU_1973__Co_k141_2095751	Siphoviridae	17302	34.53	0	0	0	0	0	0	0	0	0	0	0
vOTU_1973__S11_k141_369936	Siphoviridae	18924	37.76	0	0	0	0	0	0	0	0	0	0	0
vOTU_1974__S3_k141_314443	Myoviridae	104920	55.98	0	0.442242	0	0	0.225886	0.57663	0.637629	0	0.388868	0	0
vOTU_1974__S4_k141_18744-circular	Myoviridae	160175	85.15	0	0.779148	0.389574	0	0.284689	0	0	0.210395	0	0	0
vOTU_1975__Co_k141_1902729	Podoviridae	17059	32.02	0	0	0	0	0.814819	0	0	0	0	0	0
vOTU_1976__S11_k141_701317	Unclassified_Caudovirales	10809	27.21	0	0	0	0	0	0	0	0	0	0	0
vOTU_1978__S9_k141_90097	Podoviridae	20970	51.12	0	0	0	0	0	0	0	0	0	0	0
vOTU_198__Co_k141_1870039	Unclassified_Caudovirales	11595	5.34	0	0	0	0	0	0	0	0	0	0	0
vOTU_1980__S2_k141_229379	Myoviridae	10904	5.78	0	0	0	0	0	0	0	0	0	0	0
vOTU_1981__S2_k141_569071	Myoviridae	11977	6.15	0	0	0	0	0	0	0	0	0	8.44953	3.69041
vOTU_1982__Co_k141_2659261	Podoviridae	13776	40.98	0	0	0	0	0	0	3.80372	0	0	0	0
vOTU_1985__Co_contig_2515_pilon_pilon	Podoviridae	12168	22.49	0	17.3817	0	21.5319	5.41584	0	0	0	0	16.1489	10.3632
vOTU_1985__Co_contig_6680_pilon_pilon	Podoviridae	21581	40.35	0	6.15356	14.6193	7.81243	0	0	0	0	0	25.6429	18.2707
vOTU_1986__S11_k141_281835	Unclassified_Caudovirales	13352	40.72	0	14.5671	0	13.7133	0	0	0	0	0	0	0
vOTU_1987__Co_k141_904829	Unknown_Virus	51130	31.06	0	0	0	0	0	0	0	0	0	0	0.0821436
vOTU_1987__S11_k141_665242	Unknown_Virus	54105	32.84	0	0	0	0	0	0	0	0	0	0	2.436
vOTU_1989__Co_contig_2314_pilon_pilon	Phycodnaviridae	13205	6.92	0	0	0	0	0	9.4964	14.699	25.922	11.5259	0	0
vOTU_1989__S5_k141_255367	Phycodnaviridae	13133	6.88	0	0	20.399	0	18.7924	9.97487	8.54336	0	0	0	0
vOTU_1990__Co_k141_1597352	Unknown_Virus	21131	35.77	0	0	0	0	0	0	0	0	0	0	0
vOTU_1991__Co_k141_2952962	Unclassified_Caudovirales	18549	29.77	0	0.442072	0	0	0	0	0.894927	0	5.24017	5.21322	0
vOTU_1992__Co_contig_4448_pilon_pilon	Unknown_Virus	13620	21.88	0	0	17.489	0	0	0	0	0	0	79.2805	39.0455
vOTU_1993__S2_k141_197906	Myoviridae	12389	6.64	0	0	0	1.9372	6.85285	0	12.3335	0	0	0	0
vOTU_1994__S6_k141_137782	Unclassified_Caudovirales	13141	21.81	0	0	0	0	0	0	0	0	0	0	0
vOTU_1995__Co_k141_2405945	Phycodnaviridae	14674	3.13	0	0	5.87434	0	0	0	0	0	0	0	0
vOTU_1995__S11_k141_686385	Phycodnaviridae	37270	7.98	0	0	0	3.16877	0	0	0	0	0	0	0
vOTU_1997__S10_k141_176720	Unclassified_Caudovirales	11452	20.08	0	0	0	0	0	0	0	0	0	0	0
vOTU_1997__S11_k141_526481	Unclassified_Caudovirales	10996	19.6	0	0	0	0	0	0	0	0	0	0	5.62932
vOTU_1997__S2_k141_241432	Unclassified_Caudovirales	10859	19.64	0	0	0	0	20.0755	0	22.9948	0	0	0	0
vOTU_1997__S3_k141_201308	Unclassified_Caudovirales	19902	36.05	0	6.11999	0	0	10.6572	0	6.98925	0	0	0	0
vOTU_2__Co_k141_446368	Phycodnaviridae	19097	10	0	0	0	0	0	0	0	0	0	0	0
vOTU_20__S10_k141_59974	Myoviridae	24140	12.01	0	0	0	0	0	0	0	0	0	0	0
vOTU_200__Co_k141_471493	Myoviridae	143628	76.94	0	0	0.508954	0	0	0	0	0	0	0	0
vOTU_2001__S6_k141_407869	Podoviridae	12577	35.44	0	0	0	17.5956	0.93027	16.4825	11.7357	0	4.73881	0	0
vOTU_2002__Co_k141_2606938	Podoviridae	17645	33.3	0	0	0	0	0	0	0	0	0	0	1.08813
vOTU_2003__S10_k141_518947	Podoviridae	11685	21.06	0	0	8.05306	0	0	0	0	0	0	0	0
vOTU_2003__S2_k141_637681	Podoviridae	10450	18.87	0	0	0	0	0	0	4.67943	0	0	12.0191	0
vOTU_2003__S4_k141_177651	Podoviridae	12269	22.34	0	0	0	0	0	0	0	0	0	0	6.40639
vOTU_2003__S5_k141_463717	Podoviridae	39142	70.67	0	3.36212	4.99974	0	0	1.65296	0.878851	0	0	0	1.81391
vOTU_2004__S11_k141_696855	Myoviridae	15933	41.34	0	0	0	0	0	0	0	0	0	0	0
vOTU_2004__S4_k141_644456	Myoviridae	24456	13.13	0	0	0	0	0	0	0	0	0	0	0
vOTU_2004__S5_k141_269372	Myoviridae	14299	7.65	0	0	0	0	0	0	0	0	0	0	0
vOTU_2004__S6_k141_415758	Myoviridae	23795	14.63	0	0	0	0	0	0	0	0	0	0	0
vOTU_2004__S7_k141_11915	Myoviridae	16282	10.6	0	0	0	0	0	0	0	0	0	0	0
vOTU_2004__S7_k141_644006	Myoviridae	10379	5.8	0	0	0	0	0	0	0	0	0	0	0
vOTU_2004__S9_k141_126619	Myoviridae	21211	35.33	0	0	0	0	0	0	0	0	0	0	0
vOTU_2004__S9_k141_92066	Myoviridae	15851	8.49	0	0	0	0	0	0	0	0	0	0	0
vOTU_2005__S6_k141_109142	Unclassified_Caudovirales	19746	6.77	0	0	0	10.1033	0	0.531753	0	1.76238	0	0	0
vOTU_2006__Co_contig_2068_pilon_pilon	Myoviridae	13163	7.94	0	0	11.4032	19.0306	13.8038	15.3233	8.03008	0	18.1038	30.6389	25.4045
vOTU_2008__S6_k141_180458	Podoviridae	29261	50.14	0	0	0	0	0	9.45286	0	0	0	0.099108	0
vOTU_201__Co_contig_1300_pilon_pilon	Unclassified_Caudovirales	38441	100	0	0	0	0	0	0	0.567103	0	0	0	35.3061
vOTU_201__Co_k141_235388	Unclassified_Caudovirales	12831	39.38	0	0	0	0	0	0	0	0	0	0	18.6268
vOTU_201__Co_k141_484016	Unclassified_Caudovirales	15553	49.61	0	0	0	0	0	0	0	0	0	0	52.9801
vOTU_201__S11_contig_181_pilon_pilon	Unclassified_Caudovirales	28561	87.76	0	0	0	0	0	0	0	0	0	0	35.2018
vOTU_201__S11_contig_80_pilon_pilon	Unclassified_Caudovirales	25912	80.95	0	0	0	0	0	0	0	0	0	0	27.0647
vOTU_2010__Co_contig_7339_pilon_pilon	Myoviridae	234524	100	0	32.0125	12.5996	26.2421	51.3815	33.5578	32.1417	23.5298	5.27963	0.292507	1.77935
vOTU_2010__S2_contig_414_pilon_pilon	Myoviridae	22164	10.7	0	8.4732	8.56795	16.0215	28.5824	13.7159	17.357	0	0	0	0
vOTU_2010__S4_contig_558_pilon_pilon	Myoviridae	17266	8.33	0	9.01772	0	12.7997	38.7756	8.25901	0	10.1355	0	5.73381	0
vOTU_2010__S5_contig_109_pilon_pilon	Myoviridae	23659	12.21	0	15.1612	0	6.52183	14.2905	11.1163	16.0362	0	6.10339	0	0.367725
vOTU_2010__S5_contig_310_pilon_pilon	Myoviridae	11988	6.49	0	0	0	13.7221	11.3697	30.9393	8.68368	11.7868	3.13647	0	0
vOTU_2010__S5_contig_760_pilon_pilon	Myoviridae	18035	8.71	0	7.46881	0	5.60577	15.4699	9.13224	16.7064	0	3.90907	0	0
vOTU_2010__S7_contig_345_pilon_pilon	Myoviridae	33851	33.58	0	13.1577	8.53446	17.1753	25.0864	12.685	13.7367	11.6392	0	2.06789	0
vOTU_2010__S7_contig_469_pilon_pilon	Myoviridae	35034	18.19	0	14.0977	6.73631	18.6647	35.1887	15.4735	14.152	6.16829	0	0	0
vOTU_2010__S8_contig_172_pilon_pilon	Myoviridae	17895	9.25	0	25.197	0	0	30.2263	22.2688	8.27605	0	13.3389	0	0
vOTU_2010__S8_contig_300_pilon_pilon	Myoviridae	19398	9.36	0	8.34622	0	11.4496	34.5242	25.7655	14.2283	4.18084	6.75843	0	0
vOTU_2010__S8_contig_548_pilon_pilon	Myoviridae	16474	8.79	0	26.7877	15.4486	18.2409	14.4591	12.2739	14.9873	11.0174	0	0	1.79677
vOTU_2010__S9_k141_350166	Myoviridae	85925	41.48	0	26.3206	11.6276	26.2752	43.3203	32.6727	23.0864	12.2653	5.22316	0	1.15915
vOTU_2011__S2_k141_30249	Unclassified_Caudovirales	10219	17.61	0	0	15.1874	7.08484	0	0	5.03963	0	0	0	0
vOTU_2012__Co_contig_6405_pilon_pilon	Siphoviridae	26863	54.35	0	0	0	0	3.64814	7.3819	0	0	0	24.2676	2.68027
vOTU_2012__S10_contig_246_pilon_pilon	Siphoviridae	26908	50.84	0	0	0	0	0.471979	0	0	0	0	41.7794	1.84703
vOTU_2013__Co_k141_1680497	Podoviridae	22063	35.94	0	0	0	0	0	0	0	0	0	0	0
vOTU_2014__S11_k141_357157	Unknown_Virus	27751	15.05	0	0	0	0	0	0	0	0	5.30071	0	0
vOTU_2014__S3_k141_617170	Unknown_Virus	46190	25.05	0	0	3.06776	0	11.4007	0	5.99264	10.0909	3.86447	0	3.48127
vOTU_2017__S11_k141_74915	Siphoviridae	11251	19.49	0	0	0	0	0	0	0	0	0	46.3603	0
vOTU_2018__S11_k141_528262	Podoviridae	10945	20.2	0	0	0	0.447693	35.0114	0	0	0	0	20.2101	27.2819
vOTU_2019__Co_contig_1583_pilon_pilon	Unclassified_Caudovirales	28116	55.39	0	38.7395	17.8759	32.7927	15.7739	0.992318	15.5179	6.06416	1.32665	24.2246	10.7519
vOTU_202__S8_contig_228_pilon_pilon	Podoviridae	15010	23.36	0	0	0.646236	0	0	0	0	37.1352	12.5783	0	0.153231
vOTU_2020__Co_contig_7860_pilon_pilon	Myoviridae	24466	13.1	0	7.12009	0.118532	8.13374	5.7958	0.523175	11.4158	0	0	15.8792	0
vOTU_2021__S3_k141_13708	Unknown_Virus	21949	13.27	0	11.4219	0	0	4.38289	0	0	0	0	0	0
vOTU_2022__S10_k141_183070	Unknown_Virus	11494	42.1	0	0	0	0	0	0	0	0	0	0	0
vOTU_2024__Co_k141_1515795	Myoviridae	23522	13.29	0	0	0	0	0	0	0	0	0	0	0
vOTU_2025__Co_contig_5952_pilon_pilon	Phycodnaviridae	21871	11.44	0	6.29601	5.66504	14.9102	7.23332	10.7723	7.01385	0	8.16149	8.83819	10.754
vOTU_2025__S6_k141_127836	Phycodnaviridae	11092	5.81	0	0	0	0	18.9055	0	0	0	0	0	0
vOTU_2025__S7_k141_500763	Phycodnaviridae	10520	5.51	0	0	19.3251	0	0	18.6977	0	0	23.1844	0	0
vOTU_2025__S9_contig_502_pilon_pilon	Phycodnaviridae	22010	11.5	0	5.79282	0	2.50341	0	2.27624	13.453	11.3812	42.6261	2.6488	0.427079
vOTU_2026__S11_k141_379893	Unknown_Virus	12094	26.64	0	0	0	0	0	0	0	0	0	0	0
vOTU_2027__Co_k141_1007741	Siphoviridae	19733	32.52	0	0	0	0	0	0	0	0	0	0	0
vOTU_2028__Co_k141_2453950	Unclassified_Caudovirales	10138	34.06	0	0	0	0	0	0	0	0	0	0	0
vOTU_2029__S2_k141_405898	Unclassified_Caudovirales	16169	5.45	0	0	0	0	0	0	0	0	0	0	0
vOTU_2029__S5_k141_445119	Unclassified_Caudovirales	11803	2.59	0	0	0	0	0	0	0	0	0	0	0
vOTU_203__Co_contig_8436_pilon_pilon	Unknown_Virus	14948	8.2	0	39.8515	0	13.2861	11.1319	0	5.74659	0	0	0	0
vOTU_2032__S5_k141_189802	Podoviridae	13165	22.88	0	0	0	13.8169	0	0	6.46411	0	0	0	0
vOTU_2032__S7_k141_566255	Podoviridae	12238	21.8	0	9.42965	0	0	0	0	13.9157	0	0	0	0
vOTU_2034__S8_k141_286946	Podoviridae	16477	28.01	0	0	0	0	0	4.35759	8.42386	0	0	0	0
vOTU_2034__S9_k141_114218	Podoviridae	15996	27.35	0	0	0	0	15.9227	14.0848	0	0	13.8535	0	0
vOTU_2036__S8_k141_416617	Unknown_Virus	12938	20.38	0	8.46344	0	7.21904	0	26.542	0	0	0	0	0
vOTU_2039__Co_k141_938134	Unclassified_Caudovirales	28898	50.31	0	0	0	0	0	0	0	0	0	0	0
vOTU_204__Co_contig_4878_pilon_pilon	Unknown_Virus	22743	13.9	0	3.12624	0	11.4717	4.22987	4.95977	0	0	0	0	0
vOTU_2040__S7_k141_297139	Unknown_Virus	20686	14.73	0	0	0	0	16.8133	35.4781	27.7821	0	0	0	0
vOTU_2041__S10_k141_420659	Myoviridae	42655	11.18	0	0	0	0	0	0	0	0	0	0	0
vOTU_2042__Co_contig_7115_pilon_pilon	Podoviridae	28246	47.1	0	10.6068	3.79523	0	3.40579	0.782412	4.36168	48.3679	12.3345	4.54932	0
vOTU_2042__S10_k141_347368	Podoviridae	12475	22.36	0	0	14.6854	0	0	0	0	20.1924	0	7.44689	0
vOTU_2044__Co_k141_1719059	Unclassified_Caudovirales	13706	3.59	0	0	0	0	0	0	0	0	0	0	0
vOTU_2046__Co_k141_949272	Unclassified_Caudovirales	11700	20.72	0	0	0	0	0	0	0	0	0	0	0
vOTU_2047__S6_k141_361258	Podoviridae	17439	28.05	0	0	0	1.93818	0	0	0	6.25036	0	10.035	8.65302
vOTU_2048__S8_k141_195872	Myoviridae	61945	33.2	0	0	3.21898	0	0	0	1.99855	5.4839	0	0	0
vOTU_2049__S10_contig_629_pilon_pilon	Siphoviridae	14802	26.3	0	0	0	4.05351	0	0	13.2617	10.681	19.9095	45.1696	6.67477
vOTU_2050__Co_k141_2550563	Podoviridae	30037	73.75	0	0	0	0	0	0	0	0	0	0	0
vOTU_2051__S11_k141_328860	Myoviridae	10107	5.21	0	0	0	0	0	0	0	0	0	0	0
vOTU_2055__Co_contig_264_pilon_pilon	Myoviridae	89979	47.15	0	1.04358	8.94209	8.25748	12.9619	14.9535	29.3068	29.4913	18.8833	2.5906	3.74532
vOTU_2055__S4_k141_264973	Myoviridae	15507	8.94	0	0	0	0	0	0	6.67441	0	11.8979	0	0
vOTU_2055__S5_k141_393296	Myoviridae	13020	6.58	0	0	0	0	12.4885	9.23195	3.78648	0	0	0	0
vOTU_2055__S8_contig_495_pilon_pilon	Myoviridae	11783	6.41	0	0	0	0	0	0	0	0	0	0	0
vOTU_2055__S9_contig_28_pilon_pilon	Myoviridae	18603	14.41	0	0	10.2349	9.13831	5.69263	0.661184	3.55857	0	11.0627	0	0
vOTU_2056__Co_k141_436739	Siphoviridae	16210	9.77	0	0	0	0	0	0	0	0	0	0	0
vOTU_2058__S7_k141_557913	Unclassified_Caudovirales	14890	10.34	0	0	0	0	7.09872	21.5447	0	0	0	0	0
vOTU_2059__Co_k141_143259	Unclassified_Caudovirales	17010	28.22	0	0	0	0	5.59671	7.98942	7.26044	14.4562	7.08995	0	0
vOTU_2059__S7_k141_167721	Unclassified_Caudovirales	13992	23.21	0	0	0	0	0	0.964837	0	0	7.3542	0	0
vOTU_206__Co_contig_4213_pilon_pilon	Podoviridae	14163	37.5	0	16.0983	0	17.5598	0	4.41291	15.7947	0	11.989	23.0742	17.1856
vOTU_2060__S2_k141_290516	Unknown_Virus	21650	5.66	0	0	0	4.28637	0	0	0	0	0	0	0
vOTU_2060__S4_k141_612103	Unknown_Virus	41284	17.36	0	0	8.78306	0	0	0.985854	2.52882	0	0	0	0
vOTU_2060__S5_k141_140278	Unknown_Virus	28875	15.46	0	0	0	0	0	2.05368	0	0	0	0	0
vOTU_2060__S6_k141_124926	Unknown_Virus	36051	15.16	0	0	0	0	3.69754	4.08588	2.45208	0	0	0	0
vOTU_2061__S8_contig_484_pilon_pilon	Unclassified_Caudovirales	54862	92.44	0	17.3472	9.70617	11.137	19.2939	10.2895	11.5727	41.9507	14.305	7.04313	10.7798
vOTU_2063__Co_k141_443504	Podoviridae	11279	29.66	0	0	0	0	0	0	0	0	0	0	0
vOTU_2065__S10_k141_148503	Podoviridae	23777	41.81	0	0	0	0	0	0	0	0	0	0	6.93107
vOTU_2065__S10_k141_15368	Podoviridae	12525	21.9	0	0	0	0	0	0	0	0	0	0	29.9561
vOTU_2065__S10_k141_380936	Podoviridae	17807	31.31	0	0	0	7.96316	0	0	0	0	0	0	49.8624
vOTU_2065__S11_k141_232051	Podoviridae	15193	26.72	0	0	0	0	0	0	0	0	0	15.4742	39.4853
vOTU_2065__S11_k141_658653	Podoviridae	10073	17.57	0	0	0	0	0	0	0	0	0	0	7.4655
vOTU_2066__Co_k141_452097	Unknown_Virus	11144	19.8	0	3.42785	0	0	0	0	0	0	0	0	0
vOTU_2070__Co_k141_1299301	Myoviridae	10833	5.25	0	0	0	0	0	0	0	0	0	0	0
vOTU_2070__S6_k141_40603	Myoviridae	11225	4.22	0	0	0	0	0	0	0	0	0	0	0
vOTU_2074__S3_k141_412532	Myoviridae	11162	5.71	0	0	0	0	0	0	0	0	0	0	0
vOTU_2075__Co_k141_539289	Unknown_Virus	16523	10.1	0	9.38692	4.73885	0	0	0	0	0	0	0	0
vOTU_2075__S6_k141_172285	Unknown_Virus	17330	10.42	0	0	0	0	0	0	0	0	0	0	0
vOTU_2076__S3_k141_312925	Myoviridae	53474	28.55	0	6.38628	1.69615	2.08887	3.00707	1.4493	0	0	0	0	0
vOTU_2076__S5_k141_717210	Myoviridae	24669	13.18	0	6.8426	0	0	0	0	0	0	0	0	0
vOTU_2078__Co_contig_8451_pilon_pilon	Unclassified_Caudovirales	17014	27.4	0	0	0	0	0	0	0	0	0	38.1451	0
vOTU_2078__S10_contig_719_pilon_pilon	Unclassified_Caudovirales	19055	30.62	0	0	0	0	0	0	0	0	0	15.6809	0
vOTU_2079__Co_contig_4614_pilon_pilon	Podoviridae	22804	42.84	0	22.3996	4.86757	15.1772	0	1.719	0	0	0	14.4624	0
vOTU_2079__S10_k141_63123	Podoviridae	15018	28.37	0	0	8.31003	7.97044	11.5928	0	8.50313	0	26.1619	33.1535	17.2526
vOTU_2079__S3_k141_121053	Podoviridae	19592	36.45	0	12.8522	16.4659	0	9.48346	7.06921	6.34443	0	0.913638	11.9385	0
vOTU_2079__S9_k141_324307	Podoviridae	19164	34.62	0	46.4047	6.77833	6.50177	5.33813	10.6867	16.7971	0	0	11.0154	8.15592
vOTU_208__Co_k141_1816584	Unclassified_Caudovirales	10593	9.67	0	0	0	0	10.2993	9.32691	0	0	0	0	0
vOTU_2080__S3_k141_434915	Podoviridae	15696	32.51	0	13.0734	10.1937	17.5522	0	14.8637	7.22477	0	0	12.277	9.09786
vOTU_2081__S3_k141_470664	Podoviridae	22353	40.96	0	0	0	0	7.94077	0	0	0	2.22789	0	0
vOTU_2081__S6_k141_243734	Podoviridae	18319	33.46	0	0	0	6.47961	0	12.4898	8.61401	10.8958	9.26906	0	0
vOTU_2083__S9_k141_125633	Unknown_Virus	11661	18.78	0	0	0	0	12.8977	7.17777	0	0	0	0	2.74419
vOTU_2090__Co_k141_887118	Siphoviridae	10584	33.38	0	0	0	0	0	0	0	0	0	0	0
vOTU_2090__S9_k141_255552	Siphoviridae	12009	37.74	0	0	0	0	0	0	0	0	0	0	0
vOTU_2091__S6_k141_315832	Myoviridae	12232	3.32	0	0	0	0	0	0	0	0	0	0	0
vOTU_2091__S7_k141_655886	Myoviridae	10778	3.64	0	0	0	0	0	0	0	0	0	0	0
vOTU_2091__S8_k141_336005	Myoviridae	29552	14.08	0	0	0	0	0	0	0	0	0	0	0
vOTU_2091__S9_k141_224814	Myoviridae	12759	3.46	0	0	0	0	0	0	0	0	0	0	0
vOTU_2092__Co_k141_973474	Myoviridae	24038	12.77	0	0	0	0	0	0	0	0	0	0	0
vOTU_2093__Co_k141_2159912	Unclassified_Caudovirales	20335	34.1	0	0	0	0	3.11778	3.94886	0	0	0	0	0
vOTU_2094__S2_k141_303417	Unclassified_Caudovirales	12348	21	0	0	0	0	0	0	0	0	0	0	0
vOTU_2094__S2_k141_747120	Unclassified_Caudovirales	10138	17.28	0	0	0	0	0	0	0	0	0	0	0
vOTU_2094__S4_k141_250713	Unclassified_Caudovirales	13612	22.95	0	0	0	0	0	0	0	0	0	0	0
vOTU_2094__S6_k141_330134	Unclassified_Caudovirales	16152	27.92	0	0	0	0	0	0	0	0	0	0	0
vOTU_2095__S6_k141_384383	Siphoviridae	10359	31.35	0	0	0	0	0	0	0	0	0	0	0
vOTU_2095__S8_k141_497030	Siphoviridae	24313	75.49	0	0	0	0	0	0	0	0	0	0	0
vOTU_2097__S10_k141_478215	Podoviridae	12445	23.35	0	0	0	0	0	0	8.49337	0	0	0	20.7714
vOTU_2098__Co_k141_475868	Myoviridae	24965	15.26	0	8.55998	0	0	4.2139	0	0	0	0	0	0
vOTU_2098__S3_k141_660281	Myoviridae	19846	11.87	0	0	0	0	0	0	0	0	0	0	0
vOTU_2098__S4_k141_567446	Myoviridae	21522	12.85	0	1.30099	0	0	0	0	0	0	0	0	0
vOTU_2099__S2_k141_672855	Myoviridae	11352	2.83	0	0	0	0	0	0	0	0	0	0	0
vOTU_2099__S5_k141_742188	Myoviridae	11835	2.91	0	0	0	0	0	0	0	0	0	0	0
vOTU_21__S10_k141_311055	Podoviridae	15670	44.27	0	0	7.99617	0	0	0	3.19081	11.8315	5.86471	25.1436	0
vOTU_2102__Co_contig_8065_pilon_pilon	Myoviridae	19968	12.53	0	51.2821	10.3315	21.6546	29.2518	1.20693	26.0266	0	9.04948	7.18149	11.3482
vOTU_2103__S6_k141_774823	Unclassified_Caudovirales	13082	31.36	0	9.50161	0	10.7782	0	0	11.4126	0	0	0	19.2325
vOTU_2103__S7_k141_363705	Unclassified_Caudovirales	12039	28.77	0	0	6.71983	0	0	0	0	0	0	0	0
vOTU_2104__Co_k141_686660	Myoviridae	33702	15.66	0	0	0	0	0	0	0	0	0	0	0
vOTU_2104__S6_k141_655545	Myoviridae	25399	7.78	0	0	0	0	0	0	0	0	0	0	0
vOTU_2104__S8_k141_59211	Myoviridae	40203	10.78	0	0	0	0	0	0	0	0	0	0	0
vOTU_2104__S9_k141_73128	Myoviridae	36312	17.22	0	0	0	0	0	0	0	0	0	0	0
vOTU_2105__Co_k141_264159	Podoviridae	14593	23.94	0	0	0	0	0	0	0	0	0	0	0
vOTU_2106__S6_k141_55733	Myoviridae	21743	68.99	0	0	0	0	0	0	0	0	0	0.809456	0
vOTU_2106__S8_k141_187972	Myoviridae	10659	33.78	0	0	0	0	0	0	0	0	0	0	0
vOTU_2107__S7_k141_144991	Siphoviridae	16250	48.83	0	0	0	0	0	0	0	0	0	0	0
vOTU_2109__Co_k141_1837353	Podoviridae	18783	32.67	0	7.51211	0	0	0	0	0	0	0	0	0
vOTU_2109__S10_k141_195434	Podoviridae	40404	70.37	0	0	0	0	0	0	0	0	0	2.50223	10.7242
vOTU_2109__S10_k141_546197	Podoviridae	11412	19.95	0	0	0	0	0	0	0	0	0	0	13.1966
vOTU_2109__S11_k141_166026	Podoviridae	19594	34.08	0	0	0	0	0	0	0	0	0	0	22.7621
vOTU_2110__S7_k141_296088	Phycodnaviridae	13780	7.16	0	0	7.27141	0	0	0	0	0	0	0	0
vOTU_2111__Co_contig_1989_pilon_pilon	Podoviridae	17664	38.93	0	42.0743	19.8143	29.3988	23.3752	32.9654	44.5482	40.2287	20.0634	0	0
vOTU_2111__Co_contig_2753_pilon_pilon	Podoviridae	15377	30.17	0	72.8946	37.5951	70.5404	31.4756	41.4255	33.0103	44.6836	26.208	0	10.8084
vOTU_2111__S4_contig_191_pilon_pilon	Podoviridae	13855	25.76	0	11.0357	15.5828	58.7586	0	14.2548	9.89534	34.2043	6.50307	0.51245	0
vOTU_2111__S8_contig_143_pilon_pilon	Podoviridae	21031	46.05	0	13.5276	36.6697	29.9368	28.0063	34.6203	56.9207	78.8693	35.8233	0	0
vOTU_2111__S9_contig_322_pilon_pilon	Podoviridae	18806	38.44	0	6.13102	11.4485	17.6008	27.5657	11.4485	29.2141	26.1885	36.9776	0	0
vOTU_2113__S11_k141_797587	Podoviridae	10217	16.22	0	0	0	0	0	0	0	0	0	0	3.22991
vOTU_2113__S3_k141_358079	Podoviridae	17254	26.83	0	7.11719	0	0	0	13.4751	6.53761	0	0.405703	0	0
vOTU_2113__S4_k141_157212	Podoviridae	29390	48.2	0	9.17319	0	9.83668	26.0667	1.85437	2.96359	4.95747	16.6621	0	4.1919
vOTU_2113__S5_k141_415809	Podoviridae	12146	19.91	0	0	0	0	8.83418	6.75119	0	0	0	0	0
vOTU_2113__S6_k141_129174	Podoviridae	13296	21.05	0	0	0	4.06889	0.458785	0	0	0	0	0	0
vOTU_2116__S6_k141_512104	Unknown_Virus	20569	34.88	0	0	0	0	0	0	0	0	0	0	0
vOTU_2118__Co_k141_1992608	Podoviridae	11882	29.48	0	0	0	0	0	0	0	0	0	0	17.2951
vOTU_2118__S11_k141_271066	Podoviridae	11790	29.25	0	0	0	0	0	0	0	0	0	0	0
vOTU_2119__Co_contig_494_pilon_pilon	Myoviridae	24373	12.98	0	9.69105	0	2.45353	1.04214	1.28011	21.3269	0	0.110778	0	0
vOTU_2120__S4_k141_236500	Unclassified_Caudovirales	13388	29.12	0	7.14819	0	0	0	0	0	0	7.19301	26.6881	0
vOTU_2120__S5_k141_709416	Unclassified_Caudovirales	19295	49.03	0	0	14.6256	17.9632	0	9.20964	0	0	0	16.7764	2.62762
vOTU_2122__S5_k141_555051	Myoviridae	12592	5.55	0	0	0	0	7.2824	0	8.52922	0	0	0	0
vOTU_2123__Co_k141_2865338	Siphoviridae	19045	56.48	0	0	0	0	0	0	0	0	0	0	0
vOTU_2123__S6_k141_533374	Siphoviridae	15427	45.75	0	0	0	0	0	0	9.38614	0	0	0	0
vOTU_2123__S8_k141_605427	Siphoviridae	19048	56.49	0	0	0	0.393742	0	0	0	0	7.23436	0	0
vOTU_2126__Co_k141_2117267	Myoviridae	20575	5.35	0	0	0	0	0	0	0	0	0	0	0
vOTU_2126__S7_k141_264236	Myoviridae	30159	7.52	0	0	0	0	0	0	0	0	0	0	0
vOTU_2126__S9_k141_217879	Myoviridae	18795	4.86	0	0	0	0	0	0	0	0	0	0	0
vOTU_2126__S9_k141_356607	Myoviridae	14608	3.72	0	0	0	0	0	0	0	0	0	0	0
vOTU_2129__S6_k141_802318	Unknown_Virus	15935	15.15	0	7.37371	23.6335	25.3153	7.37998	12.4067	0	0	8.861	0	0
vOTU_2131__S5_k141_145150	Podoviridae	10250	19.1	0	0	21.0146	0	0	0	0	0	0	0	1.03415
vOTU_2132__S6_k141_535727	Unknown_Virus	13729	40.77	0	0	0	0.866778	0	0	0	10.7728	0	0	0
vOTU_2133__S6_k141_306011	Podoviridae	26480	78.01	0	0	0	0.298338	0	0	11.4124	5.60423	0	0	0
vOTU_2133__S7_k141_61925	Podoviridae	23863	70.41	0	0	0	2.61912	0	0	4.38755	0	0	4.38335	0
vOTU_2134__Co_k141_1649584	Myoviridae	23148	40.18	0	0	0	0	0	0	3.78866	0	0	0	0
vOTU_2135__Co_contig_2167_pilon_pilon	Myoviridae	11564	3.13	0	0	0	0	0	0	0	0	0	0	0
vOTU_2135__S4_k141_66115	Myoviridae	68712	21.31	0	0	0.241588	0.0349284	1.24578	0	0.0058214	0	0	0	0
vOTU_2139__S3_k141_522889	Unclassified_Caudovirales	17880	28.42	0	0	0	0	0	0	0	0	7.20917	0	0
vOTU_2139__S5_k141_433375	Unclassified_Caudovirales	15598	24.89	0	0	1.68611	0	2.70548	6.27645	18.7652	0	7.00731	0	0
vOTU_214__S6_k141_458645	Podoviridae	22844	70.22	0	0	3.2131	5.34057	0	0	31.4218	0	0	0	0
vOTU_2140__S9_k141_132992	Phycodnaviridae	93900	18.46	0	2.22364	0	0.13525	0	0.214058	0	25.7284	17.7678	0.454739	5.16187
vOTU_2141__Co_k141_1848222	Myoviridae	44535	20.53	0	0	0	0	0	0	0	0	0	0	0
vOTU_2141__Co_k141_2604120	Myoviridae	19525	9.79	0	0	0	0	0	0	0	0	0	0	0
vOTU_2141__S10_k141_132594	Myoviridae	18907	9.94	0	0	0	0	0	0	0	0	0	0	0
vOTU_2141__S10_k141_611747	Myoviridae	44152	20.36	0	0	0	0	0	0	0	0	0	0	0
vOTU_2141__S10_k141_79004	Myoviridae	19546	9.81	0	0	0	0	0	0	0	0	0	0	0
vOTU_2142__Co_k141_1920766	Podoviridae	43835	69.13	0	2.47291	3.08657	0	1.40299	0	0	0	0	0	0
vOTU_2147__S3_k141_45836	Podoviridae	15192	25.3	0	0	0	0	5.19352	6.93786	0	0	20.7609	0	0
vOTU_2147__S5_k141_527663	Podoviridae	12327	20.53	0	17.1656	25.9187	0	0	0	0	10.3675	0	0	0
vOTU_2148__Co_k141_548940	Unclassified_Caudovirales	10017	17.93	0	0	0	0	0	0	2.00659	0	0	0	0
vOTU_215__Co_k141_1778293	Myoviridae	10031	2.43	0	0	0	0	0	0	0	0	0	0	0
vOTU_2152__Co_k141_500817	Podoviridae	10611	22.79	0	0	0	0	0	0	0	0	0	0	0
vOTU_2153__Co_k141_248686	Myoviridae	25842	6.5	0	0	0	0	0	0	0	0	0	0	3.15765
vOTU_2153__S10_k141_456683	Myoviridae	14540	3.81	0	0	0	0	0	0	0	0	0	0	0
vOTU_2153__S10_k141_636534	Myoviridae	15480	3.75	0	0	0	0	0	0	0	0	0	0	3.32041
vOTU_2153__S11_k141_81528	Myoviridae	19192	4.89	0	0	0	0	0	0	0	0	0	0	0
vOTU_2155__Co_k141_252243	Myoviridae	32257	8.61	0	0	0	0	0	0	0	0	0	0	0
vOTU_2155__Co_k141_878778	Myoviridae	28772	7.7	0	0	0	0	0	0	0	0	0	0	0
vOTU_2155__S10_k141_181882	Myoviridae	126600	32.88	0	0	0	0	0	0	0	0	0	0	0
vOTU_2155__S11_k141_80894	Myoviridae	134597	33.98	0	0	0	0	0	0	0	0	0	0	0.196141
vOTU_2155__S2_k141_276230	Myoviridae	121120	30.49	0	0	0	0	0	0	0	0	0	0	0.807464
vOTU_2155__S2_k141_438153	Myoviridae	124346	32.33	0	0	0	0	0	0	0	0	0	0	0
vOTU_2155__S3_k141_699242	Myoviridae	65930	15.85	0	0	0	0	0	0	0	0	0	0	0
vOTU_2155__S3_k141_81242	Myoviridae	101267	39.16	0	0.911452	0.592493	0	0.0661617	0	0	0	0	0	0.521394
vOTU_2155__S5_k141_279150	Myoviridae	138996	35.96	0	0	0	0	0	0	0	0	0	0	0
vOTU_2156__Co_k141_1956239	Podoviridae	12657	20.77	0	0	0	11.5588	0	0	0	0	16.0623	0	0
vOTU_2156__S7_k141_451973	Podoviridae	19006	31.16	0	0	0	0	0	0	0	0	0	0	0
vOTU_2157__S8_k141_199627	Myoviridae	35773	19.36	0	0	0	3.31255	0	11.6792	15.3831	32.4882	23.7665	0	0
vOTU_2158__Co_contig_2752_pilon_pilon	Podoviridae	19253	30.17	0	21.2227	0	26.1777	9.1674	37.563	20.9266	0	0	0.976471	2.0776
vOTU_2159__S2_k141_141071	Myoviridae	13222	26.91	0	0	0	0	0	0	0	0	0	0	0
vOTU_216__S6_k141_562833	Phycodnaviridae	19973	10.45	0	0	0	0	6.19336	0	0	0	0	0	0
vOTU_216__S8_k141_252089	Phycodnaviridae	78702	41.17	0	1.61114	1.46248	3.31122	1.24647	0	0	4.29595	0.0304948	0	0
vOTU_216__S9_k141_152205	Phycodnaviridae	19072	10.05	0	8.85591	0	0	0	0	0	0.361787	6.25	0	0
vOTU_2160__S6_k141_338730	Unknown_Virus	26797	21.42	0	0	0	0	6.67612	0	0	0	0	0	0
vOTU_2164__Co_contig_892_pilon_pilon	Unclassified_Caudovirales	25336	42.21	0	27.5734	15.3971	18.081	16.889	7.30186	9.0622	13.8183	6.06647	26.3222	24.8382
vOTU_2165__Co_contig_495_pilon_pilon	Unclassified_Caudovirales	28827	50.19	0	55.056	46.9456	34.6377	12.516	9.6819	20.8659	33.2362	5.63361	0	5.83481
vOTU_2165__S7_k141_345666	Unclassified_Caudovirales	12028	21.1	0	0	9.30329	14.9651	0	0	0	0	21.3419	0	0
vOTU_2165__S8_contig_151_pilon_pilon	Unclassified_Caudovirales	17240	30.24	0	4.19374	0	24.565	0	23.8341	6.02088	75.6323	10.0754	0	0
vOTU_2167__Co_k141_2522852	Myoviridae	12953	3.37	0	0	0	0	0	0	0	0	0	0	0
vOTU_2168__S11_k141_139625	Unclassified_Caudovirales	28375	48.75	0	1.9489	4.09163	6.57974	0	0.542731	3.25991	0	0	0	0
vOTU_2168__S11_k141_347707	Unclassified_Caudovirales	21783	34.74	0	5.29312	0	0.904375	0	5.52266	0	0	0	0	0
vOTU_2168__S2_k141_129685	Unclassified_Caudovirales	18456	29.42	0	0	0.769397	0	4.80603	0	0	0	0	0	0
vOTU_2168__S2_k141_184799	Unclassified_Caudovirales	20197	34.99	0	0	0	5.39684	6.29797	9.32317	3.83225	0	6.24845	0	15.3884
vOTU_217__Co_contig_1352_pilon_pilon	Podoviridae	45981	71.9	0	3.72545	0.221831	1.28531	4.42357	0	0	6.25911	11.1111	2.23571	23.1074
vOTU_217__Co_contig_1910_pilon_pilon	Podoviridae	26580	42.2	0	44.7856	15.7412	58.5741	40.8202	12.4417	51.3582	20.0113	14.1911	0	4.6915
vOTU_217__Co_contig_2027_pilon_pilon	Podoviridae	42712	66.72	0	12.5351	9.23628	26.8894	24.0892	24.2719	17.2762	20.7951	18.2899	3.13261	2.6784
vOTU_217__Co_contig_3673_pilon_pilon	Podoviridae	20480	31.6	0	25.0293	6.03516	27.3486	12.0264	3.11523	12.3242	67.9736	59.375	8.36914	12.6221
vOTU_217__Co_contig_4359_pilon_pilon	Podoviridae	24487	37.8	0	22.6324	18.4465	33.4749	17.6706	9.6786	0	0	7.39984	0	4.46768
vOTU_217__Co_contig_5069_pilon_pilon	Podoviridae	25075	38.79	0	48.7378	11.0548	66.1854	49.7667	18.3649	53.9103	14.9272	12.3549	0	0
vOTU_217__S11_contig_125_pilon_pilon	Podoviridae	17755	29.28	0	0	0	0	0	0	0	0	0	0	73.2582
vOTU_217__S11_contig_201_pilon_pilon	Podoviridae	31686	49.41	0	0	0	9.36691	3.49681	0	0.274569	0	0	9.10812	59.875
vOTU_217__S11_contig_249_pilon_pilon	Podoviridae	40788	65.09	0	0	0	5.1118	4.36158	0	0	0	11.0768	6.65392	63.9355
vOTU_217__S11_contig_325_pilon_pilon	Podoviridae	15072	24.83	0	0	0	0	0	0	0	0	54.1534	0	61.2925
vOTU_217__S11_contig_387_pilon_pilon	Podoviridae	31131	51.62	0	0	0	9.17414	7.23073	0	0	0	0	0	69.1272
vOTU_217__S11_contig_57_pilon_pilon	Podoviridae	37256	58.26	0	0	2.32983	4.62207	0	4.22751	0	0	3.07065	0	62.39
vOTU_217__S2_contig_10_pilon_pilon	Podoviridae	58891	91.72	0	40.4578	31.4802	54.3003	36.2772	17.2811	29.305	4.14155	10.4125	2.34331	1.65051
vOTU_217__S3_contig_112_pilon_pilon	Podoviridae	17119	28.24	0	47.421	17.5419	0	9.27624	0	22.6357	0	0	0	2.17887
vOTU_217__S4_contig_407_pilon_pilon	Podoviridae	26175	40.68	0	3.90449	22.5712	59.4384	30.915	19.6256	23.3391	0	7.23209	6.81948	0
vOTU_217__S4_contig_427_pilon_pilon	Podoviridae	44676	68.95	0	1.85558	6.39717	59.2734	35.3366	5.88459	14.5	13.3763	6.03008	0	2.53156
vOTU_217__S4_contig_80_pilon_pilon	Podoviridae	10583	16.44	0	30.3695	0	56.3451	20.0227	15.4115	34.3948	51.4504	70.2636	0	0
vOTU_217__S5_contig_569_pilon_pilon	Podoviridae	13409	22.5	0	35.3121	18.7039	33.7236	49.7427	6.76411	36.5053	25.8781	38.2952	0	0
vOTU_217__S5_contig_719_pilon_pilon	Podoviridae	52041	80.94	0	20.4031	13.7718	53.5789	42.7682	11.5601	22.7378	8.05711	9.1082	1.51996	0
vOTU_217__S7_contig_153_pilon_pilon	Podoviridae	40705	63.43	0	21.8229	32.4186	56.4697	39.2753	31.6964	59.9607	3.02666	17.9437	0	0
vOTU_217__S7_k141_34565	Podoviridae	23043	35.97	0	0	2.58213	1.76626	7.39921	37.3823	52.6147	0	0	0	0
vOTU_217__S8_contig_179_pilon_pilon	Podoviridae	40620	63.39	0	5.32989	2.01871	44.8498	18.9242	7.29936	16.0734	30.4751	46.2826	0	0.595766
vOTU_217__S8_contig_207_pilon_pilon	Podoviridae	26430	40.94	0	0	0	20.0303	20.5297	12.2323	9.75028	65.2365	56.9731	3.99546	5.99319
vOTU_217__S8_contig_246_pilon_pilon	Podoviridae	34943	54.42	0	11.9423	4.06376	29.0101	22.6397	6.59073	21.3376	42.0571	33.5575	0	0
vOTU_217__S8_contig_383_pilon_pilon	Podoviridae	78137	100	0	4.84662	1.69574	5.76551	0.528559	4.48443	22.3057	45.6813	71.7458	0	3.76518
vOTU_217__S8_k141_58761	Podoviridae	14039	21.96	0	0	9.25992	4.85077	0	0	0	15.9484	5.12857	0	0
vOTU_217__S9_contig_101_pilon_pilon	Podoviridae	12196	19	0	19.3096	0	16.1938	22.5812	8.86356	30.715	9.37193	36.0692	0	0
vOTU_217__S9_contig_159_pilon_pilon	Podoviridae	13718	21.38	0	20.0539	0	35.6247	4.92783	9.9723	31.4113	59.9504	81.6664	0	0
vOTU_217__S9_contig_427_pilon_pilon	Podoviridae	35418	55.26	0	3.3147	1.52465	8.15969	12.7111	11.2372	12.2988	41.2192	52.7246	0	0
vOTU_217__S9_contig_559_pilon_pilon	Podoviridae	34418	53.77	0	0	0	8.39967	0.581091	2.6643	11.4504	24.2489	29.8129	0	0.177233
vOTU_2170__Co_k141_784452	Unclassified_Caudovirales	10449	31.3	0	0	0	0	0	0	13.5228	0	0	0	0
vOTU_2174__Co_k141_2901171	Podoviridae	10183	16.71	0	0	11.9415	0	0	0	11.5388	0	0	0	0
vOTU_2174__S8_k141_144635	Podoviridae	14295	22.17	0	0	0	0	1.26618	0	0	0	0	0	0
vOTU_2175__Co_k141_271327	Myoviridae	18142	9.74	0	0	0	0	0	0	7.72241	0	0.396869	0	0
vOTU_2175__S2_k141_509521	Myoviridae	20991	11.27	0	0	0	0	7.15068	0	0	0	0	0	0
vOTU_2175__S3_k141_142344	Myoviridae	43371	23.23	0	0	0	0.0438081	0	0	0	0.156787	0	0	0
vOTU_2175__S4_k141_203219	Myoviridae	47222	25.29	0	4.77743	0	7.37368	0.0656474	3.04519	0	0	0	0	0
vOTU_2175__S5_k141_179830	Myoviridae	18095	9.69	0	0	0	2.16082	0	0	0	0	0	0	0
vOTU_2175__S5_k141_322702	Myoviridae	35534	18.92	0	3.87798	0	0	0	0	0	0	0	0	0
vOTU_2175__S6_k141_272819	Myoviridae	23886	12.91	0	5.99933	0	0	0	0	0	0	0	0	0
vOTU_2177__S2_k141_583447	Phycodnaviridae	12804	6.69	0	8.51296	7.24774	0	0	0	0	0	0	0	0
vOTU_2180__S11_k141_129536	Phycodnaviridae	29155	15.23	0	0	0	0	0	0	0	0	0	5.67656	32.7114
vOTU_2183__Co_k141_1016922	Podoviridae	10141	20.31	0	0	5.11784	0	0	0	0	0	0	1.28192	0
vOTU_2183__S11_k141_784828	Podoviridae	15895	31.29	0	0	0	0	0	0	0	10.8588	0	5.90752	0.1447
vOTU_2188__S9_k141_87165	Siphoviridae	33590	100	0	0	0	0	0.473355	1.76243	1.11343	1.37243	0	0	0
vOTU_2189__S3_k141_374928	Podoviridae	10565	19.72	0	0	0	0	0	0	18.8642	0	0	0	0
vOTU_2189__S9_k141_490972	Podoviridae	18830	34.83	0	0	0	0	0	6.13914	14.3016	0	6.08072	0	0
vOTU_2191__Co_k141_2845991	Podoviridae	27158	65.96	0	5.04824	0	0	0	0	0	5.1587	0	0	0
vOTU_2193__Co_k141_1882728	Unknown_Virus	10369	17.23	0	0	0	0	0	0	0	0	0	0	0
vOTU_2195__Co_k141_1308638	Myoviridae	23108	12.31	0	0	5.46997	0	0	0	0	0	0	0	0
vOTU_2197__Co_k141_1761234	Podoviridae	10937	17.5	0	0	0	0	0	0	0	0	0	0	0
vOTU_2197__S10_k141_39799	Podoviridae	11247	17.94	0	0	0	0	0	0	0	0	0	0	0
vOTU_2198__S4_k141_247760	Podoviridae	18547	33.51	0	0	0	0	5.15986	13.5116	10.2496	0	0.291152	0	0
vOTU_2198__S7_k141_289597	Podoviridae	14862	26.82	0	5.00606	0	7.12556	3.92276	0	2.7789	0	0	0	0
vOTU_22__S6_k141_105003	Unknown_Virus	10639	11.43	0	0	0	0	0	1.36291	0	0	22.8405	0	0
vOTU_22__S6_k141_153356	Unknown_Virus	10634	11.25	0	0	0	0	0	12.1027	0.235095	0	0	0	0
vOTU_22__S6_k141_231470	Unknown_Virus	11204	11.94	0	0	0	0	0	12.799	0	0	0	0	0
vOTU_22__S6_k141_42104	Unknown_Virus	18390	19.76	0	0	0	0	0	0	0	0	22.485	0	6.96574
vOTU_22__S6_k141_547131	Unknown_Virus	11131	11.72	0	0	0	0	0	0	22.2262	0	0	0	0
vOTU_22__S6_k141_710632	Unknown_Virus	29348	30.9	0	0	0	2.56236	6.51152	0	0	0	9.11476	0	0
vOTU_22__S6_k141_89131	Unknown_Virus	16320	16.97	0	7.47549	0	0	0	0	4.59559	0	0	14.8775	0
vOTU_22__S7_k141_538752	Unknown_Virus	15562	16.74	0	0	0	0	0	0	0	0	0	0	0
vOTU_22__S9_k141_600978	Unknown_Virus	18105	19.33	0	0	0	0	11.1461	0	0	0	0	0	0
vOTU_220__Co_k141_1433617	Myoviridae	16567	5.27	0	0	0	0	0	0	0	0	0	0	0
vOTU_220__S9_k141_569476	Myoviridae	17120	5.29	0	0	0	0	0	0	0	0	0	0	0
vOTU_2201__Co_k141_2173708	Unknown_Virus	30676	79.48	0	0	0	0	0	4.25414	0	0	0	0	0
vOTU_2202__Co_contig_632_pilon_pilon	Unknown_Virus	11706	6.67	0	22.0656	0	28.7203	6.4326	0	41.4232	1.13617	0	0	0
vOTU_2203__S2_k141_325744	Phycodnaviridae	17383	9.07	0	0	23.4367	0	0	0	0	0	0	0	0
vOTU_2203__S2_k141_446878	Phycodnaviridae	20936	10.97	0	0	0	10.5894	0	0	0	0	0	0	0
vOTU_2203__S3_k141_558322	Phycodnaviridae	22364	11.72	0	0	0.845108	0	4.9052	7.06493	0	0	0	0	0
vOTU_2203__S5_k141_557357	Phycodnaviridae	15230	7.97	0	0	0	0	0	0	0	0	0	0	0
vOTU_2204__S3_k141_138526	Myoviridae	14271	7.5	0	0	0	0	0	0	19.1998	0	8.11436	0	0
vOTU_2204__S5_k141_25692	Myoviridae	17832	9.51	0	0	0	9.38201	0	0	0	0	0	0	9.34275
vOTU_2204__S6_k141_283668	Myoviridae	10431	5.43	0	0	0	0	0	0	0	0	0	0	0
vOTU_2205__S4_k141_739139	Myoviridae	21605	6.33	0	0	0	0	0	0	0	0	0	0	0
vOTU_2205__S5_k141_146362	Myoviridae	12797	3.48	0	0	0	0	0	0	0	0	0	0	0
vOTU_2205__S7_k141_552205	Myoviridae	16740	4.9	0	0	0	0	0	0	0	0	0	0	0
vOTU_2206__S10_k141_594227	Siphoviridae	12692	22.11	0	2.29278	0	0	0	0	4.98739	0	9.52569	0	17.2313
vOTU_2206__S11_k141_593322	Siphoviridae	11973	20.88	0	0	0	13.1797	0	0	0	0	0	0	0
vOTU_2207__S8_k141_519626	Myoviridae	13985	7.38	0	0	0	0	0	0	0	0	0	0	0
vOTU_2209__S4_k141_12894	Podoviridae	21286	52.5	0	0	0	7.75157	16.4239	6.37508	0	0	0	0	0
vOTU_2210__S6_k141_467480	Myoviridae	15910	8.53	0	0	0	0	3.11125	0	0	0	0	0	14.714
vOTU_2210__S7_k141_585690	Myoviridae	12011	6.55	0	0	0	0	0	0	0	0	0	0	0
vOTU_2211__S5_k141_348744	Podoviridae	11880	19.84	0	0	0	0	39.1751	0	0	0	0	0	0
vOTU_2211__S8_k141_279101	Podoviridae	48158	80.19	0	0	0	0	1.05278	67.833	9.26326	0	6.55758	2.64546	0
vOTU_2212__Co_k141_312071	Myoviridae	17689	9.53	0	0	0	0	0	0	0	0	0	0	0
vOTU_2212__S4_k141_140044	Myoviridae	13109	7.03	0	0	0	0	0	0	0	0	0	0	0
vOTU_2213__Co_k141_1553049	Myoviridae	11349	3.4	0	0	0	0	0	0	0	0	0	0	0
vOTU_2213__S11_k141_498014	Myoviridae	21189	6.65	0	0	0	0	0	0	0	0	2.29836	6.48922	6.9234
vOTU_2213__S11_k141_623366	Myoviridae	52363	16.45	0	0	4.48981	0	0	0	0	2.36999	0.0993068	0	2.81496
vOTU_2215__S2_k141_511906	Podoviridae	12610	37.57	0	0	0	0	0	0	0	0	0	10.4917	0
vOTU_2216__S3_k141_444283	Siphoviridae	11642	31.86	0	0	0	0	0	0	0	10.4449	0	0	0
vOTU_2216__S4_k141_447719	Siphoviridae	13095	36.57	0	0	8.79725	0	0	0	0	0	0	0	0
vOTU_2217__S10_k141_533785	Unknown_Virus	24411	41.48	0	0	0	0	0	1.62222	0	0	0	18.9095	9.91766
vOTU_2221__S11_k141_332134	Unclassified_Caudovirales	36084	57.96	0	4.72231	0	0	0	0	0	0	0	16.7138	2.45261
vOTU_2222__S11_k141_640051	Podoviridae	11874	21.59	0	0	0	0	0	0	0	0	8.61546	0	0
vOTU_2223__Co_k141_51135	Siphoviridae	30433	50.88	0	0	0	2.80945	0	3.30562	0	0	0	0	0
vOTU_2224__S10_k141_188968	Unclassified_Caudovirales	19548	57.04	0	0	0	0	0	0	0	0	0	15.4236	15.6845
vOTU_2226__Co_contig_571_pilon_pilon	Myoviridae	20536	10.98	0	26.9283	5.56097	11.4433	40.0321	16.1424	34.6757	0	4.22185	0	37.2809
vOTU_2227__Co_contig_6599_pilon_pilon	Podoviridae	43004	100	0	6.62962	2.50442	2.88113	7.56209	8.61315	17.9472	14.0196	13.1732	44.1936	34.1736
vOTU_2227__S3_k141_381142	Podoviridae	17173	44.68	0	0	0	5.60764	9.34024	0	6.64997	0	0	15.9495	0
vOTU_2227__S7_k141_12171	Podoviridae	40482	100	0	2.84324	3.73252	17.551	5.95079	10.3725	5.80258	16.8396	5.68648	3.29776	10.291
vOTU_2227__S8_k141_424466	Podoviridae	17107	44.06	0	0	0	9.07816	10.4694	0	7.10236	0	0.239668	0	9.084
vOTU_2228__S2_k141_172575	Unclassified_Caudovirales	10033	16.67	0	0	0	0	0	0	0	0	0	0	0
vOTU_2228__S3_k141_255416	Unclassified_Caudovirales	11010	18.3	0	0	0	0	0	0	0	0	0	0	0
vOTU_2228__S4_k141_68618	Unclassified_Caudovirales	14841	25.07	0	0	0	10.882	0	0	0	0	0	0	0
vOTU_2229__S2_k141_28877	Unclassified_Caudovirales	21780	34.32	0	0	0	0	2.67218	9.47199	0	0	0	0	0
vOTU_2229__S3_k141_42905	Unclassified_Caudovirales	11070	17.55	0	0	0	0	0	0	0	0	0	0	0
vOTU_2229__S5_k141_274532	Unclassified_Caudovirales	11060	17.53	0	11.4738	0	0	15.3255	0	8.82459	0	0	0	0
vOTU_2229__S5_k141_558014	Unclassified_Caudovirales	17425	27.3	0	0	0	0	0	0	0	0	0	0	0
vOTU_223__S2_k141_773244	Myoviridae	11009	5.63	0	0	10.2007	0	0	0.526842	0	0	0	0	2.07103
vOTU_2230__Co_k141_256060	Unclassified_Caudovirales	14218	43.02	0	0	0	0	0	0	0	0	0	0	0
vOTU_2231__S2_k141_291964	Unclassified_Caudovirales	15201	23.88	0	0	0	0	6.76929	0	0	0	0	0	0
vOTU_2231__S2_k141_56992	Unclassified_Caudovirales	11922	19.2	0	0	5.05788	9.36085	18.0171	0	0	0	0	0	0
vOTU_2231__S4_k141_10260	Unclassified_Caudovirales	23283	36.64	0	7.77391	8.5556	5.94425	6.3265	0	0	0	0	0	0
vOTU_2233__S4_k141_303501	Siphoviridae	14269	41.73	0	0	0	6.07611	15.7895	0	0	0	6.6648	0	0
vOTU_2233__S5_k141_661619	Siphoviridae	17840	52.15	0	0	5.9417	4.85426	8.92377	0	3.97982	0	0	0	0
vOTU_2234__S6_k141_703493	Myoviridae	12973	6.9	0	0	0	0	0	8.83373	0	0	0	0	18.9933
vOTU_2234__S8_k141_161249	Myoviridae	19473	10.58	0	5.84399	3.57931	0	0	0	0	0	0	0	0
vOTU_2235__S10_k141_433963	Podoviridae	15272	24.92	0	0	0	0	0	0	0	0	0	0	0
vOTU_2235__S11_k141_106543	Podoviridae	16283	27.04	0	0	0	0	0	0	0	0	0	0	11.4475
vOTU_2237__S10_k141_415151	Myoviridae	21152	11.22	0	0	0	0	0	0	0	0	0	0	0
vOTU_2239__S11_k141_652894	Unknown_Virus	10289	17.87	0	0	0	0	0	0	0	0	0	50.0437	27.923
vOTU_2241__Co_contig_4254_pilon_pilon	Myoviridae	62556	38.07	0	0.869621	0.885606	3.14278	3.38896	0	0.503549	0	0	0	32.5804
vOTU_2241__Co_contig_7763_pilon_pilon	Myoviridae	73807	44.76	0	5.87207	0	2.14749	0	0	0	0	0	0	25.5125
vOTU_2241__Co_k141_220335	Myoviridae	13129	8.48	0	0	0	0	0	0	0	0	0	0	40.3153
vOTU_2241__S11_contig_114_pilon_pilon	Myoviridae	72997	44.28	0	3.03163	0	0	0	0	0	0	0	0	67.4343
vOTU_2241__S11_contig_455_pilon_pilon	Myoviridae	62528	38.08	0	0	0	0	0	0	0	0	0	0	63.4964
vOTU_2241__S11_k141_152661	Myoviridae	19661	13.06	0	0	0	0	0	0	0	0	0	0	0
vOTU_2245__S10_contig_528_pilon_pilon	Podoviridae	14245	25.91	0	17.8659	0	14.7561	10.0176	0	8.36083	10.2633	0	54.4121	17.0727
vOTU_2248__Co_k141_1640878	Siphoviridae	46905	48.65	0	0	0	0	0	0	0	0	0	0	0
vOTU_2248__S11_k141_139224	Siphoviridae	31287	32.57	0	0	0	0	0	0	0	0	0	0	0
vOTU_2249__Co_k141_63287	Unclassified_Caudovirales	24924	39.87	0	0	0	4.67822	0	0	0	0	0	0	0
vOTU_2249__S10_k141_460634	Unclassified_Caudovirales	12509	20.22	0	0	0	10.4884	0	0	0	0	0	0	0
vOTU_2249__S10_k141_93059	Unclassified_Caudovirales	12796	20.62	0	0	0	0	0	0	0	0	0	11.6521	0
vOTU_2249__S2_k141_460975-circular	Unclassified_Caudovirales	60666	97.04	0	4.02037	1.88244	5.16929	0	0	0	0	0	0.984077	0
vOTU_2249__S3_k141_605089	Unclassified_Caudovirales	44095	70.54	0	0	0	7.49518	0	0	0	0	0	2.40844	0
vOTU_2249__S4_k141_459877	Unclassified_Caudovirales	14529	23.26	0	10.2416	9.31241	0	0	0	0	0	0	0	9.22982
vOTU_2249__S5_k141_484535	Unclassified_Caudovirales	27805	44.12	0	0	0	0	4.00647	0	0	0	0	0.100701	0
vOTU_2249__S6_k141_126019	Unclassified_Caudovirales	15329	26.78	0	0	0	10.2029	0	0	0	0	0	0	0
vOTU_2250__S7_k141_588071	Podoviridae	19813	31.01	0	0	0	0.317973	0	7.16701	0	0	0	0	0
vOTU_2250__S8_k141_325531	Podoviridae	20119	32.89	0	0	7.17232	12.7342	0	7.82842	11.5662	7.20215	5.58179	0	0
vOTU_2250__S8_k141_598235	Podoviridae	18143	28.39	0	0	0	0	0	0	0	0	0	0	0
vOTU_2252__S11_k141_269661	Podoviridae	13602	21.17	0	0	0	0	0	0	0	0	0	0	0
vOTU_2253__Co_k141_641840	Siphoviridae	12815	27.02	0	0	0	0	0	0	0	0	0	0	0
vOTU_2255__S10_k141_7922	Unclassified_Caudovirales	27530	47.82	0	0.395932	3.47984	0	0	2.76062	0	0	0	0	0
vOTU_2255__S11_k141_451424	Unclassified_Caudovirales	12477	21.74	0	14.9876	0	0	0	7.15717	0	0	0	0	0
vOTU_2255__S6_k141_460482	Unclassified_Caudovirales	13879	24.11	0	0	0	0	0	9.04244	0	0	0	0	0
vOTU_2257__S11_k141_574106	Myoviridae	34131	18.1	0	0	0	0	0	0	0	0	0	0	0
vOTU_2258__Co_k141_2905926	Myoviridae	16128	7.78	0	0	0	0	0	0	0	0	5.87178	0	0
vOTU_226__S2_k141_569418	Podoviridae	14118	26.42	0	0	16.0646	5.62403	0	0	8.76186	0	7.83397	8.69812	10.5185
vOTU_2260__Co_contig_7784_pilon_pilon	Podoviridae	70466	100	0	0	0	0	0	1.80087	0	21.7637	69.7102	4.41773	34.6394
vOTU_2260__Co_k141_948391	Podoviridae	18390	33.04	0	0	0	0	0	0	0	2.83306	77.4008	6.8733	32.4415
vOTU_2260__S11_contig_812_pilon_pilon	Podoviridae	12935	23.59	0	0	0	0	0	0	0	0	40.3634	0.394279	27.7155
vOTU_2260__S8_k141_81748	Podoviridae	11685	21.62	0	0	0	0	0	0	0	8.22422	65.8194	0	23.8682
vOTU_2260__S9_contig_492_pilon_pilon	Podoviridae	38135	68.78	0	0	0	0	0	0	0	7.15878	57.7868	0.0445785	13.0169
vOTU_2260__S9_contig_5_pilon_pilon	Podoviridae	41038	74.49	0	0.307033	0.0170574	0.484916	0	0.0560456	0	12.7418	81.6926	0.0146206	24.4529
vOTU_2260__S9_k141_5664	Podoviridae	11120	20.56	0	0	0	0	0	0	0	13.4712	33.3273	0	21.0791
vOTU_2261__S10_k141_406849	Podoviridae	13370	21.08	0	0	0	0	0	0	0	0	3.50785	0	72.3785
vOTU_2262__Co_k141_1715818	Podoviridae	10419	16.6	0	2.39946	0	0	0	0	0	0	0	40.8005	0
vOTU_2263__S10_k141_75229	Podoviridae	11131	30.33	0	0	0	0	0	0	0	0	10.637	0	0
vOTU_2264__Co_k141_3064867	Myoviridae	23698	11.27	0	0	0	0.594987	3.13107	4.87805	0	0	0	0	0.506372
vOTU_2265__Co_k141_1671779	Myoviridae	55869	29.76	0	0	0	0	0	0	0	0	0	0	6.6996
vOTU_2265__S11_k141_347929	Myoviridae	34169	18.47	0	0	0	0	0	0	0	0	0	0	0
vOTU_2266__S3_k141_195725	Unknown_Virus	14243	31.09	0	0	0	0	0	0	0	9.74514	14.8424	28.3508	13.6207
vOTU_2269__S5_k141_647674	Siphoviridae	15509	26.71	0	0	0	5.76439	0	0	0.27081	0	0	0	0
vOTU_2270__S9_k141_257922	Myoviridae	111607	29.79	0	0	0	0	0	0	0	0	0	0	0
vOTU_2271__S2_k141_81753	Podoviridae	12030	18.77	0	0	0	0	0	0	0	0	0	0	0
vOTU_2271__S3_k141_37181	Podoviridae	13739	21.45	0	9.94978	0	10.0953	0	6.26683	0	5.9393	0	0	0
vOTU_2271__S5_k141_202979	Podoviridae	10627	16.59	0	0	0	0	0	0	30.7801	0	3.81105	0	0
vOTU_2272__Co_k141_886586	Siphoviridae	18514	30.99	0	0	0	0	3.41903	3.6729	0	0	0	0	0
vOTU_2272__S5_k141_354855	Siphoviridae	10898	18.36	0	0	0	0	16.2507	14.6999	13.9567	0	0	0	0
vOTU_2273__S10_k141_23178	Unknown_Virus	24005	13.79	0	0	0	0	0	0	0	0	0	0	0
vOTU_2273__S11_k141_250461	Unknown_Virus	28077	16.15	0	0	0	0	0	0	0	0	0	0	0
vOTU_2276__Co_k141_35417	Myoviridae	16465	8.9	0	0	0	2.09535	0	0	0	0	0	0	0
vOTU_2277__Co_contig_4536_pilon_pilon	Podoviridae	22484	59.7	0	33.3437	29.3542	24.1105	16.5362	0	0.20459	7.3341	8.01904	6.66252	3.40242
vOTU_2277__S2_contig_458_pilon_pilon	Podoviridae	14275	37.88	0	82.1086	7.81786	44.5534	14.4168	16.049	6.75306	0	0	4.6725	16.4694
vOTU_2277__S5_contig_679_pilon_pilon	Podoviridae	17310	45.96	0	11.063	7.31369	22.0393	23.4893	0	0	13.4951	0	0	10.5719
vOTU_2278__S5_k141_647684	Unknown_Virus	27416	9.01	0	7.14546	0	0	8.82696	0	0	0	0	0	0
vOTU_2279__Co_k141_1733655	Myoviridae	30170	15.49	0	0	0	0	0	0	0	0	0	0	0
vOTU_2279__Co_k141_62578	Myoviridae	11973	6.39	0	0	0	0	0	0	0	0	0	0	0
vOTU_2279__S10_k141_314463	Myoviridae	32382	16.58	0	0	0	0	0	0	0	0	0	0	0
vOTU_2279__S10_k141_536998	Myoviridae	65681	35.33	0	0	0	0	0	0	0	0	0	0	0
vOTU_2279__S11_k141_218838-circular	Myoviridae	115993	62.23	0	0	0	0	0	0	0	0	0	0	0
vOTU_2281__S8_k141_681943	Myoviridae	15354	8.36	0	0	0	0	0	0	1.77153	0	0	0	0
vOTU_2282__S8_k141_419194	Unknown_Virus	25154	37.3	0	0	0	0	0	0	0	0	0	0	0
vOTU_2283__Co_k141_68327	Unknown_Virus	11798	12.58	0	0	0	0	0	0	0	0	0	0	0
vOTU_2284__S10_k141_19637	Podoviridae	24740	41.42	0	0	0	0	0	0	0	0	0	12.886	0
vOTU_2284__S11_k141_135171	Podoviridae	17003	29.01	0	0	0	0	0	0	7.35164	0	0	0	15.9148
vOTU_2284__S2_k141_309916	Podoviridae	52105	88.08	0	4.35659	5.84973	0	0	2.8788	0	0	0	0	1.66203
vOTU_2284__S2_k141_739161	Podoviridae	11653	20.05	0	7.44873	9.77431	0	0	0	9.53403	0	3.38969	0	10.5638
vOTU_2284__S3_k141_441610-circular	Podoviridae	59266	100	0	4.26551	0	0	2.06695	0	0	0	0	0	4.15921
vOTU_2284__S4_k141_280068	Podoviridae	48381	81.29	0	0	0	0	0	0	0.467126	0	0	0	4.65885
vOTU_2284__S5_k141_106546	Podoviridae	14145	23.82	0	0	3.64793	0	8.78756	0	0	0	0	0	0
vOTU_2286__S2_k141_566388	Unknown_Virus	10218	16.46	0	0	10.2858	0	8.7982	0	0	0	0	0	0
vOTU_2287__S3_k141_485561	Podoviridae	11294	22.18	0	0	0	18.957	14.521	0	0	0	0	0	11.4486
vOTU_2288__Co_k141_1891994	Podoviridae	14784	37.02	0	0	0	0	0	0	0	0	0	0	0
vOTU_2289__Co_contig_1175_pilon_pilon	Unknown_Virus	32966	19.26	0	23.1451	0	5.91215	2.30237	0	0	0	0	0	0
vOTU_2289__S6_k141_481895	Unknown_Virus	34676	20.13	0	4.34595	0.513323	1.31215	0	0.908409	4.23348	0	0	0	0
vOTU_2289__S7_k141_96685	Unknown_Virus	37010	21.5	0	0.648473	0	2.20481	0.721427	0	0	0	0	0	0
vOTU_2291__Co_k141_1538881	Unclassified_Caudovirales	44586	73.77	0	0	0	0	0	0	0	0	0	0	0
vOTU_2292__S11_k141_425978	Myoviridae	17416	29.6	0	0	0	0	0	0	0	0	0	0	0
vOTU_2293__S2_k141_133554	Unknown_Virus	13771	3.88	0	16.7889	8.28553	7.87888	22.6781	2.22206	14.0222	13.5575	8.06042	0	7.55936
vOTU_2293__S5_k141_317474	Unknown_Virus	19751	13.59	0	0	0	10.0197	0	3.29604	7.03762	0	0	9.62989	10.9716
vOTU_2295__Co_k141_1194482	Myoviridae	17722	6.5	0	0	0	0	0	0	0	0	0	0	0
vOTU_2296__Co_k141_328220	Unknown_Virus	17674	10.07	0	0	0	0	0	0	0	0	0	0	0
vOTU_2296__S2_k141_378925	Unknown_Virus	10847	6.17	0	0	0	0	0	0	0	0	0	0	0
vOTU_2296__S2_k141_438075	Unknown_Virus	11973	8.01	0	0	0	0	0	0	0	0	0	0	0
vOTU_2298__S11_k141_483044	Myoviridae	14209	8.51	0	0	0	0	0	0	0	0	0	0	0
vOTU_2299__Co_contig_5305_pilon_pilon	Podoviridae	61081	97.5	0	0	0	0	0	0	0	0	0	6.31457	48.5454
vOTU_2299__S10_k141_281977-circular	Podoviridae	60572	96.61	0	0	0	0	0	0	0	0	0	7.16172	42.0524
vOTU_2299__S11_contig_419_pilon_pilon	Podoviridae	60571	96.68	0	0	0	0	1.96133	0	0	0	0	4.9347	45.9576
vOTU_2299__S11_k141_5441-circular	Podoviridae	60557	96.66	0	0	0	0	0	0.404578	0	0	0	9.21281	52.2962
vOTU_23__Co_k141_849378	Myoviridae	18481	10	0	0	0	0	5.74103	0	0	0	0	0	0
vOTU_230__Co_k141_1212177	Podoviridae	34497	90.69	0	0	0	0	0	0	0	0	0	4.69026	0
vOTU_230__S11_k141_560259	Podoviridae	15817	41.48	0	0	0	0	0	0	0	0	0	0	0
vOTU_2301__S11_k141_320901	Podoviridae	36032	58.94	0	0	3.09725	1.60413	2.99734	0	0	0	0	0	6.25278
vOTU_2302__S11_k141_749297	Podoviridae	12301	36.42	0	0	0	0	0	0	0	0	0	11.3893	0
vOTU_2305__Co_k141_2429883	Unknown_Virus	30227	18.28	0	3.59281	2.30919	0	0	0	0	0	0	0	0
vOTU_2308__S11_k141_218335	Podoviridae	12273	20.3	0	10.3235	0	0	0	0	0	0	0	0	9.96496
vOTU_2308__S11_k141_789223	Podoviridae	10701	18.29	0	0	0	0	0	0	0	0	0	9.54116	0
vOTU_2311__Co_k141_2844774	Unknown_Virus	21459	11.49	0	0	0	0	0.689687	0.172422	0.493965	0	0	0	0
vOTU_2312__S11_k141_19334	Myoviridae	14238	23.71	0	0	0	0	0	0	0	0	0	0	20.5998
vOTU_2314__Co_k141_705395	Myoviridae	66445	40.78	0	0	0	0	0	0	0	0	0	0	0
vOTU_2314__S2_k141_704720	Myoviridae	68646	42.14	0	0	0	0	0	0	0	0	0	0	0
vOTU_2314__S3_k141_496926	Myoviridae	86212	52.56	0	0	0	0	0	0	0	0	0	0	0
vOTU_2315__Co_k141_186158	Myoviridae	12861	8.56	0	0	0	0	0	0	0	0	0	0	0
vOTU_2316__S5_k141_411624	Unclassified_Caudovirales	11406	6.1	0	0.526039	0	0	0	17.7012	0	0	0	0	0
vOTU_2316__S9_k141_259364	Unclassified_Caudovirales	12045	6.48	0	0	0	0	0	0	0	0	0	0	0
vOTU_2317__Co_k141_1183710	Podoviridae	21002	34.44	0	0	0	0	0	0	0	0	0	0	0
[truncated: 13,370 more rows]
