# Supplementary material for: Marine DNA methylation patterns are associated with microbial community composition and inform virus-host dynamics
Source: Microbiome. 2022 Sep 28;10:157. doi: 10.1186/s40168-022-01340-w (PMC9516812; doi:10.1186/s40168-022-01340-w)
Supplement: Supplementary file 4 — Additional file 3: Supplementary Data 3. RM system of MAGs from ocean metagenomic studies. [file 40168_2022_1340_MOESM3_ESM.xlsx]

## Sheet: SHIPPO MAG
RM system	Family	Type I			Type II			Type III			Type IV
		M	R	system	M	R	system	M	R	system	M	R	system
SHIPPO_EUK_1	Bathycoccaceae	0	0	NA	4	0	orphan	0	0	NA	0	0	NA
SHIPPO_EUK_2	Mamiellaceae	0	0	NA	5	0	orphan	0	0	NA	0	0	NA
SHIPPO_EUK_3	Bathycoccaceae	0	0	NA	3	0	orphan	0	0	NA	0	0	NA
SHIPPO_EUK_4	Mamiellaceae	0	0	NA	8	0	orphan	0	0	NA	0	0	NA
SHIPPO_EUK_5	Mamiellaceae	0	0	NA	5	0	orphan	0	0	NA	0	0	NA
SHIPPO_EUK_6	Bathycoccaceae	0	0	NA	5	0	orphan	0	0	NA	0	0	NA
SHIPPO_PRO_101	MGIIA	0	0	NA	1	0	orphan	0	0	NA	0	0	NA
SHIPPO_PRO_102	MGIIA	0	0	NA	1	0	orphan	0	0	NA	0	0	NA
SHIPPO_PRO_103	MGIIA	0	0	NA	1	0	orphan	0	0	NA	0	0	NA
SHIPPO_PRO_104	MGIIA	0	0	NA	1	0	orphan	0	0	NA	0	0	NA
SHIPPO_PRO_105	MGIIA	0	0	NA	1	0	orphan	0	0	NA	0	0	NA
SHIPPO_PRO_127	UBA1268	0	0	NA	1	0	orphan	0	0	NA	0	0	NA
SHIPPO_PRO_128	UBA1268	0	0	NA	1	0	orphan	0	0	NA	0	0	NA
SHIPPO_PRO_13	Emcibacteraceae	0	0	NA	1	0	orphan	0	0	NA	0	0	NA
SHIPPO_PRO_130	Nisaeaceae	0	0	NA	2	0	orphan	0	0	NA	0	0	NA
SHIPPO_PRO_132	Microbacteriaceae	0	0	NA	1	0	orphan	0	0	NA	0	0	NA
SHIPPO_PRO_135	UBA955	1	0	orphan	0	0	NA	0	0	NA	0	0	NA
SHIPPO_PRO_136	Flavobacteriaceae	0	1	NA	0	0	NA	0	0	NA	0	0	NA
SHIPPO_PRO_140	Flavobacteriaceae	0	1	NA	0	0	NA	0	0	NA	0	0	NA
SHIPPO_PRO_141	Flavobacteriaceae	0	0	NA	1	0	orphan	0	0	NA	0	0	NA
SHIPPO_PRO_143	Flavobacteriaceae	0	0	NA	2	0	orphan	0	0	NA	0	0	NA
SHIPPO_PRO_147	BACL11	1	1	orphan	0	0	NA	0	0	NA	0	0	NA
SHIPPO_PRO_152	Flavobacteriaceae	0	0	NA	4	1	complete	0	0	NA	0	0	NA
SHIPPO_PRO_16	Cyanobiaceae	0	0	NA	1	0	orphan	0	0	NA	0	0	NA
SHIPPO_PRO_161	unclassified_Pelagibacterales	0	0	NA	1	0	orphan	0	0	NA	0	0	NA
SHIPPO_PRO_164	Flavobacteriaceae	0	0	NA	0	1	NA	0	0	NA	0	0	NA
SHIPPO_PRO_17	Rhodobacteraceae	0	0	NA	1	0	orphan	0	0	NA	0	0	NA
SHIPPO_PRO_171	UBA8229	0	0	NA	5	0	orphan	0	0	NA	0	2	orphan
SHIPPO_PRO_173	UBA9320	0	0	NA	2	0	orphan	0	0	NA	0	0	NA
SHIPPO_PRO_174	UBA9320	0	0	NA	1	0	orphan	0	0	NA	0	0	NA
SHIPPO_PRO_176	Rhodobacteraceae	0	0	NA	2	0	orphan	0	0	NA	0	0	NA
SHIPPO_PRO_177	koll-22	0	0	NA	0	0	NA	1	0	orphan	0	0	NA
SHIPPO_PRO_179	UBA7430	0	2	NA	0	0	NA	0	0	NA	0	0	NA
SHIPPO_PRO_180	1G12	0	0	NA	1	0	orphan	0	0	NA	0	0	NA
SHIPPO_PRO_181	unclassified_Fibrobacterales	0	1	NA	0	0	NA	0	0	NA	0	1	orphan
SHIPPO_PRO_184	MGIIA	0	0	NA	2	0	orphan	0	0	NA	0	0	NA
SHIPPO_PRO_185	MGIIA	0	0	NA	3	0	orphan	0	0	NA	0	0	NA
SHIPPO_PRO_186	MGIIA	0	0	NA	1	0	orphan	0	0	NA	0	0	NA
SHIPPO_PRO_187	MGIIA	0	0	NA	1	0	orphan	0	0	NA	0	0	NA
SHIPPO_PRO_188	MGIIB	0	0	NA	1	0	orphan	0	0	NA	0	0	NA
SHIPPO_PRO_194	unclassified_Nanopelagicales	0	3	NA	1	0	orphan	0	0	NA	0	0	NA
SHIPPO_PRO_195	HIMB59	0	0	NA	1	0	orphan	0	0	NA	0	0	NA
SHIPPO_PRO_198	Emcibacteraceae	0	0	NA	1	0	orphan	0	0	NA	0	0	NA
SHIPPO_PRO_2	Burkholderiaceae	0	0	NA	1	0	orphan	0	0	NA	0	0	NA
SHIPPO_PRO_200	Saprospiraceae	0	0	NA	1	0	orphan	0	0	NA	0	0	NA
SHIPPO_PRO_202	TMED189	2	1	complete	3	0	orphan	0	1	NA	0	2	orphan
SHIPPO_PRO_203	UBA1268	0	0	NA	1	0	orphan	0	0	NA	0	0	NA
SHIPPO_PRO_204	Flavobacteriaceae	0	0	NA	1	0	orphan	0	0	NA	0	0	NA
SHIPPO_PRO_21	Rhodobacteraceae	0	0	NA	1	0	orphan	0	0	NA	0	0	NA
SHIPPO_PRO_210	Flavobacteriaceae	0	1	NA	5	0	orphan	0	1	NA	0	2	orphan
SHIPPO_PRO_22	Rhodobacteraceae	0	0	NA	1	0	orphan	0	0	NA	0	0	NA
SHIPPO_PRO_224	Flavobacteriaceae	1	0	orphan	0	0	NA	0	0	NA	0	0	NA
SHIPPO_PRO_225	Flavobacteriaceae	0	0	NA	1	0	orphan	0	0	NA	0	0	NA
SHIPPO_PRO_227	Flavobacteriaceae	1	0	orphan	0	0	NA	0	0	NA	0	0	NA
SHIPPO_PRO_23	Rhodobacteraceae	0	0	NA	2	0	orphan	0	0	NA	0	0	NA
SHIPPO_PRO_233	GCA-002716945	1	2	orphan	0	0	NA	0	0	NA	0	0	NA
SHIPPO_PRO_238	Rhodobacteraceae	0	0	NA	1	0	orphan	0	0	NA	0	0	NA
SHIPPO_PRO_240	AAA536-G10	0	0	NA	2	0	orphan	0	0	NA	0	0	NA
SHIPPO_PRO_241	AAA536-G10	0	0	NA	1	0	orphan	0	0	NA	0	0	NA
SHIPPO_PRO_242	MB11C04	0	0	NA	5	0	orphan	0	0	NA	0	0	NA
SHIPPO_PRO_244	Puniceicoccaceae	0	0	NA	1	0	orphan	0	0	NA	0	0	NA
SHIPPO_PRO_245	Pelagibacteraceae	0	0	NA	2	0	orphan	0	0	NA	0	0	NA
SHIPPO_PRO_246	Pelagibacteraceae	0	0	NA	1	0	orphan	0	0	NA	0	0	NA
SHIPPO_PRO_248	Pelagibacteraceae	0	0	NA	1	0	orphan	0	0	NA	0	0	NA
SHIPPO_PRO_249	Puniceispirillaceae	0	0	NA	1	0	orphan	0	0	NA	0	0	NA
SHIPPO_PRO_253	Rhodobacteraceae	0	0	NA	6	0	orphan	0	0	NA	0	0	NA
SHIPPO_PRO_254	MB11C04	0	0	NA	7	0	orphan	0	0	NA	0	0	NA
SHIPPO_PRO_262	D2472	0	0	NA	0	1	NA	0	0	NA	0	0	NA
SHIPPO_PRO_263	D2472	0	0	NA	0	1	NA	0	0	NA	0	0	NA
SHIPPO_PRO_265	D2472	0	0	NA	0	1	NA	0	0	NA	0	0	NA
SHIPPO_PRO_27	MB11C04	0	1	NA	2	0	orphan	0	0	NA	0	0	NA
SHIPPO_PRO_272	Thioglobaceae	0	0	NA	2	0	orphan	0	0	NA	0	0	NA
SHIPPO_PRO_277	Puniceispirillaceae	0	1	NA	1	0	orphan	0	0	NA	0	0	NA
SHIPPO_PRO_278	Woeseiaceae	0	0	NA	2	0	orphan	0	0	NA	0	0	NA
SHIPPO_PRO_279	Rhodobacteraceae	0	0	NA	1	0	orphan	0	0	NA	0	0	NA
SHIPPO_PRO_280	Rhodobacteraceae	0	0	NA	1	0	orphan	0	0	NA	0	0	NA
SHIPPO_PRO_281	Rhodobacteraceae	0	0	NA	1	0	orphan	0	0	NA	0	0	NA
SHIPPO_PRO_282	Rhodobacteraceae	0	0	NA	2	0	orphan	0	0	NA	0	1	orphan
SHIPPO_PRO_283	Rhodobacteraceae	0	0	NA	1	0	orphan	0	0	NA	0	0	NA
SHIPPO_PRO_284	Rhodobacteraceae	0	0	NA	1	0	orphan	0	0	NA	0	0	NA
SHIPPO_PRO_285	HTCC2089	1	0	orphan	0	0	NA	0	0	NA	0	0	NA
SHIPPO_PRO_287	Casp-alpha2	0	0	NA	2	0	orphan	0	0	NA	0	0	NA
SHIPPO_PRO_288	Methylophagaceae	0	0	NA	1	0	orphan	0	0	NA	0	0	NA
SHIPPO_PRO_289	Methylophagaceae	0	0	NA	1	0	orphan	0	0	NA	0	0	NA
SHIPPO_PRO_294	Nitrincolaceae	0	0	NA	2	0	orphan	0	0	NA	0	0	NA
SHIPPO_PRO_30	MB11C04	1	0	orphan	4	0	orphan	0	0	NA	0	0	NA
SHIPPO_PRO_33	Pelagibacteraceae	0	0	NA	1	0	orphan	0	0	NA	0	0	NA
SHIPPO_PRO_49	HTCC2089	0	0	NA	1	0	orphan	0	0	NA	0	0	NA
SHIPPO_PRO_5	Microbacteriaceae	0	0	NA	1	0	orphan	0	0	NA	0	0	NA
SHIPPO_PRO_52	HTCC2089	0	0	NA	1	0	orphan	0	0	NA	0	0	NA
SHIPPO_PRO_6	Rhodobacteraceae	0	0	NA	1	0	orphan	0	0	NA	0	0	NA
SHIPPO_PRO_62	Ilumatobacteraceae	0	0	NA	1	0	orphan	0	0	NA	0	0	NA
SHIPPO_PRO_63	Ilumatobacteraceae	0	3	NA	1	0	orphan	0	0	NA	0	0	NA
SHIPPO_PRO_64	unclassified_Pelagibacterales	0	0	NA	1	0	orphan	0	0	NA	0	0	NA
SHIPPO_PRO_65	TMED25	0	0	NA	1	1	orphan	0	0	NA	0	0	NA
SHIPPO_PRO_66	AAA536-G10	0	0	NA	1	0	orphan	0	0	NA	0	0	NA
SHIPPO_PRO_67	TMED109	0	0	NA	1	0	orphan	0	0	NA	0	0	NA
SHIPPO_PRO_68	Rhodobacteraceae	0	0	NA	1	0	orphan	0	0	NA	0	0	NA
SHIPPO_PRO_71	Rhodobacteraceae	0	0	NA	1	0	orphan	0	0	NA	0	0	NA
SHIPPO_PRO_73	Rhodobacteraceae	0	0	NA	1	0	orphan	0	0	NA	0	0	NA
SHIPPO_PRO_77	Methylophilaceae	0	0	NA	1	0	orphan	0	0	NA	0	0	NA
SHIPPO_PRO_8	Rhodobacteraceae	0	0	NA	1	0	orphan	0	0	NA	0	0	NA
SHIPPO_PRO_82	SG8-40	0	0	NA	2	0	orphan	0	0	NA	0	0	NA
SHIPPO_PRO_84	Rhodobacteraceae	0	0	NA	1	0	orphan	0	0	NA	0	0	NA
SHIPPO_PRO_85	Rhodobacteraceae	0	0	NA	0	0	NA	0	1	NA	0	0	NA
SHIPPO_PRO_94	UBA8229	0	0	NA	4	0	orphan	0	0	NA	0	1	orphan
SHIPPO_PRO_95	UBA8229	0	0	NA	1	0	orphan	0	0	NA	0	0	NA
SHIPPO_PRO_98	MGIIA	0	0	NA	1	0	orphan	0	0	NA	0	0	NA
vOTU_102__Co_k141_2590266	Myoviridae	0	0	NA	1	0	orphan	0	0	NA	0	0	NA
vOTU_1035__S6_k141_345104	Podoviridae	0	0	NA	1	0	orphan	0	0	NA	0	0	NA
vOTU_1068__S2_k141_247496	Myoviridae	0	1	NA	2	0	orphan	0	0	NA	0	0	NA
vOTU_1068__S7_k141_582884	Myoviridae	0	1	NA	2	0	orphan	0	0	NA	0	0	NA
vOTU_1116__S3_k141_4013	Unclassified_Caudovirales	0	0	NA	1	0	orphan	0	0	NA	0	0	NA
vOTU_1147__S3_k141_263968	Myoviridae	0	0	NA	0	0	NA	0	1	NA	0	0	NA
vOTU_1179__S4_k141_575152	Unclassified_Caudovirales	0	0	NA	1	0	orphan	0	0	NA	0	0	NA
vOTU_1179__S6_k141_111516	Unclassified_Caudovirales	0	0	NA	1	0	orphan	0	0	NA	0	0	NA
vOTU_1179__S9_k141_552693	Unclassified_Caudovirales	0	0	NA	1	0	orphan	0	0	NA	0	0	NA
vOTU_1204__S8_k141_182509	Unknown_Virus	0	0	NA	1	0	orphan	0	0	NA	0	0	NA
vOTU_1274__Co_k141_777427	Podoviridae	0	0	NA	1	0	orphan	0	0	NA	0	0	NA
vOTU_1274__S5_k141_677773	Podoviridae	0	0	NA	1	0	orphan	0	0	NA	0	0	NA
vOTU_1277__S10_k141_375502	Siphoviridae	0	0	NA	1	0	orphan	0	0	NA	0	0	NA
vOTU_1277__S11_k141_507932	Siphoviridae	0	0	NA	1	0	orphan	0	0	NA	0	0	NA
vOTU_1295__S3_k141_24098	Podoviridae	0	0	NA	1	0	orphan	0	0	NA	0	0	NA
vOTU_1295__S5_k141_631154	Podoviridae	0	0	NA	1	0	orphan	0	0	NA	0	0	NA
vOTU_1450__Co_k141_50577	Myoviridae	0	1	NA	1	0	orphan	0	0	NA	0	0	NA
vOTU_1459__Co_k141_2565134	Unclassified_Caudovirales	0	0	NA	1	0	orphan	0	0	NA	0	0	NA
vOTU_1476__Co_k141_2212073	Myoviridae	0	1	NA	0	0	NA	0	0	NA	0	0	NA
vOTU_1503__S2_k141_686267	Podoviridae	0	0	NA	1	0	orphan	0	0	NA	0	0	NA
vOTU_1571__Co_k141_857091	Unclassified_Caudovirales	0	0	NA	1	0	orphan	0	0	NA	0	0	NA
vOTU_1571__S11_k141_282489	Unclassified_Caudovirales	0	0	NA	1	0	orphan	0	0	NA	0	0	NA
vOTU_1601__S9_k141_259051	Podoviridae	0	0	NA	1	0	orphan	0	0	NA	0	0	NA
vOTU_1606__Co_k141_194888	Unclassified_Caudovirales	0	0	NA	1	0	orphan	0	0	NA	0	0	NA
vOTU_1670__Co_k141_2480578	Podoviridae	0	0	NA	1	0	orphan	0	0	NA	0	0	NA
vOTU_1670__S9_k141_305768	Podoviridae	0	0	NA	1	0	orphan	0	0	NA	0	0	NA
vOTU_1681__S10_k141_80435	Myoviridae	0	0	NA	1	0	orphan	0	0	NA	0	0	NA
vOTU_1691__S11_k141_749468	Podoviridae	0	0	NA	1	0	orphan	0	0	NA	0	0	NA
vOTU_1710__Co_k141_2350775	Phycodnaviridae	0	0	NA	1	0	orphan	0	0	NA	0	0	NA
vOTU_172__Co_contig_625_pilon_pilon	Myoviridae	0	0	NA	1	0	orphan	0	0	NA	0	0	NA
vOTU_1724__Co_k141_623856	Unclassified_Caudovirales	0	0	NA	1	0	orphan	0	0	NA	0	0	NA
vOTU_1747__S10_k141_602633	Myoviridae	0	1	NA	0	0	NA	0	0	NA	0	0	NA
vOTU_1795__S9_k141_96341	Myoviridae	0	0	NA	1	0	orphan	0	0	NA	0	0	NA
vOTU_1806__S11_k141_279959	Siphoviridae	0	0	NA	1	0	orphan	0	0	NA	0	0	NA
vOTU_1806__S5_k141_420705	Siphoviridae	0	0	NA	1	0	orphan	0	0	NA	0	0	NA
vOTU_184__Co_contig_4228_pilon_pilon	Phycodnaviridae	0	0	NA	1	0	orphan	0	0	NA	0	0	NA
vOTU_1888__S2_k141_797290	Unclassified_Caudovirales	0	0	NA	1	0	orphan	0	0	NA	0	0	NA
vOTU_1888__S5_k141_236639	Unclassified_Caudovirales	0	0	NA	1	0	orphan	0	0	NA	0	0	NA
vOTU_1894__S10_k141_234113	Unknown_Virus	0	0	NA	1	0	orphan	0	0	NA	0	0	NA
vOTU_191__S11_k141_573013	Phycodnaviridae	0	0	NA	1	0	orphan	0	0	NA	0	0	NA
vOTU_1924__S2_k141_339393	Siphoviridae	0	0	NA	1	0	orphan	0	0	NA	0	0	NA
vOTU_1924__S4_k141_612117	Siphoviridae	0	0	NA	1	0	orphan	0	0	NA	0	0	NA
vOTU_1931__Co_k141_2192817	Unknown_Virus	0	0	NA	1	0	orphan	0	0	NA	0	0	NA
vOTU_1945__Co_k141_2547596	Unknown_Virus	0	0	NA	2	0	orphan	0	0	NA	0	0	NA
vOTU_1959__Co_contig_1736_pilon_pilon	Myoviridae	0	0	NA	1	0	orphan	0	0	NA	0	0	NA
vOTU_1959__Co_contig_6230_pilon_pilon	Myoviridae	0	0	NA	1	0	orphan	0	0	NA	0	0	NA
vOTU_1959__S11_contig_253_pilon_pilon	Myoviridae	0	0	NA	1	0	orphan	0	0	NA	0	0	NA
vOTU_1981__S2_k141_569071	Myoviridae	0	0	NA	3	0	orphan	0	0	NA	0	0	NA
vOTU_200__Co_k141_471493	Myoviridae	0	0	NA	1	0	orphan	0	0	NA	0	0	NA
vOTU_201__Co_contig_1300_pilon_pilon	Siphoviridae	0	0	NA	1	0	orphan	0	0	NA	0	0	NA
vOTU_201__Co_k141_235388	Siphoviridae	0	0	NA	1	0	orphan	0	0	NA	0	0	NA
vOTU_201__S11_contig_181_pilon_pilon	Siphoviridae	0	0	NA	1	0	orphan	0	0	NA	0	0	NA
vOTU_201__S11_contig_80_pilon_pilon	Siphoviridae	0	0	NA	1	0	orphan	0	0	NA	0	0	NA
vOTU_2011__S2_k141_30249	Unclassified_Caudovirales	0	0	NA	1	0	orphan	0	0	NA	0	0	NA
vOTU_2012__Co_contig_6405_pilon_pilon	Siphoviridae	0	0	NA	1	0	orphan	0	0	NA	0	0	NA
vOTU_2012__S10_contig_246_pilon_pilon	Siphoviridae	0	0	NA	1	0	orphan	0	0	NA	0	0	NA
vOTU_2094__S2_k141_303417	Unclassified_Caudovirales	0	0	NA	1	0	orphan	0	0	NA	0	0	NA
vOTU_2103__S6_k141_774823	Podoviridae	0	1	NA	0	0	NA	0	0	NA	0	0	NA
vOTU_2103__S7_k141_363705	Podoviridae	0	1	NA	0	0	NA	0	0	NA	0	0	NA
vOTU_216__S8_k141_252089	Phycodnaviridae	0	0	NA	1	0	orphan	0	0	NA	0	0	NA
vOTU_2175__S4_k141_203219	Myoviridae	0	0	NA	1	0	orphan	0	0	NA	0	0	NA
vOTU_2175__S5_k141_179830	Myoviridae	0	0	NA	1	0	orphan	0	0	NA	0	0	NA
vOTU_2234__S6_k141_703493	Myoviridae	0	0	NA	2	0	orphan	0	0	NA	0	0	NA
vOTU_2234__S8_k141_161249	Myoviridae	0	0	NA	2	0	orphan	0	0	NA	0	0	NA
vOTU_2255__S10_k141_7922	Siphoviridae	0	0	NA	1	0	orphan	0	0	NA	0	0	NA
vOTU_2277__Co_contig_4536_pilon_pilon	Podoviridae	0	0	NA	1	0	orphan	0	0	NA	0	0	NA
vOTU_2278__S5_k141_647684	Unknown_Virus	0	0	NA	1	0	orphan	0	0	NA	0	0	NA
vOTU_2279__S10_k141_536998	Myoviridae	0	0	NA	1	0	orphan	0	0	NA	0	0	NA
vOTU_2279__S11_k141_218838-circular	Myoviridae	0	0	NA	1	0	orphan	0	0	NA	0	0	NA
vOTU_2326__S3_k141_87451	Unclassified_Caudovirales	0	1	NA	0	0	NA	0	0	NA	0	0	NA
vOTU_2326__S4_contig_89_pilon_pilon	Unclassified_Caudovirales	0	1	NA	0	0	NA	0	0	NA	0	0	NA
vOTU_2326__S8_contig_227_pilon_pilon	Unclassified_Caudovirales	0	1	NA	0	0	NA	0	0	NA	0	0	NA
vOTU_2371__S10_k141_35579	Myoviridae	0	0	NA	1	0	orphan	0	0	NA	0	0	NA
vOTU_2421__S2_k141_254465	Myoviridae	0	0	NA	0	1	NA	0	0	NA	0	0	NA
vOTU_2457__S11_k141_785167	Unclassified_Caudovirales	0	0	NA	1	0	orphan	0	0	NA	0	0	NA
vOTU_2516__S6_k141_435094	Myoviridae	0	0	NA	1	0	orphan	0	0	NA	0	0	NA
vOTU_2518__S6_k141_76422	Myoviridae	0	1	NA	0	0	NA	0	0	NA	0	0	NA
vOTU_2626__Co_k141_2253228	Siphoviridae	0	0	NA	1	0	orphan	0	0	NA	0	0	NA
vOTU_2626__S10_k141_164009	Siphoviridae	0	0	NA	1	0	orphan	0	0	NA	0	0	NA
vOTU_2639__S6_k141_552678	Phycodnaviridae	0	0	NA	1	0	orphan	0	0	NA	0	0	NA
vOTU_2639__S9_k141_259090	Phycodnaviridae	0	0	NA	1	0	orphan	0	0	NA	0	0	NA
vOTU_2651__S6_k141_160800	Podoviridae	0	0	NA	1	0	orphan	0	0	NA	0	0	NA
vOTU_2687__S8_k141_655084	Myoviridae	0	0	NA	1	0	orphan	0	0	NA	0	0	NA
vOTU_2692__Co_k141_1918461	Podoviridae	0	0	NA	1	0	orphan	0	0	NA	0	0	NA
vOTU_2692__S10_k141_383214	Podoviridae	0	0	NA	1	0	orphan	0	0	NA	0	0	NA
vOTU_2702__S11_k141_252820	Podoviridae	0	0	NA	1	0	orphan	0	0	NA	0	0	NA
vOTU_2731__S10_k141_105741	Siphoviridae	0	0	NA	1	0	orphan	0	0	NA	0	0	NA
vOTU_2737__S9_k141_171713	Myoviridae	0	1	NA	0	0	NA	0	0	NA	0	0	NA
vOTU_2757__S9_k141_428776	Siphoviridae	0	0	NA	1	0	orphan	0	0	NA	0	0	NA
vOTU_2772__Co_k141_1893663	Myoviridae	0	0	NA	1	0	orphan	0	0	NA	0	0	NA
vOTU_2847__S11_k141_181973	Unclassified_Caudovirales	0	0	NA	1	0	orphan	0	0	NA	0	0	NA
vOTU_2872__S8_contig_253_pilon_pilon	Phycodnaviridae	0	0	NA	1	0	orphan	0	0	NA	0	0	NA
vOTU_2893__S5_k141_478807	Myoviridae	0	0	NA	1	0	orphan	0	0	NA	0	0	NA
vOTU_3026__S6_k141_612303	Myoviridae	0	0	NA	1	0	orphan	0	0	NA	0	0	NA
vOTU_3026__S7_k141_639711	Myoviridae	0	0	NA	1	0	orphan	0	0	NA	0	0	NA
vOTU_3033__S8_k141_323664	Myoviridae	0	0	NA	1	0	orphan	0	0	NA	0	0	NA
vOTU_3044__Co_contig_5281_pilon_pilon	Phycodnaviridae	0	0	NA	1	0	orphan	0	0	NA	0	0	NA
vOTU_3044__S9_contig_290_pilon_pilon	Phycodnaviridae	0	0	NA	1	0	orphan	0	0	NA	0	0	NA
vOTU_3065__Co_contig_272_pilon_pilon	Siphoviridae	0	0	NA	2	0	orphan	0	0	NA	0	0	NA
vOTU_3065__S11_contig_363_pilon_pilon	Siphoviridae	0	0	NA	1	0	orphan	0	0	NA	0	0	NA
vOTU_3065__S4_contig_299_pilon_pilon	Siphoviridae	0	0	NA	1	0	orphan	0	0	NA	0	0	NA
vOTU_3065__S6_k141_635399	Siphoviridae	0	0	NA	1	0	orphan	0	0	NA	0	0	NA
vOTU_3065__S7_k141_78528	Siphoviridae	0	0	NA	1	0	orphan	0	0	NA	0	0	NA
vOTU_3065__S8_contig_23_pilon_pilon	Siphoviridae	0	0	NA	1	0	orphan	0	0	NA	0	0	NA
vOTU_3065__S9_contig_387_pilon_pilon	Siphoviridae	0	0	NA	1	0	orphan	0	0	NA	0	0	NA
vOTU_3074__Co_k141_1666744	Myoviridae	0	0	NA	1	0	orphan	0	0	NA	0	0	NA
vOTU_3074__S6_k141_778652	Myoviridae	0	0	NA	1	0	orphan	0	0	NA	0	0	NA
vOTU_3140__Co_k141_271333-circular	Unknown_Virus	0	0	NA	2	0	orphan	0	0	NA	0	0	NA
vOTU_317__Co_contig_589_pilon_pilon	Myoviridae	0	1	NA	0	0	NA	0	0	NA	0	0	NA
vOTU_3188__Co_k141_83801	Myoviridae	0	0	NA	1	0	orphan	0	0	NA	0	0	NA
vOTU_3188__S6_k141_253086	Myoviridae	0	0	NA	1	0	orphan	0	0	NA	0	0	NA
vOTU_3260__S5_k141_619516	Podoviridae	0	0	NA	1	0	orphan	0	0	NA	0	0	NA
vOTU_3278__S10_k141_125015	Podoviridae	0	0	NA	1	0	orphan	0	0	NA	0	0	NA
vOTU_3282__Co_contig_4897_pilon_pilon	Siphoviridae	0	0	NA	1	0	orphan	0	0	NA	0	0	NA
vOTU_3307__S2_k141_16326	Siphoviridae	0	0	NA	1	0	orphan	0	0	NA	0	0	NA
vOTU_3360__Co_k141_1826557-circular	Unknown_Virus	0	0	NA	1	0	orphan	0	0	NA	0	0	NA
vOTU_3360__S11_k141_761796-circular	Unknown_Virus	0	0	NA	1	0	orphan	0	0	NA	0	0	NA
vOTU_3414__Co_contig_7378_pilon_pilon	Myoviridae	0	1	NA	1	0	orphan	0	0	NA	0	0	NA
vOTU_3414__S11_contig_44_pilon_pilon	Myoviridae	0	1	NA	1	0	orphan	0	0	NA	0	0	NA
vOTU_3414__S11_contig_744_pilon_pilon	Myoviridae	0	1	NA	1	0	orphan	0	0	NA	0	0	NA
vOTU_3416__S6_k141_742799	Podoviridae	0	0	NA	1	0	orphan	0	0	NA	0	0	NA
vOTU_3442__Co_contig_1855_pilon_pilon	Myoviridae	0	0	NA	4	0	orphan	0	0	NA	0	0	NA
vOTU_3442__S5_contig_250_pilon_pilon	Myoviridae	0	0	NA	1	0	orphan	0	0	NA	0	0	NA
vOTU_3442__S7_contig_607_pilon_pilon	Myoviridae	0	0	NA	3	0	orphan	0	0	NA	0	0	NA
vOTU_3442__S8_contig_36_pilon_pilon	Myoviridae	0	0	NA	2	0	orphan	0	0	NA	0	0	NA
vOTU_3442__S9_contig_184_pilon_pilon	Myoviridae	0	0	NA	1	0	orphan	0	0	NA	0	0	NA
vOTU_3463__S8_k141_183042	Phycodnaviridae	0	0	NA	1	0	orphan	0	0	NA	0	0	NA
vOTU_3482__Co_contig_6833_pilon_pilon	Siphoviridae	0	0	NA	1	0	orphan	0	0	NA	0	0	NA
vOTU_3519__S4_k141_249690	Myoviridae	0	0	NA	1	0	orphan	0	0	NA	0	0	NA
vOTU_3519__S7_k141_478914	Myoviridae	0	0	NA	2	0	orphan	0	0	NA	0	0	NA
vOTU_3521__S9_k141_183084	Podoviridae	0	0	NA	1	0	orphan	0	0	NA	0	0	NA
vOTU_3580__S7_contig_422_pilon_pilon	Myoviridae	0	0	NA	1	0	orphan	0	0	NA	0	0	NA
vOTU_3580__S8_contig_271_pilon_pilon	Myoviridae	0	0	NA	1	0	orphan	0	0	NA	0	0	NA
vOTU_360__S10_k141_165370	Myoviridae	0	1	NA	0	0	NA	0	0	NA	0	0	NA
vOTU_3608__Co_contig_8123_pilon_pilon	Podoviridae	0	0	NA	2	0	orphan	0	0	NA	0	0	NA
vOTU_3643__Co_k141_2554370	Unclassified_Caudovirales	0	0	NA	1	0	orphan	0	0	NA	0	0	NA
vOTU_3681__S6_k141_242785	Myoviridae	0	0	NA	1	0	orphan	0	0	NA	0	0	NA
vOTU_3681__S7_k141_46140	Myoviridae	0	0	NA	1	0	orphan	0	0	NA	0	0	NA
vOTU_3681__S8_k141_146571	Myoviridae	0	0	NA	1	0	orphan	0	0	NA	0	0	NA
vOTU_3737__Co_contig_6041_pilon_pilon	Siphoviridae	0	0	NA	1	0	orphan	0	0	NA	0	0	NA
vOTU_3775__S9_k141_140367	Siphoviridae	0	0	NA	1	0	orphan	0	0	NA	0	0	NA
vOTU_378__S3_k141_333273	Phycodnaviridae	0	0	NA	1	0	orphan	0	0	NA	0	0	NA
vOTU_3780__S10_k141_271602	Siphoviridae	0	0	NA	1	0	orphan	0	0	NA	0	0	NA
vOTU_3792__S11_k141_373006	Siphoviridae	0	0	NA	1	0	orphan	0	0	NA	0	0	NA
vOTU_38__S5_k141_367900	Phycodnaviridae	0	0	NA	2	0	orphan	0	0	NA	0	0	NA
vOTU_3847__S2_k141_237061	Siphoviridae	0	0	NA	1	0	orphan	0	0	NA	0	0	NA
vOTU_3847__S4_k141_14506	Siphoviridae	0	0	NA	1	0	orphan	0	0	NA	0	0	NA
vOTU_3847__S8_k141_32443	Siphoviridae	0	0	NA	1	0	orphan	0	0	NA	0	0	NA
vOTU_3847__S9_k141_14437	Siphoviridae	0	0	NA	1	0	orphan	0	0	NA	0	0	NA
vOTU_3852__S11_k141_214378	Podoviridae	0	0	NA	1	0	orphan	0	0	NA	0	0	NA
vOTU_3861__Co_k141_12717	Podoviridae	0	0	NA	1	0	orphan	0	0	NA	0	0	NA
vOTU_3861__S9_k141_473176	Podoviridae	0	0	NA	1	0	orphan	0	0	NA	0	0	NA
vOTU_3866__S3_k141_618434	Siphoviridae	0	0	NA	1	0	orphan	0	0	NA	0	0	NA
vOTU_3907__S7_k141_391709	Unknown_Virus	0	0	NA	1	0	orphan	0	0	NA	0	0	NA
vOTU_3936__S10_k141_367452	Siphoviridae	0	0	NA	1	0	orphan	0	0	NA	0	0	NA
vOTU_3941__Co_k141_2881661	Myoviridae	0	1	NA	0	0	NA	0	0	NA	0	0	NA
vOTU_3952__S2_k141_727365	Unclassified_Caudovirales	0	0	NA	1	0	orphan	0	0	NA	0	0	NA
vOTU_4006__Co_k141_380694	Siphoviridae	0	0	NA	1	0	orphan	0	0	NA	0	0	NA
vOTU_4023__S4_k141_373990	Podoviridae	0	0	NA	1	0	orphan	0	0	NA	0	0	NA
vOTU_4023__S6_k141_540444	Podoviridae	0	0	NA	1	0	orphan	0	0	NA	0	0	NA
vOTU_4027__Co_contig_4624_pilon_pilon	Myoviridae	0	1	NA	2	0	orphan	0	0	NA	0	0	NA
vOTU_4027__S10_k141_79946	Myoviridae	0	0	NA	1	0	orphan	0	0	NA	0	0	NA
vOTU_4027__S8_contig_385_pilon_pilon	Myoviridae	0	0	NA	2	0	orphan	0	0	NA	0	0	NA
vOTU_4058__S11_k141_691567	Podoviridae	0	1	NA	0	0	NA	0	0	NA	0	0	NA
vOTU_4085__S2_k141_465986-circular	Podoviridae	0	0	NA	2	0	orphan	0	0	NA	0	0	NA
vOTU_4085__S3_k141_397594	Podoviridae	0	0	NA	2	0	orphan	0	0	NA	0	0	NA
vOTU_4088__Co_k141_2348156-circular	Podoviridae	0	0	NA	1	0	orphan	0	0	NA	0	0	NA
vOTU_4088__S2_k141_745199-circular	Podoviridae	0	0	NA	1	0	orphan	0	0	NA	0	0	NA
vOTU_4090__S2_k141_130170	Siphoviridae	0	0	NA	1	0	orphan	0	0	NA	0	0	NA
vOTU_4125__Co_k141_1313068	Siphoviridae	0	0	NA	1	0	orphan	0	0	NA	0	0	NA
vOTU_4129__Co_k141_1357260	Myoviridae	0	0	NA	1	0	orphan	0	0	NA	0	0	NA
vOTU_4204__S10_k141_87131	Siphoviridae	0	0	NA	1	0	orphan	0	0	NA	0	0	NA
vOTU_4247__Co_contig_4360_pilon_pilon	Myoviridae	0	1	NA	0	0	NA	0	0	NA	0	0	NA
vOTU_4247__S2_k141_403888	Myoviridae	0	1	NA	0	0	NA	0	0	NA	0	0	NA
vOTU_4252__Co_k141_1896564	Unclassified_Caudovirales	0	0	NA	1	0	orphan	0	0	NA	0	0	NA
vOTU_4267__S2_k141_6045	Myoviridae	0	0	NA	1	0	orphan	0	0	NA	0	0	NA
vOTU_4267__S4_k141_434896	Myoviridae	0	0	NA	1	0	orphan	0	0	NA	0	0	NA
vOTU_4267__S5_k141_460020	Myoviridae	0	0	NA	1	0	orphan	0	0	NA	0	0	NA
vOTU_4271__S4_k141_306690	Siphoviridae	0	0	NA	1	0	orphan	0	0	NA	0	0	NA
vOTU_4285__Co_k141_417837	Myoviridae	0	0	NA	1	0	orphan	0	0	NA	0	0	NA
vOTU_4350__S3_k141_86843	Podoviridae	0	0	NA	1	0	orphan	0	0	NA	0	0	NA
vOTU_4350__S7_k141_280872	Podoviridae	0	0	NA	1	0	orphan	0	0	NA	0	0	NA
vOTU_4404__Co_contig_5593_pilon_pilon	Siphoviridae	0	0	NA	1	0	orphan	0	0	NA	0	0	NA
vOTU_4423__S3_k141_55240	Unclassified_Caudovirales	0	0	NA	1	0	orphan	0	0	NA	0	0	NA
vOTU_4423__S4_k141_558661	Unclassified_Caudovirales	0	0	NA	1	0	orphan	0	0	NA	0	0	NA
vOTU_4423__S7_k141_518970	Unclassified_Caudovirales	0	0	NA	1	0	orphan	0	0	NA	0	0	NA
vOTU_4452__S2_k141_769993	Phycodnaviridae	0	0	NA	2	0	orphan	0	0	NA	0	0	NA
vOTU_4452__S3_k141_287470	Phycodnaviridae	0	0	NA	2	0	orphan	0	0	NA	0	0	NA
vOTU_4497__Co_k141_1815981	Unknown_Virus	0	0	NA	1	0	orphan	0	0	NA	0	0	NA
vOTU_4513__S5_k141_121934	Phycodnaviridae	0	0	NA	1	0	orphan	0	0	NA	0	0	NA
vOTU_4563__Co_contig_408_pilon_pilon	Myoviridae	0	0	NA	2	0	orphan	0	0	NA	0	0	NA
vOTU_4594__Co_k141_2201052	Siphoviridae	0	0	NA	1	0	orphan	0	0	NA	0	0	NA
vOTU_4665__S7_k141_92008	Myoviridae	0	0	NA	1	0	orphan	0	0	NA	0	0	NA
vOTU_4688__Co_k141_168950	Unclassified_Caudovirales	0	0	NA	1	0	orphan	0	0	NA	0	0	NA
vOTU_4688__S11_k141_514187	Unclassified_Caudovirales	0	0	NA	1	0	orphan	0	0	NA	0	0	NA
vOTU_4715__S11_k141_218301	Myoviridae	0	0	NA	1	0	orphan	0	0	NA	0	0	NA
vOTU_4732__S11_k141_751626	Siphoviridae	0	0	NA	1	0	orphan	0	0	NA	0	0	NA
vOTU_475__S8_k141_271435	Phycodnaviridae	0	0	NA	1	0	orphan	0	0	NA	0	0	NA
vOTU_4773__S3_k141_129556-circular	Siphoviridae	0	0	NA	1	0	orphan	0	0	NA	0	0	NA
vOTU_4781__S11_k141_683637	Unclassified_Caudovirales	0	0	NA	1	0	orphan	0	0	NA	0	0	NA
vOTU_4803__S2_k141_192162	Podoviridae	0	0	NA	1	0	orphan	0	0	NA	0	0	NA
vOTU_4803__S8_k141_222890	Podoviridae	0	0	NA	1	0	orphan	0	0	NA	0	0	NA
vOTU_4803__S9_k141_194410	Podoviridae	0	0	NA	1	0	orphan	0	0	NA	0	0	NA
vOTU_4821__Co_contig_4761_pilon_pilon	Siphoviridae	0	0	NA	1	0	orphan	0	0	NA	0	0	NA
vOTU_4873__S11_k141_777520	Siphoviridae	0	0	NA	1	0	orphan	0	0	NA	0	0	NA
vOTU_4899__Co_contig_4998_pilon_pilon	Siphoviridae	0	0	NA	1	0	orphan	0	0	NA	0	0	NA
vOTU_4905__Co_k141_2654467	Unknown_Virus	0	0	NA	1	0	orphan	0	0	NA	0	0	NA
vOTU_4913__Co_k141_948615	Myoviridae	0	0	NA	2	0	orphan	0	0	NA	0	0	NA
vOTU_4918__Co_k141_486984	Unknown_Virus	0	0	NA	1	0	orphan	0	0	NA	0	0	NA
vOTU_492__S4_k141_576793	Siphoviridae	0	0	NA	1	0	orphan	0	0	NA	0	0	NA
vOTU_4926__Co_k141_630277	Siphoviridae	0	0	NA	1	0	orphan	0	0	NA	0	0	NA
vOTU_4926__S11_k141_469712	Siphoviridae	0	0	NA	1	0	orphan	0	0	NA	0	0	NA
vOTU_4949__S6_k141_684615	Myoviridae	0	0	NA	1	0	orphan	0	0	NA	0	0	NA
vOTU_4949__S9_k141_380183	Myoviridae	0	0	NA	1	0	orphan	0	0	NA	0	0	NA
vOTU_4965__Co_contig_193_pilon_pilon	Siphoviridae	0	0	NA	1	0	orphan	0	0	NA	0	0	NA
vOTU_4965__Co_contig_8503_pilon_pilon	Siphoviridae	0	0	NA	1	0	orphan	0	0	NA	0	0	NA
vOTU_4965__S10_contig_684_pilon_pilon	Siphoviridae	0	0	NA	1	0	orphan	0	0	NA	0	0	NA
vOTU_4965__S11_contig_799_pilon_pilon	Siphoviridae	0	0	NA	1	0	orphan	0	0	NA	0	0	NA
vOTU_4969__S10_k141_316010	Podoviridae	0	0	NA	1	0	orphan	0	0	NA	0	0	NA
vOTU_4981__S2_k141_588784	Siphoviridae	0	0	NA	1	0	orphan	0	0	NA	0	0	NA
vOTU_4996__Co_contig_7898_pilon_pilon	Myoviridae	0	1	NA	0	0	NA	0	0	NA	0	0	NA
vOTU_5006__Co_k141_2019658	Myoviridae	0	0	NA	1	0	orphan	0	0	NA	0	0	NA
vOTU_504__Co_k141_2690441	Unclassified_Caudovirales	0	0	NA	1	0	orphan	0	0	NA	0	0	NA
vOTU_5059__S6_k141_157201	Unclassified_Caudovirales	0	0	NA	1	0	orphan	0	0	NA	0	0	NA
vOTU_5106__Co_k141_132044	Podoviridae	0	0	NA	1	0	orphan	0	0	NA	0	0	NA
vOTU_5106__S2_k141_44729	Podoviridae	0	0	NA	1	0	orphan	0	0	NA	0	0	NA
vOTU_5114__S2_k141_71671	Podoviridae	0	0	NA	1	0	orphan	0	0	NA	0	0	NA
vOTU_5114__S9_k141_54024	Podoviridae	0	0	NA	1	0	orphan	0	0	NA	0	0	NA
vOTU_513__S8_k141_76105	Podoviridae	0	0	NA	1	0	orphan	0	0	NA	0	0	NA
vOTU_5177__Co_k141_1010547	Myoviridae	0	1	NA	0	0	NA	0	0	NA	0	0	NA
vOTU_5223__S3_k141_226384	Myoviridae	0	0	NA	1	0	orphan	0	0	NA	0	0	NA
vOTU_5229__S6_k141_589038	Podoviridae	0	0	NA	1	0	orphan	0	0	NA	0	0	NA
vOTU_658__S8_k141_211165	Unclassified_Caudovirales	0	0	NA	1	0	orphan	0	0	NA	0	0	NA
vOTU_71__S2_k141_75580	Podoviridae	0	0	NA	1	0	orphan	0	0	NA	0	0	NA
vOTU_743__S4_k141_295985	Myoviridae	0	0	NA	1	0	orphan	0	0	NA	0	0	NA
vOTU_743__S5_k141_285040	Myoviridae	0	0	NA	1	0	orphan	0	0	NA	0	0	NA
vOTU_774__Co_k141_1064006	Podoviridae	0	0	NA	1	0	orphan	0	0	NA	0	0	NA
vOTU_789__Co_contig_8103_pilon_pilon	Phycodnaviridae	0	0	NA	1	0	orphan	0	0	NA	0	0	NA
vOTU_792__Co_k141_1730617	Podoviridae	0	0	NA	1	0	orphan	0	0	NA	0	0	NA
vOTU_792__S10_k141_108380-circular	Podoviridae	0	0	NA	1	0	orphan	0	0	NA	0	0	NA
vOTU_861__Co_contig_4361_pilon_pilon	Myoviridae	0	1	NA	0	0	NA	0	0	NA	0	0	NA
vOTU_886__Co_k141_1178114	Siphoviridae	0	0	NA	1	0	orphan	0	0	NA	0	0	NA
vOTU_902__S6_k141_480930	Podoviridae	0	0	NA	1	0	orphan	0	0	NA	0	0	NA
vOTU_904__S11_k141_41059	Siphoviridae	0	0	NA	1	0	orphan	0	0	NA	0	0	NA
vOTU_91__S11_k141_72600	Unclassified_Caudovirales	0	0	NA	1	0	orphan	0	0	NA	0	0	NA
vOTU_91__S3_k141_520546	Unclassified_Caudovirales	0	0	NA	1	0	orphan	0	0	NA	0	0	NA
vOTU_925__S8_contig_409_pilon_pilon	Unclassified_Caudovirales	0	0	NA	1	0	orphan	0	0	NA	0	0	NA
vOTU_928__S3_k141_232795	Phycodnaviridae	0	0	NA	2	0	orphan	0	0	NA	0	0	NA
vOTU_941__S10_k141_459331	Unclassified_Caudovirales	0	0	NA	1	0	orphan	0	0	NA	0	0	NA
vOTU_948__Co_k141_774231	Siphoviridae	0	0	NA	1	0	orphan	0	0	NA	0	0	NA
vOTU_948__S10_k141_472697	Siphoviridae	0	0	NA	1	0	orphan	0	0	NA	0	0	NA
vOTU_965__Co_k141_744553	Podoviridae	0	0	NA	1	0	orphan	0	0	NA	0	0	NA
vOTU_965__S10_k141_472680	Podoviridae	0	0	NA	1	0	orphan	0	0	NA	0	0	NA
vOTU_975__Co_contig_1509_pilon_pilon	Myoviridae	0	0	NA	1	0	orphan	0	0	NA	0	0	NA
vOTU_975__S7_contig_509_pilon_pilon	Myoviridae	0	0	NA	1	0	orphan	0	0	NA	0	0	NA
vOTU_992__S11_k141_282486	Unclassified_Caudovirales	0	0	NA	1	0	orphan	0	0	NA	0	0	NA
vOTU_GV_127	Phycodnaviridae	0	0	NA	2	0	orphan	0	0	NA	0	2	orphan
vOTU_GV_14	Phycodnaviridae	0	0	NA	2	0	orphan	0	0	NA	0	0	NA
vOTU_GV_16	Phycodnaviridae	3	0	orphan	0	0	NA	0	0	NA	0	0	NA
vOTU_GV_210	Phycodnaviridae	0	0	NA	1	0	orphan	0	0	NA	0	0	NA
vOTU_GV_214	Phycodnaviridae	0	0	NA	1	0	orphan	0	0	NA	0	0	NA
vOTU_GV_22	Phycodnaviridae	0	0	NA	7	0	orphan	0	0	NA	0	0	NA
vOTU_GV_222	Phycodnaviridae	3	0	orphan	1	0	orphan	0	0	NA	0	0	NA
vOTU_GV_234	Phycodnaviridae	0	0	NA	2	0	orphan	0	0	NA	0	0	NA
vOTU_GV_246	Phycodnaviridae	0	0	NA	1	0	orphan	0	0	NA	0	0	NA
vOTU_GV_247	Phycodnaviridae	0	0	NA	1	0	orphan	0	0	NA	0	0	NA
vOTU_GV_25	Phycodnaviridae	0	0	NA	4	0	orphan	0	0	NA	0	0	NA
vOTU_GV_270	Phycodnaviridae	0	0	NA	3	0	orphan	0	0	NA	0	0	NA
vOTU_GV_276	Phycodnaviridae	0	0	NA	3	0	orphan	0	0	NA	0	0	NA
vOTU_GV_302	Phycodnaviridae	0	0	NA	1	0	orphan	0	0	NA	0	0	NA
vOTU_GV_305	Phycodnaviridae	0	0	NA	1	0	orphan	0	0	NA	0	0	NA
vOTU_GV_330	Phycodnaviridae	0	0	NA	3	0	orphan	0	0	NA	0	0	NA
vOTU_GV_346	Phycodnaviridae	0	0	NA	3	0	orphan	0	0	NA	0	0	NA
vOTU_GV_360	Phycodnaviridae	0	0	NA	1	0	orphan	0	0	NA	0	0	NA
vOTU_GV_364	Phycodnaviridae	0	0	NA	1	0	orphan	0	0	NA	0	0	NA
vOTU_GV_376	Phycodnaviridae	0	0	NA	2	0	orphan	0	0	NA	0	0	NA
vOTU_GV_38	Phycodnaviridae	0	0	NA	1	0	orphan	0	0	NA	0	0	NA
vOTU_GV_389	Phycodnaviridae	0	0	NA	2	0	orphan	0	0	NA	0	0	NA
vOTU_GV_407	Phycodnaviridae	0	0	NA	1	0	orphan	0	0	NA	0	0	NA
vOTU_GV_410	Phycodnaviridae	0	0	NA	2	0	orphan	0	0	NA	0	0	NA
vOTU_GV_414	Phycodnaviridae	0	0	NA	2	0	orphan	0	0	NA	0	0	NA
vOTU_GV_449	Phycodnaviridae	1	0	orphan	1	0	orphan	0	0	NA	0	0	NA
vOTU_GV_462	Phycodnaviridae	0	0	NA	1	0	orphan	0	0	NA	0	0	NA
vOTU_GV_464	Phycodnaviridae	0	0	NA	2	0	orphan	0	0	NA	0	0	NA
vOTU_GV_468	Phycodnaviridae	0	0	NA	4	0	orphan	0	0	NA	0	0	NA
vOTU_GV_473	Phycodnaviridae	0	0	NA	3	0	orphan	0	0	NA	0	0	NA
vOTU_GV_489	Phycodnaviridae	0	0	NA	2	0	orphan	0	0	NA	0	0	NA
vOTU_GV_71	Phycodnaviridae	0	0	NA	4	0	orphan	0	0	NA	0	0	NA
vOTU_GV_87	Phycodnaviridae	0	0	NA	1	0	orphan	0	0	NA	0	0	NA
vOTU_GV_90	Phycodnaviridae	0	0	NA	3	0	orphan	0	0	NA	0	0	NA
vOTU_GV_91	Phycodnaviridae	0	0	NA	1	0	orphan	0	0	NA	0	0	NA
vOTU_N_0__S2_k141_378702	Unknown_Virus	0	0	NA	1	0	orphan	0	0	NA	0	0	NA
vOTU_N_0__S3_k141_352826	Unknown_Virus	0	0	NA	1	0	orphan	0	0	NA	0	0	NA
vOTU_N_1030__Co_contig_8015_pilon_pilon	Unknown_Virus	0	0	NA	1	0	orphan	0	0	NA	0	0	NA
vOTU_N_1030__S4_contig_410_pilon_pilon	Unknown_Virus	0	0	NA	1	0	orphan	0	0	NA	0	0	NA
vOTU_N_1030__S5_contig_60_pilon_pilon	Unknown_Virus	0	0	NA	1	0	orphan	0	0	NA	0	0	NA
vOTU_N_1030__S7_contig_129_pilon_pilon	Unknown_Virus	0	0	NA	1	0	orphan	0	0	NA	0	0	NA
vOTU_N_1030__S8_contig_204_pilon_pilon	Unknown_Virus	0	0	NA	1	0	orphan	0	0	NA	0	0	NA
vOTU_N_1048__S3_k141_350164	Unknown_Virus	0	0	NA	1	0	orphan	0	0	NA	0	0	NA
vOTU_N_1048__S5_k141_484074	Unknown_Virus	0	0	NA	1	0	orphan	0	0	NA	0	0	NA
vOTU_N_1067__S2_k141_361929	Unknown_Virus	0	0	NA	1	0	orphan	0	0	NA	0	0	NA
vOTU_N_1067__S3_k141_291107	Unknown_Virus	0	0	NA	1	0	orphan	0	0	NA	0	0	NA
vOTU_N_1097__S5_k141_267678	Unknown_Virus	0	0	NA	1	0	orphan	0	0	NA	0	0	NA
vOTU_N_1133__S8_k141_433072	Unknown_Virus	0	0	NA	1	0	orphan	0	0	NA	0	0	NA
vOTU_N_1133__S9_k141_379843	Unknown_Virus	0	0	NA	1	0	orphan	0	0	NA	0	0	NA
vOTU_N_114__S8_k141_211900	Unknown_Virus	0	0	NA	1	0	orphan	0	0	NA	0	0	NA
vOTU_N_1140__Co_contig_4794_pilon_pilon	Unknown_Virus	0	0	NA	1	0	orphan	0	0	NA	0	0	NA
vOTU_N_1169__Co_contig_3127_pilon_pilon	Unknown_Virus	0	0	NA	2	0	orphan	0	0	NA	0	0	NA
vOTU_N_1184__S4_k141_231533	Unknown_Virus	0	0	NA	1	0	orphan	0	0	NA	0	0	NA
vOTU_N_1187__Co_k141_1664390	Unknown_Virus	0	0	NA	1	0	orphan	0	0	NA	0	0	NA
vOTU_N_1187__S11_k141_396228	Unknown_Virus	0	0	NA	1	0	orphan	0	0	NA	0	0	NA
vOTU_N_1242__S3_k141_209936	Unknown_Virus	0	0	NA	1	0	orphan	0	0	NA	0	0	NA
vOTU_N_1242__S4_k141_173570	Unknown_Virus	0	0	NA	1	0	orphan	0	0	NA	0	0	NA
vOTU_N_1283__Co_k141_1497779	Unknown_Virus	0	0	NA	1	0	orphan	0	0	NA	0	0	NA
vOTU_N_129__Co_k141_2491092	Unknown_Virus	0	0	NA	1	0	orphan	0	0	NA	0	0	NA
vOTU_N_129__S11_k141_551656	Unknown_Virus	0	0	NA	1	0	orphan	0	0	NA	0	0	NA
vOTU_N_1340__S2_k141_443050	Unknown_Virus	0	0	NA	1	0	orphan	0	0	NA	0	0	NA
vOTU_N_1340__S3_k141_244341	Unknown_Virus	0	0	NA	1	0	orphan	0	0	NA	0	0	NA
vOTU_N_1354__S7_k141_444936	Unknown_Virus	0	0	NA	1	0	orphan	0	0	NA	0	0	NA
vOTU_N_136__Co_contig_7241_pilon_pilon	Unknown_Virus	0	0	NA	1	0	orphan	0	0	NA	0	0	NA
vOTU_N_136__S10_k141_159340	Unknown_Virus	0	0	NA	1	0	orphan	0	0	NA	0	0	NA
vOTU_N_136__S8_k141_348190	Unknown_Virus	0	0	NA	1	0	orphan	0	0	NA	0	0	NA
vOTU_N_1383__S5_k141_466865	Unknown_Virus	0	0	NA	1	0	orphan	0	0	NA	0	0	NA
vOTU_N_1383__S7_k141_511313	Unknown_Virus	0	0	NA	1	0	orphan	0	0	NA	0	0	NA
vOTU_N_1414__S11_k141_132877	Unknown_Virus	0	0	NA	1	0	orphan	0	0	NA	0	0	NA
vOTU_N_1444__Co_contig_134_pilon_pilon	Unknown_Virus	0	0	NA	1	0	orphan	0	0	NA	0	0	NA
vOTU_N_1444__S7_k141_2642	Unknown_Virus	0	0	NA	1	0	orphan	0	0	NA	0	0	NA
vOTU_N_1444__S9_contig_162_pilon_pilon	Unknown_Virus	0	0	NA	1	0	orphan	0	0	NA	0	0	NA
vOTU_N_1457__Co_k141_141373	Unknown_Virus	0	0	NA	1	0	orphan	0	0	NA	0	0	NA
vOTU_N_1493__S7_k141_716468	Unknown_Virus	0	0	NA	1	0	orphan	0	0	NA	0	0	NA
vOTU_N_1508__Co_k141_71469	Unknown_Virus	0	1	NA	1	0	orphan	0	0	NA	0	0	NA
vOTU_N_1508__S3_k141_565821	Unknown_Virus	0	1	NA	1	0	orphan	0	0	NA	0	0	NA
vOTU_N_151__S11_k141_498879	Unknown_Virus	0	0	NA	1	0	orphan	0	0	NA	0	0	NA
vOTU_N_1532__S4_k141_595601	Unknown_Virus	0	0	NA	1	0	orphan	0	0	NA	0	0	NA
vOTU_N_1532__S6_k141_80229	Unknown_Virus	0	0	NA	1	0	orphan	0	0	NA	0	0	NA
vOTU_N_1536__S11_k141_25373	Unknown_Virus	0	0	NA	1	0	orphan	0	0	NA	0	0	NA
vOTU_N_1580__S4_k141_478784	Unknown_Virus	0	0	NA	1	0	orphan	0	0	NA	0	0	NA
vOTU_N_1580__S6_k141_41334	Unknown_Virus	0	0	NA	1	0	orphan	0	0	NA	0	0	NA
vOTU_N_159__S4_k141_195893	Unknown_Virus	0	1	NA	0	0	NA	0	0	NA	0	0	NA
vOTU_N_159__S7_k141_163137	Unknown_Virus	0	1	NA	0	0	NA	0	0	NA	0	0	NA
vOTU_N_1590__S3_k141_152657	Unknown_Virus	0	0	NA	1	0	orphan	0	0	NA	0	0	NA
vOTU_N_1590__S5_k141_428724	Unknown_Virus	0	0	NA	1	0	orphan	0	0	NA	0	0	NA
vOTU_N_1604__S7_k141_274273	Unknown_Virus	0	0	NA	1	0	orphan	0	0	NA	0	0	NA
vOTU_N_1669__S4_contig_140_pilon_pilon	Unknown_Virus	0	0	NA	1	0	orphan	0	0	NA	0	0	NA
vOTU_N_1669__S5_contig_154_pilon_pilon	Unknown_Virus	0	0	NA	1	0	orphan	0	0	NA	0	0	NA
vOTU_N_1701__Co_contig_6510_pilon_pilon	Unknown_Virus	0	0	NA	1	0	orphan	0	0	NA	0	0	NA
vOTU_N_1701__S5_contig_349_pilon_pilon	Unknown_Virus	0	0	NA	1	0	orphan	0	0	NA	0	0	NA
vOTU_N_1722__Co_k141_1397407	Unknown_Virus	0	0	NA	1	0	orphan	0	0	NA	0	0	NA
vOTU_N_1726__Co_contig_7040_pilon_pilon	Unknown_Virus	0	0	NA	2	0	orphan	0	0	NA	0	0	NA
vOTU_N_1726__Co_k141_289199	Unknown_Virus	0	0	NA	2	0	orphan	0	0	NA	0	0	NA
vOTU_N_1726__S6_k141_448157	Unknown_Virus	0	0	NA	2	0	orphan	0	0	NA	0	0	NA
vOTU_N_1726__S7_k141_640913	Unknown_Virus	0	0	NA	2	0	orphan	0	0	NA	0	0	NA
vOTU_N_1726__S8_contig_6_pilon_pilon	Unknown_Virus	0	0	NA	2	0	orphan	0	0	NA	0	0	NA
vOTU_N_1726__S9_k141_35340	Unknown_Virus	0	0	NA	1	0	orphan	0	0	NA	0	0	NA
vOTU_N_1749__S5_k141_668676	Unknown_Virus	0	0	NA	1	0	orphan	0	0	NA	0	0	NA
vOTU_N_1754__Co_contig_412_pilon_pilon	Unknown_Virus	0	0	NA	1	0	orphan	0	0	NA	0	0	NA
vOTU_N_1754__S3_k141_103668	Unknown_Virus	0	0	NA	1	0	orphan	0	0	NA	0	0	NA
vOTU_N_1754__S5_k141_584542	Unknown_Virus	0	0	NA	1	0	orphan	0	0	NA	0	0	NA
vOTU_N_1780__S4_k141_691396	Unknown_Virus	0	0	NA	1	0	orphan	0	0	NA	0	0	NA
vOTU_N_1787__S2_k141_153435	Unknown_Virus	0	0	NA	1	0	orphan	0	0	NA	0	0	NA
vOTU_N_1787__S4_k141_357148	Unknown_Virus	0	0	NA	1	0	orphan	0	0	NA	0	0	NA
vOTU_N_2002__S2_k141_561506	Unknown_Virus	0	0	NA	1	0	orphan	0	0	NA	0	0	NA
vOTU_N_2030__Co_contig_6284_pilon_pilon	Unknown_Virus	0	0	NA	1	0	orphan	0	0	NA	0	0	NA
vOTU_N_2030__Co_k141_485061	Unknown_Virus	0	0	NA	1	0	orphan	0	0	NA	0	0	NA
vOTU_N_2030__S4_k141_253484	Unknown_Virus	0	0	NA	1	0	orphan	0	0	NA	0	0	NA
vOTU_N_2030__S7_k141_139328	Unknown_Virus	0	0	NA	1	0	orphan	0	0	NA	0	0	NA
vOTU_N_2030__S8_k141_356023	Unknown_Virus	0	0	NA	1	0	orphan	0	0	NA	0	0	NA
vOTU_N_2049__S4_k141_726211	Unknown_Virus	0	0	NA	1	0	orphan	0	0	NA	0	0	NA
vOTU_N_2063__Co_k141_2397596	Unknown_Virus	0	0	NA	1	0	orphan	0	0	NA	0	0	NA
vOTU_N_2065__S11_contig_790_pilon_pilon	Unknown_Virus	0	0	NA	1	0	orphan	0	0	NA	0	0	NA
vOTU_N_2073__Co_k141_1245851	Unknown_Virus	0	0	NA	1	0	orphan	0	0	NA	0	0	NA
vOTU_N_2103__Co_k141_585579	Unknown_Virus	0	0	NA	1	0	orphan	0	0	NA	0	0	NA
vOTU_N_2103__S3_k141_385580	Unknown_Virus	0	0	NA	1	0	orphan	0	0	NA	0	0	NA
vOTU_N_214__Co_k141_2701152	Unknown_Virus	0	0	NA	1	0	orphan	0	0	NA	0	0	NA
vOTU_N_2147__S6_k141_403099	Unknown_Virus	0	0	NA	1	0	orphan	0	0	NA	0	0	NA
vOTU_N_2147__S8_k141_508504	Unknown_Virus	0	0	NA	1	0	orphan	0	0	NA	0	0	NA
vOTU_N_2147__S9_k141_269636	Unknown_Virus	0	0	NA	1	0	orphan	0	0	NA	0	0	NA
vOTU_N_248__S2_k141_225817	Unknown_Virus	0	0	NA	1	0	orphan	0	0	NA	0	0	NA
vOTU_N_269__Co_k141_267590	Unknown_Virus	0	0	NA	1	0	orphan	0	0	NA	0	0	NA
vOTU_N_286__S4_k141_97536	Unknown_Virus	0	0	NA	1	0	orphan	0	0	NA	0	0	NA
vOTU_N_371__Co_k141_2007472-circular	Unknown_Virus	0	0	NA	1	0	orphan	0	0	NA	0	0	NA
vOTU_N_371__S2_k141_436713-circular	Unknown_Virus	0	0	NA	1	0	orphan	0	0	NA	0	0	NA
vOTU_N_371__S4_k141_736992	Unknown_Virus	0	0	NA	1	0	orphan	0	0	NA	0	0	NA
vOTU_N_371__S7_k141_539961-circular	Unknown_Virus	0	0	NA	1	0	orphan	0	0	NA	0	0	NA
vOTU_N_380__S2_k141_199966	Unknown_Virus	0	0	NA	1	0	orphan	0	0	NA	0	0	NA
vOTU_N_380__S3_k141_110231	Unknown_Virus	0	0	NA	1	0	orphan	0	0	NA	0	0	NA
vOTU_N_382__S9_k141_63941-circular	Unknown_Virus	0	0	NA	1	0	orphan	0	0	NA	0	0	NA
vOTU_N_428__S7_k141_564877	Unknown_Virus	0	0	NA	1	0	orphan	0	0	NA	0	0	NA
vOTU_N_440__Co_k141_999945	Unknown_Virus	0	0	NA	1	0	orphan	0	0	NA	0	0	NA
vOTU_N_440__S10_k141_362159	Unknown_Virus	0	0	NA	1	0	orphan	0	0	NA	0	0	NA
vOTU_N_444__Co_contig_3450_pilon_pilon	Unknown_Virus	0	0	NA	2	0	orphan	0	0	NA	0	0	NA
vOTU_N_444__S5_contig_413_pilon_pilon	Unknown_Virus	0	0	NA	2	0	orphan	0	0	NA	0	0	NA
vOTU_N_459__S4_k141_261583	Unknown_Virus	0	0	NA	1	0	orphan	0	0	NA	0	0	NA
vOTU_N_462__Co_k141_757791	Unknown_Virus	0	0	NA	1	0	orphan	0	0	NA	0	0	NA
vOTU_N_462__S8_k141_108177-circular	Unknown_Virus	0	0	NA	1	0	orphan	0	0	NA	0	0	NA
vOTU_N_462__S9_k141_102166	Unknown_Virus	0	0	NA	1	0	orphan	0	0	NA	0	0	NA
vOTU_N_475__Co_contig_3479_pilon_pilon	Unknown_Virus	0	0	NA	1	0	orphan	0	0	NA	0	0	NA
vOTU_N_475__S3_k141_209930	Unknown_Virus	0	0	NA	1	0	orphan	0	0	NA	0	0	NA
vOTU_N_475__S4_k141_133015	Unknown_Virus	0	0	NA	1	0	orphan	0	0	NA	0	0	NA
vOTU_N_475__S5_k141_489400	Unknown_Virus	0	0	NA	1	0	orphan	0	0	NA	0	0	NA
vOTU_N_489__S7_k141_174182	Unknown_Virus	0	0	NA	1	0	orphan	0	0	NA	0	0	NA
vOTU_N_5__Co_k141_78126	Unknown_Virus	0	1	NA	0	0	NA	0	0	NA	0	0	NA
vOTU_N_512__Co_k141_314978	Unknown_Virus	0	0	NA	1	0	orphan	0	0	NA	0	0	NA
vOTU_N_512__S4_k141_364609	Unknown_Virus	0	0	NA	1	0	orphan	0	0	NA	0	0	NA
vOTU_N_530__S9_k141_517060	Unknown_Virus	0	0	NA	1	0	orphan	0	0	NA	0	0	NA
vOTU_N_540__Co_contig_6035_pilon_pilon	Unknown_Virus	0	0	NA	1	0	orphan	0	0	NA	0	0	NA
vOTU_N_540__S8_contig_551_pilon_pilon	Unknown_Virus	0	0	NA	1	0	orphan	0	0	NA	0	0	NA
vOTU_N_592__Co_k141_1374739	Unknown_Virus	0	0	NA	1	0	orphan	0	0	NA	0	0	NA
vOTU_N_592__S11_k141_387930	Unknown_Virus	0	0	NA	1	0	orphan	0	0	NA	0	0	NA
vOTU_N_599__S11_k141_262500	Unknown_Virus	0	0	NA	1	0	orphan	0	0	NA	0	0	NA
vOTU_N_6__Co_k141_811564	Unknown_Virus	0	0	NA	1	0	orphan	0	0	NA	0	0	NA
vOTU_N_6__S10_k141_151574	Unknown_Virus	0	0	NA	1	0	orphan	0	0	NA	0	0	NA
vOTU_N_609__Co_k141_2636756	Unknown_Virus	0	0	NA	1	0	orphan	0	0	NA	0	0	NA
vOTU_N_648__Co_contig_4186_pilon_pilon	Unknown_Virus	0	0	NA	1	0	orphan	0	0	NA	0	0	NA
vOTU_N_648__S5_k141_429925	Unknown_Virus	0	0	NA	1	0	orphan	0	0	NA	0	0	NA
vOTU_N_665__S2_contig_186_pilon_pilon	Unknown_Virus	0	0	NA	1	0	orphan	0	0	NA	0	0	NA
vOTU_N_687__Co_k141_1329792	Unknown_Virus	0	0	NA	1	0	orphan	0	0	NA	0	0	NA
vOTU_N_690__Co_k141_2973538-circular	Unknown_Virus	0	0	NA	2	0	orphan	0	0	NA	0	0	NA
vOTU_N_690__S5_k141_632482	Unknown_Virus	0	0	NA	1	0	orphan	0	0	NA	0	0	NA
vOTU_N_752__Co_k141_1009193	Unknown_Virus	0	0	NA	1	0	orphan	0	0	NA	0	0	NA
vOTU_N_77__S2_k141_118260	Unknown_Virus	0	0	NA	0	0	NA	0	1	NA	0	0	NA
vOTU_N_77__S3_k141_123426	Unknown_Virus	0	0	NA	0	0	NA	0	1	NA	0	0	NA
vOTU_N_77__S4_k141_186037	Unknown_Virus	0	0	NA	0	0	NA	0	1	NA	0	0	NA
vOTU_N_77__S5_k141_370673	Unknown_Virus	0	0	NA	0	0	NA	0	1	NA	0	0	NA
vOTU_N_799__S7_contig_396_pilon_pilon	Unknown_Virus	0	0	NA	1	0	orphan	0	0	NA	0	0	NA
vOTU_N_816__Co_contig_5825_pilon_pilon	Unknown_Virus	0	0	NA	1	0	orphan	0	0	NA	0	0	NA
vOTU_N_822__S2_k141_653076	Unknown_Virus	0	0	NA	1	0	orphan	0	0	NA	0	0	NA
vOTU_N_822__S6_k141_80578	Unknown_Virus	0	0	NA	1	0	orphan	0	0	NA	0	0	NA
vOTU_N_832__Co_k141_1808514-circular	Unknown_Virus	0	0	NA	1	0	orphan	0	0	NA	0	0	NA
vOTU_N_832__S11_k141_308155-circular	Unknown_Virus	0	0	NA	1	0	orphan	0	0	NA	0	0	NA
vOTU_N_833__S6_k141_722603	Unknown_Virus	0	1	NA	0	0	NA	0	0	NA	0	0	NA
vOTU_N_833__S8_k141_436188	Unknown_Virus	0	1	NA	0	0	NA	0	0	NA	0	0	NA
vOTU_N_874__Co_contig_4095_pilon_pilon	Unknown_Virus	0	0	NA	1	0	orphan	0	0	NA	0	0	NA
vOTU_N_874__S4_k141_155941	Unknown_Virus	0	0	NA	1	0	orphan	0	0	NA	0	0	NA
vOTU_N_892__Co_k141_380732	Unknown_Virus	0	0	NA	1	0	orphan	0	0	NA	0	0	NA
vOTU_N_895__Co_contig_6186_pilon_pilon	Unknown_Virus	0	0	NA	1	0	orphan	0	0	NA	0	0	NA
vOTU_N_923__Co_k141_861972	Unknown_Virus	0	1	NA	0	0	NA	0	0	NA	0	0	NA
vOTU_N_926__S8_k141_185931	Unknown_Virus	0	0	NA	2	0	orphan	0	0	NA	0	0	NA
vOTU_N_973__Co_k141_830347-circular	Unknown_Virus	0	0	NA	1	0	orphan	0	0	NA	0	0	NA
vOTU_N_973__S3_k141_609624-circular	Unknown_Virus	0	0	NA	1	0	orphan	0	0	NA	0	0	NA
vOTU_N_987__Co_k141_158605	Unknown_Virus	0	0	NA	1	0	orphan	0	0	NA	0	0	NA
vOTU_N_99__S3_k141_305617	Unknown_Virus	0	0	NA	1	0	orphan	0	0	NA	0	0	NA
vOTU_sg_10193__S8_k141_392980	Unknown_Virus	0	0	NA	1	0	orphan	0	0	NA	0	0	NA
vOTU_sg_10215__Co_k141_1884905	Unclassified_Caudovirales	0	0	NA	1	0	orphan	0	0	NA	0	0	NA
vOTU_sg_10258__S11_k141_100897	Podoviridae	0	0	NA	1	0	orphan	0	0	NA	0	0	NA
vOTU_sg_10518__Co_k141_1907519	Phycodnaviridae	0	0	NA	1	0	orphan	0	0	NA	0	0	NA
vOTU_sg_10538__S10_k141_75557	Siphoviridae	0	0	NA	1	0	orphan	0	0	NA	0	0	NA
vOTU_sg_10592__Co_k141_147594	Siphoviridae	0	0	NA	1	0	orphan	0	0	NA	0	1	orphan
vOTU_sg_10713__S9_contig_359_pilon_pilon	Siphoviridae	0	0	NA	2	0	orphan	0	0	NA	0	0	NA
vOTU_sg_10724__Co_contig_6120_pilon_pilon	Siphoviridae	0	0	NA	1	0	orphan	0	0	NA	0	0	NA
vOTU_sg_1087__S10_contig_500_pilon_pilon	Siphoviridae	0	0	NA	1	0	orphan	0	0	NA	0	0	NA
vOTU_sg_11026__S3_k141_458088-circular	Myoviridae	0	1	NA	0	0	NA	0	0	NA	0	0	NA
vOTU_sg_11122__S8_contig_438_pilon_pilon	Siphoviridae	0	0	NA	1	0	orphan	0	0	NA	0	0	NA
vOTU_sg_11165__S5_contig_92_pilon_pilon	Siphoviridae	0	0	NA	1	0	orphan	0	0	NA	0	0	NA
vOTU_sg_11316__Co_k141_3054345	Unknown_Virus	0	0	NA	1	0	orphan	0	0	NA	0	0	NA
vOTU_sg_11422__Co_k141_1165020	Unclassified_Caudovirales	0	0	NA	1	0	orphan	0	0	NA	0	0	NA
vOTU_sg_11559__Co_k141_533399	Unknown_Virus	0	0	NA	0	0	NA	0	0	NA	0	1	orphan
vOTU_sg_11656__S11_k141_627832	Siphoviridae	0	0	NA	1	0	orphan	0	0	NA	0	0	NA
vOTU_sg_11778__S9_contig_334_pilon_pilon	Unknown_Virus	0	0	NA	2	0	orphan	0	0	NA	0	0	NA
vOTU_sg_11886__Co_k141_1410875	Unclassified_no_order_Iridoviridae	0	0	NA	1	0	orphan	0	0	NA	0	0	NA
vOTU_sg_11940__Co_k141_32073	Unknown_Virus	0	0	NA	1	0	orphan	0	0	NA	0	0	NA
vOTU_sg_12087__S11_k141_573128	Unclassified_Caudovirales	0	0	NA	1	0	orphan	0	0	NA	0	0	NA
vOTU_sg_12100__Co_k141_1666574-circular	Unclassified_Caudovirales	0	0	NA	1	0	orphan	0	0	NA	0	0	NA
vOTU_sg_1613__Co_k141_434189	Myoviridae	0	0	NA	1	0	orphan	0	0	NA	0	0	NA
vOTU_sg_163__Co_contig_4181_pilon_pilon	Unclassified_Caudovirales	0	0	NA	1	0	orphan	0	0	NA	0	0	NA
vOTU_sg_1701__S7_k141_277492	Unclassified_Caudovirales	0	0	NA	1	0	orphan	0	0	NA	0	0	NA
vOTU_sg_1929__S7_k141_215008	Unknown_Virus	0	0	NA	1	0	orphan	0	0	NA	0	0	NA
vOTU_sg_2181__Co_k141_1782479-circular	Podoviridae	0	0	NA	1	0	orphan	0	0	NA	0	0	NA
vOTU_sg_2402__Co_contig_4813_pilon_pilon	Unclassified_Caudovirales	0	0	NA	1	0	orphan	0	0	NA	0	0	NA
vOTU_sg_2403__Co_k141_948632	Myoviridae	0	0	NA	1	0	orphan	0	0	NA	0	0	NA
vOTU_sg_251__S5_k141_374473	Podoviridae	0	0	NA	1	0	orphan	0	0	NA	0	0	NA
vOTU_sg_2556__Co_contig_7920_pilon_pilon	Myoviridae	0	0	NA	1	0	orphan	0	0	NA	0	0	NA
vOTU_sg_2621__Co_contig_2832_pilon_pilon	Myoviridae	0	0	NA	1	0	orphan	0	0	NA	0	0	NA
vOTU_sg_2743__S10_k141_610836	Siphoviridae	0	0	NA	1	0	orphan	0	0	NA	0	0	NA
vOTU_sg_2773__S4_contig_51_pilon_pilon	Siphoviridae	0	0	NA	1	0	orphan	0	0	NA	0	0	NA
vOTU_sg_2786__Co_contig_5853_pilon_pilon	Myoviridae	0	1	NA	0	0	NA	0	0	NA	0	0	NA
vOTU_sg_2804__Co_contig_6086_pilon_pilon	Siphoviridae	0	0	NA	1	0	orphan	0	0	NA	0	0	NA
vOTU_sg_2848__S11_k141_141931	Unknown_Virus	0	0	NA	1	0	orphan	0	0	NA	0	0	NA
vOTU_sg_2864__Co_k141_97649	Unknown_Virus	0	0	NA	1	0	orphan	0	0	NA	0	0	NA
vOTU_sg_2868__S5_contig_200_pilon_pilon	Siphoviridae	0	0	NA	1	0	orphan	0	0	NA	0	0	NA
vOTU_sg_2885__Co_contig_8090_pilon_pilon	Myoviridae	0	0	NA	1	0	orphan	0	0	NA	0	0	NA
vOTU_sg_2899__S2_contig_403_pilon_pilon	Phycodnaviridae	0	0	NA	1	0	orphan	0	0	NA	0	0	NA
vOTU_sg_2911__S8_contig_375_pilon_pilon	Phycodnaviridae	0	0	NA	1	0	orphan	0	0	NA	0	0	NA
vOTU_sg_2916__S8_k141_221192	Siphoviridae	0	0	NA	1	0	orphan	0	0	NA	0	0	NA
vOTU_sg_2948__Co_contig_969_pilon_pilon	Siphoviridae	0	0	NA	1	0	orphan	0	0	NA	0	0	NA
vOTU_sg_2950__Co_k141_1950424	Unclassified_Caudovirales	0	0	NA	2	0	orphan	0	0	NA	0	0	NA
vOTU_sg_2951__S11_k141_409548	Siphoviridae	0	0	NA	1	0	orphan	0	0	NA	0	0	NA
vOTU_sg_2975__Co_contig_5357_pilon_pilon	Unknown_Virus	0	0	NA	1	0	orphan	0	0	NA	0	0	NA
vOTU_sg_2976__S11_k141_187229	Podoviridae	0	0	NA	1	0	orphan	0	0	NA	0	0	NA
vOTU_sg_2983__S6_k141_251364	Unclassified_Caudovirales	0	0	NA	1	0	orphan	0	0	NA	0	0	NA
vOTU_sg_2984__Co_contig_3086_pilon_pilon	Siphoviridae	0	0	NA	3	0	orphan	0	0	NA	0	0	NA
vOTU_sg_2986__S10_k141_149399	Myoviridae	0	0	NA	1	0	orphan	0	0	NA	0	0	NA
vOTU_sg_2996__Co_k141_389227	Unknown_Virus	0	0	NA	1	0	orphan	0	0	NA	0	0	NA
vOTU_sg_3025__S2_k141_575334	Phycodnaviridae	0	0	NA	1	0	orphan	0	0	NA	0	0	NA
vOTU_sg_3059__S11_k141_492267	Unclassified_Caudovirales	0	0	NA	2	0	orphan	0	0	NA	0	0	NA
vOTU_sg_3064__Co_contig_4009_pilon_pilon	Siphoviridae	0	0	NA	1	0	orphan	0	0	NA	0	0	NA
vOTU_sg_3079__Co_contig_2097_pilon_pilon	Myoviridae	0	1	NA	0	0	NA	0	0	NA	0	0	NA
vOTU_sg_3112__S7_k141_160638	Myoviridae	0	0	NA	1	0	orphan	0	0	NA	0	0	NA
vOTU_sg_3189__Co_k141_2765900	Phycodnaviridae	0	0	NA	1	0	orphan	0	0	NA	0	0	NA
vOTU_sg_3198__S5_k141_76080	Myoviridae	0	0	NA	1	0	orphan	0	0	NA	0	0	NA
vOTU_sg_3213__S3_k141_301342	Unclassified_Caudovirales	0	0	NA	1	0	orphan	0	0	NA	0	0	NA
vOTU_sg_3217__S8_k141_136717-circular	Siphoviridae	0	0	NA	1	0	orphan	0	0	NA	0	0	NA
vOTU_sg_3272__S10_k141_358398	Unclassified_Caudovirales	0	1	NA	0	0	NA	0	0	NA	0	0	NA
vOTU_sg_3291__S10_k141_562051	Podoviridae	0	0	NA	1	0	orphan	0	0	NA	0	0	NA
vOTU_sg_3302__Co_k141_975787	Myoviridae	0	1	NA	0	0	NA	0	0	NA	0	0	NA
vOTU_sg_3307__Co_contig_2498_pilon_pilon	Podoviridae	0	0	NA	1	0	orphan	0	0	NA	0	0	NA
vOTU_sg_3328__S8_k141_354379	Unknown_Virus	0	0	NA	1	0	orphan	0	0	NA	0	0	NA
vOTU_sg_3334__S3_k141_66352	Podoviridae	0	0	NA	1	0	orphan	0	0	NA	0	0	NA
vOTU_sg_3339__S8_contig_34_pilon_pilon	Myoviridae	0	1	NA	0	0	NA	0	0	NA	0	0	NA
vOTU_sg_3356__Co_contig_3462_pilon_pilon	Podoviridae	0	0	NA	1	0	orphan	0	0	NA	0	0	NA
vOTU_sg_3373__S5_k141_448354	Unclassified_Caudovirales	0	0	NA	1	0	orphan	0	0	NA	0	0	NA
vOTU_sg_3380__S8_k141_94712	Myoviridae	0	0	NA	1	0	orphan	0	0	NA	0	0	NA
vOTU_sg_3398__Co_k141_706091	Unknown_Virus	0	0	NA	1	0	orphan	0	0	NA	0	0	NA
vOTU_sg_3399__Co_contig_4967_pilon_pilon	Phycodnaviridae	0	0	NA	1	0	orphan	0	0	NA	0	0	NA
vOTU_sg_3412__Co_contig_3514_pilon_pilon	Unknown_Virus	0	0	NA	1	0	orphan	0	0	NA	0	0	NA
vOTU_sg_3422__Co_k141_2315511	Myoviridae	0	0	NA	1	0	orphan	0	0	NA	0	0	NA
vOTU_sg_3448__S5_k141_307234	Myoviridae	0	1	NA	1	0	orphan	0	0	NA	0	0	NA
vOTU_sg_3476__S8_k141_147874	Unclassified_Caudovirales	0	0	NA	1	0	orphan	0	0	NA	0	0	NA
vOTU_sg_349__S8_contig_213_pilon_pilon	Myoviridae	0	0	NA	1	0	orphan	0	0	NA	0	0	NA
vOTU_sg_3491__S11_k141_786398	Unclassified_Caudovirales	0	0	NA	1	0	orphan	0	0	NA	0	0	NA
vOTU_sg_3518__Co_contig_1904_pilon_pilon	Siphoviridae	0	0	NA	1	0	orphan	0	0	NA	0	0	NA
vOTU_sg_3522__Co_k141_1840531-circular	Unknown_Virus	0	0	NA	1	0	orphan	0	0	NA	0	0	NA
vOTU_sg_3523__S8_k141_177172-circular	Unknown_Virus	0	0	NA	2	0	orphan	0	0	NA	0	0	NA
vOTU_sg_3559__S11_k141_545449	Unclassified_Caudovirales	0	0	NA	1	0	orphan	0	0	NA	0	0	NA
vOTU_sg_3579__Co_k141_1976971	Siphoviridae	0	0	NA	1	0	orphan	0	0	NA	0	0	NA
vOTU_sg_3593__Co_k141_44372	Siphoviridae	0	0	NA	1	0	orphan	0	0	NA	0	0	NA
vOTU_sg_3606__S9_k141_546660	Unclassified_Caudovirales	0	0	NA	1	0	orphan	0	0	NA	0	0	NA
vOTU_sg_3611__S11_k141_464486	Unclassified_Caudovirales	0	0	NA	1	0	orphan	0	0	NA	0	0	NA
vOTU_sg_3621__Co_k141_46150	Podoviridae	0	0	NA	1	0	orphan	0	0	NA	0	0	NA
vOTU_sg_3646__S8_contig_378_pilon_pilon	Siphoviridae	0	0	NA	1	0	orphan	0	0	NA	0	0	NA
vOTU_sg_3667__S11_k141_22830	Siphoviridae	0	0	NA	1	0	orphan	0	0	NA	0	0	NA
vOTU_sg_3674__Co_k141_868189	Myoviridae	0	0	NA	1	0	orphan	0	0	NA	0	0	NA
vOTU_sg_3690__Co_k141_1261843	Unknown_Virus	0	0	NA	1	0	orphan	0	0	NA	0	0	NA
vOTU_sg_3714__S7_contig_239_pilon_pilon	Myoviridae	0	1	NA	0	0	NA	0	0	NA	0	0	NA
vOTU_sg_3715__Co_contig_3745_pilon_pilon	Unclassified_Caudovirales	0	0	NA	1	0	orphan	0	0	NA	0	0	NA
vOTU_sg_3748__S5_k141_79972	Unknown_Virus	0	0	NA	2	0	orphan	0	0	NA	0	0	NA
vOTU_sg_3752__S6_k141_298427	Unknown_Virus	0	0	NA	1	0	orphan	0	0	NA	0	0	NA
vOTU_sg_3755__Co_contig_1028_pilon_pilon	Siphoviridae	0	0	NA	1	0	orphan	0	0	NA	0	0	NA
vOTU_sg_3758__Co_k141_2826655	Phycodnaviridae	0	0	NA	1	0	orphan	0	0	NA	0	0	NA
vOTU_sg_3791__S3_k141_287092	Siphoviridae	0	0	NA	1	0	orphan	0	0	NA	0	0	NA
vOTU_sg_3814__S9_k141_98376	Podoviridae	0	0	NA	1	0	orphan	0	0	NA	0	0	NA
vOTU_sg_3823__Co_k141_2290519	Unclassified_Caudovirales	0	0	NA	1	0	orphan	0	0	NA	0	0	NA
vOTU_sg_3826__Co_k141_585763	Siphoviridae	0	0	NA	1	0	orphan	0	0	NA	0	0	NA
vOTU_sg_3848__S11_contig_1_pilon_pilon	Siphoviridae	0	0	NA	1	0	orphan	0	0	NA	0	0	NA
vOTU_sg_3850__S7_k141_453366	Unknown_Virus	0	0	NA	1	0	orphan	0	0	NA	0	0	NA
vOTU_sg_3853__S6_k141_722688	Siphoviridae	0	0	NA	0	0	NA	0	0	NA	0	1	orphan
vOTU_sg_3857__Co_k141_2102330	Siphoviridae	0	0	NA	1	0	orphan	0	0	NA	0	0	NA
vOTU_sg_3884__S2_contig_79_pilon_pilon	Siphoviridae	0	0	NA	1	0	orphan	0	0	NA	0	0	NA
vOTU_sg_3894__S10_k141_188451	Myoviridae	0	0	NA	1	0	orphan	0	0	NA	0	0	NA
vOTU_sg_3905__S3_k141_557220	Unclassified_Caudovirales	0	0	NA	1	0	orphan	0	0	NA	0	0	NA
vOTU_sg_3928__Co_contig_61_pilon_pilon	Unclassified_Caudovirales	0	0	NA	1	0	orphan	0	0	NA	0	0	NA
vOTU_sg_3969__S6_k141_541471	Unclassified_Caudovirales	0	0	NA	1	0	orphan	0	0	NA	0	0	NA
vOTU_sg_3975__Co_contig_3736_pilon_pilon	Siphoviridae	0	0	NA	1	0	orphan	0	0	NA	0	0	NA
vOTU_sg_4011__Co_k141_451587	Phycodnaviridae	0	0	NA	2	0	orphan	0	0	NA	0	0	NA
vOTU_sg_4012__S9_k141_247686	Podoviridae	0	0	NA	1	0	orphan	0	0	NA	0	0	NA
vOTU_sg_403__S3_k141_67787	Siphoviridae	0	0	NA	1	0	orphan	0	0	NA	0	0	NA
vOTU_sg_4054__S11_k141_767117-circular	Unknown_Virus	0	0	NA	1	0	orphan	0	0	NA	0	0	NA
vOTU_sg_4064__Co_k141_193576	Phycodnaviridae	0	0	NA	1	0	orphan	0	0	NA	0	0	NA
vOTU_sg_4140__S11_contig_392_pilon_pilon	Podoviridae	0	0	NA	1	0	orphan	0	0	NA	0	0	NA
vOTU_sg_4151__Co_k141_894923	Siphoviridae	0	0	NA	1	0	orphan	0	0	NA	0	0	NA
vOTU_sg_4214__S11_contig_538_pilon_pilon	Myoviridae	0	0	NA	1	0	orphan	0	0	NA	0	0	NA
vOTU_sg_4220__S6_k141_254751	Siphoviridae	0	0	NA	1	0	orphan	0	0	NA	0	0	NA
vOTU_sg_4229__S3_k141_521239	Phycodnaviridae	0	0	NA	1	0	orphan	0	0	NA	0	0	NA
vOTU_sg_4250__Co_contig_3914_pilon_pilon	Podoviridae	0	0	NA	1	0	orphan	0	0	NA	0	0	NA
vOTU_sg_4253__Co_k141_2225356	Phycodnaviridae	0	0	NA	1	0	orphan	0	0	NA	0	0	NA
vOTU_sg_4267__S11_k141_535869	Phycodnaviridae	0	0	NA	1	0	orphan	0	0	NA	0	0	NA
vOTU_sg_4327__Co_k141_1282565	Unknown_Virus	0	0	NA	1	0	orphan	0	0	NA	0	0	NA
vOTU_sg_4337__Co_k141_2073906	Myoviridae	0	1	NA	0	0	NA	0	0	NA	0	0	NA
vOTU_sg_4355__Co_k141_36109	Phycodnaviridae	0	0	NA	1	0	orphan	0	0	NA	0	0	NA
vOTU_sg_4367__S6_k141_508290-circular	Unclassified_Caudovirales	0	0	NA	1	0	orphan	0	0	NA	0	0	NA
vOTU_sg_4384__Co_k141_1639153	Unclassified_Caudovirales	0	0	NA	1	0	orphan	0	0	NA	0	0	NA
vOTU_sg_4392__S5_contig_325_pilon_pilon	Siphoviridae	0	0	NA	1	0	orphan	0	0	NA	0	0	NA
vOTU_sg_4400__S2_k141_24742	Myoviridae	0	1	NA	0	0	NA	0	0	NA	0	0	NA
vOTU_sg_4408__S10_k141_591287	Myoviridae	0	0	NA	1	0	orphan	0	0	NA	0	0	NA
vOTU_sg_4431__Co_k141_6700	Phycodnaviridae	0	0	NA	0	0	NA	0	0	NA	0	1	orphan
vOTU_sg_4439__Co_contig_6178_pilon_pilon	Unclassified_Caudovirales	0	0	NA	1	0	orphan	0	0	NA	0	0	NA
vOTU_sg_4476__S2_k141_73226	Unclassified_Caudovirales	0	0	NA	1	0	orphan	0	0	NA	0	0	NA
vOTU_sg_4551__Co_k141_621093	Siphoviridae	0	0	NA	1	0	orphan	0	0	NA	0	0	NA
vOTU_sg_4572__S5_k141_608884	Unknown_Virus	0	0	NA	1	0	orphan	0	0	NA	0	0	NA
vOTU_sg_4582__S9_k141_172122-circular	Siphoviridae	0	0	NA	1	0	orphan	0	0	NA	0	0	NA
vOTU_sg_4588__Co_k141_828620	Myoviridae	0	1	NA	0	0	NA	0	0	NA	0	0	NA
vOTU_sg_4611__Co_contig_2801_pilon_pilon	Unclassified_Caudovirales	0	0	NA	1	0	orphan	0	0	NA	0	0	NA
vOTU_sg_4649__S4_contig_580_pilon_pilon	Siphoviridae	0	0	NA	1	0	orphan	0	0	NA	0	0	NA
vOTU_sg_4668__Co_k141_1788030	Podoviridae	0	0	NA	1	0	orphan	0	0	NA	0	0	NA
vOTU_sg_4691__S11_k141_455759	Unknown_Virus	0	1	NA	0	0	NA	0	0	NA	0	0	NA
vOTU_sg_4734__S8_k141_219803	Siphoviridae	0	0	NA	2	0	orphan	0	0	NA	0	0	NA
vOTU_sg_4753__S5_k141_54077	Myoviridae	0	0	NA	1	0	orphan	0	0	NA	0	0	NA
vOTU_sg_4764__S10_k141_208531	Phycodnaviridae	0	0	NA	1	0	orphan	0	0	NA	0	0	NA
vOTU_sg_4780__Co_contig_6082_pilon_pilon	Siphoviridae	0	0	NA	1	0	orphan	0	0	NA	0	0	NA
vOTU_sg_4791__S2_k141_538836-circular	Siphoviridae	0	0	NA	1	0	orphan	0	0	NA	0	0	NA
vOTU_sg_4796__Co_k141_914907	Unclassified_Caudovirales	0	0	NA	1	0	orphan	0	0	NA	0	0	NA
vOTU_sg_4867__S10_k141_28320	Siphoviridae	0	0	NA	1	0	orphan	0	0	NA	0	0	NA
vOTU_sg_4886__S3_k141_65250	Unclassified_Caudovirales	0	0	NA	1	0	orphan	0	0	NA	0	0	NA
vOTU_sg_491__S8_k141_412961	Myoviridae	0	0	NA	1	0	orphan	0	0	NA	0	0	NA
vOTU_sg_4968__S6_k141_546788	Unknown_Virus	0	0	NA	1	0	orphan	0	0	NA	0	0	NA
vOTU_sg_4976__Co_contig_3965_pilon_pilon	Siphoviridae	0	0	NA	1	0	orphan	0	0	NA	0	0	NA
vOTU_sg_4978__Co_contig_7607_pilon_pilon	Unclassified_Caudovirales	0	0	NA	1	0	orphan	0	0	NA	0	0	NA
vOTU_sg_5006__S11_contig_276_pilon_pilon	Myoviridae	0	1	NA	2	0	orphan	0	0	NA	0	0	NA
vOTU_sg_5021__Co_contig_7034_pilon_pilon	Unclassified_Caudovirales	0	0	NA	1	0	orphan	0	0	NA	0	0	NA
vOTU_sg_5027__S3_k141_519174	Siphoviridae	0	0	NA	1	0	orphan	0	0	NA	0	0	NA
vOTU_sg_5031__Co_contig_7611_pilon_pilon	Unclassified_Caudovirales	0	0	NA	1	0	orphan	0	0	NA	0	0	NA
vOTU_sg_5043__Co_contig_6678_pilon_pilon	Siphoviridae	0	0	NA	1	0	orphan	0	0	NA	0	0	NA
vOTU_sg_5086__Co_k141_2880682	Iridoviridae	0	0	NA	1	0	orphan	0	0	NA	0	0	NA
vOTU_sg_5129__Co_contig_4896_pilon_pilon	Myoviridae	0	0	NA	2	0	orphan	0	0	NA	0	0	NA
vOTU_sg_5152__S2_k141_639214	Unclassified_Caudovirales	0	0	NA	1	0	orphan	0	0	NA	0	0	NA
vOTU_sg_5153__Co_contig_994_pilon_pilon	Unclassified_Caudovirales	0	0	NA	1	0	orphan	0	0	NA	0	0	NA
vOTU_sg_5163__Co_k141_832535	Podoviridae	0	0	NA	1	0	orphan	0	0	NA	0	0	NA
vOTU_sg_5185__S4_k141_374897	Podoviridae	0	0	NA	1	0	orphan	0	0	NA	0	0	NA
vOTU_sg_5207__Co_contig_6967_pilon_pilon	Podoviridae	0	0	NA	1	0	orphan	0	0	NA	0	0	NA
vOTU_sg_5271__S7_k141_143179	Unclassified_Caudovirales	0	0	NA	1	0	orphan	0	0	NA	0	0	NA
vOTU_sg_5272__S10_k141_532010	Podoviridae	0	0	NA	1	0	orphan	0	0	NA	0	0	NA
vOTU_sg_5283__S9_k141_499429	Unknown_Virus	0	0	NA	1	0	orphan	0	0	NA	0	0	NA
vOTU_sg_5304__Co_contig_7685_pilon_pilon	Phycodnaviridae	0	0	NA	1	0	orphan	0	0	NA	0	0	NA
vOTU_sg_5305__S10_k141_49399	Unknown_Virus	0	0	NA	1	0	orphan	0	0	NA	0	0	NA
vOTU_sg_5372__S5_k141_246655	Myoviridae	0	0	NA	1	0	orphan	0	0	NA	0	0	NA
vOTU_sg_5424__S4_contig_296_pilon_pilon	Siphoviridae	0	0	NA	1	0	orphan	0	0	NA	0	0	NA
vOTU_sg_5436__Co_contig_2574_pilon_pilon	Podoviridae	0	0	NA	1	0	orphan	0	0	NA	0	0	NA
vOTU_sg_5473__S8_contig_338_pilon_pilon	Unknown_Virus	0	0	NA	1	0	orphan	0	0	NA	0	0	NA
vOTU_sg_5514__Co_contig_4170_pilon_pilon	Phycodnaviridae	0	0	NA	1	0	orphan	0	0	NA	0	0	NA
vOTU_sg_5576__Co_k141_568825	Myoviridae	0	0	NA	1	0	orphan	0	0	NA	0	0	NA
vOTU_sg_5597__Co_k141_1670894	Unknown_Virus	0	0	NA	2	0	orphan	0	0	NA	0	0	NA
vOTU_sg_5628__Co_contig_7013_pilon_pilon	Myoviridae	0	1	NA	1	0	orphan	0	0	NA	0	0	NA
vOTU_sg_5648__S4_k141_302979	Unknown_Virus	0	0	NA	1	0	orphan	0	0	NA	0	0	NA
vOTU_sg_5691__S9_k141_384924	Phycodnaviridae	0	0	NA	1	0	orphan	0	0	NA	0	0	NA
vOTU_sg_5705__S2_k141_277740	Siphoviridae	0	0	NA	2	0	orphan	0	0	NA	0	0	NA
vOTU_sg_5710__S11_k141_754352	Unclassified_Caudovirales	0	0	NA	1	0	orphan	0	0	NA	0	0	NA
vOTU_sg_5715__S6_k141_500391	Unclassified_Caudovirales	0	0	NA	1	0	orphan	0	0	NA	0	0	NA
vOTU_sg_5728__Co_k141_2973164	Siphoviridae	0	0	NA	1	0	orphan	0	0	NA	0	0	NA
vOTU_sg_5755__S11_contig_236_pilon_pilon	Unclassified_Caudovirales	0	0	NA	1	0	orphan	0	0	NA	0	0	NA
vOTU_sg_5758__S3_k141_306935	Siphoviridae	0	0	NA	1	0	orphan	0	0	NA	0	0	NA
vOTU_sg_5784__Co_contig_1753_pilon_pilon	Myoviridae	0	1	NA	0	0	NA	0	0	NA	0	0	NA
vOTU_sg_5785__S10_k141_64151	Podoviridae	0	0	NA	1	0	orphan	0	0	NA	0	0	NA
vOTU_sg_5828__Co_k141_159323	Myoviridae	0	0	NA	1	0	orphan	0	0	NA	0	0	NA
vOTU_sg_5875__S6_k141_191319	Siphoviridae	0	0	NA	2	0	orphan	0	0	NA	0	0	NA
vOTU_sg_5919__Co_k141_1619408	Unclassified_Caudovirales	0	0	NA	1	0	orphan	0	0	NA	0	0	NA
vOTU_sg_5920__Co_contig_5838_pilon_pilon	Podoviridae	0	0	NA	1	0	orphan	0	0	NA	0	0	NA
vOTU_sg_5935__S8_k141_229660	Siphoviridae	0	0	NA	2	0	orphan	0	0	NA	0	0	NA
vOTU_sg_5977__S4_k141_115930	Myoviridae	0	0	NA	1	0	orphan	0	0	NA	0	0	NA
vOTU_sg_6011__S4_k141_70341	Unclassified_Caudovirales	0	0	NA	1	0	orphan	0	0	NA	0	0	NA
vOTU_sg_6094__Co_k141_112688	Myoviridae	0	0	NA	1	0	orphan	0	0	NA	0	0	NA
vOTU_sg_6143__S11_contig_40_pilon_pilon	Siphoviridae	0	0	NA	1	0	orphan	0	0	NA	0	0	NA
vOTU_sg_6163__S11_k141_140482	Unclassified_Caudovirales	0	0	NA	1	0	orphan	0	0	NA	0	0	NA
vOTU_sg_6198__S7_k141_393549	Siphoviridae	0	0	NA	1	0	orphan	0	0	NA	0	0	NA
vOTU_sg_6202__Co_k141_2240107	Myoviridae	0	0	NA	1	0	orphan	0	0	NA	0	0	NA
vOTU_sg_6206__S11_contig_459_pilon_pilon	Myoviridae	0	0	NA	1	0	orphan	0	0	NA	0	0	NA
vOTU_sg_6246__S9_k141_87935	Siphoviridae	0	0	NA	1	0	orphan	0	0	NA	0	0	NA
vOTU_sg_6256__S10_k141_414648	Siphoviridae	0	0	NA	2	0	orphan	0	0	NA	0	0	NA
vOTU_sg_6261__Co_k141_1309302	Unknown_Virus	0	0	NA	1	0	orphan	0	0	NA	0	0	NA
vOTU_sg_6282__S8_k141_329843-circular	Siphoviridae	0	0	NA	1	0	orphan	0	0	NA	0	0	NA
vOTU_sg_6298__S8_k141_161473	Siphoviridae	0	0	NA	1	0	orphan	0	0	NA	0	0	NA
vOTU_sg_6304__Co_contig_6865_pilon_pilon	Unknown_Virus	0	0	NA	1	0	orphan	0	0	NA	0	0	NA
vOTU_sg_6378__S4_k141_87135	Unknown_Virus	0	0	NA	1	0	orphan	0	0	NA	0	0	NA
vOTU_sg_6390__S8_k141_246924-circular	Unclassified_Caudovirales	0	0	NA	1	0	orphan	0	0	NA	0	0	NA
vOTU_sg_6465__Co_contig_2455_pilon_pilon	Siphoviridae	0	0	NA	1	0	orphan	0	0	NA	0	0	NA
vOTU_sg_6474__S3_k141_216147	Unclassified_Caudovirales	0	0	NA	1	0	orphan	0	0	NA	0	0	NA
vOTU_sg_6494__S2_k141_31600	Phycodnaviridae	0	0	NA	1	0	orphan	0	0	NA	0	0	NA
vOTU_sg_6495__Co_k141_2133485-circular	Podoviridae	0	0	NA	1	0	orphan	0	0	NA	0	0	NA
vOTU_sg_6507__S5_k141_329986	Siphoviridae	0	0	NA	1	0	orphan	0	0	NA	0	0	NA
vOTU_sg_6544__S11_k141_610848	Unclassified_Caudovirales	0	0	NA	1	0	orphan	0	0	NA	0	0	NA
vOTU_sg_6571__Co_k141_479190	Phycodnaviridae	0	0	NA	1	0	orphan	0	0	NA	0	0	NA
vOTU_sg_6582__Co_contig_3490_pilon_pilon	Siphoviridae	0	0	NA	1	0	orphan	0	0	NA	0	0	NA
vOTU_sg_6611__Co_k141_2804683	Myoviridae	0	0	NA	1	0	orphan	0	0	NA	0	0	NA
vOTU_sg_6615__Co_k141_2623286	Phycodnaviridae	0	0	NA	1	0	orphan	0	0	NA	0	0	NA
vOTU_sg_6647__S4_k141_318000	Siphoviridae	0	0	NA	1	0	orphan	0	0	NA	0	0	NA
vOTU_sg_6692__S10_contig_88_pilon_pilon	Siphoviridae	0	0	NA	1	0	orphan	0	0	NA	0	0	NA
vOTU_sg_6704__Co_k141_1788287-circular	Siphoviridae	0	0	NA	1	0	orphan	0	0	NA	0	0	NA
vOTU_sg_6726__Co_k141_1120636	Podoviridae	0	0	NA	1	0	orphan	0	0	NA	0	0	NA
vOTU_sg_6737__S10_k141_542305	Phycodnaviridae	0	0	NA	1	0	orphan	0	0	NA	0	0	NA
vOTU_sg_6758__Co_contig_2218_pilon_pilon	Podoviridae	0	0	NA	1	0	orphan	0	0	NA	0	0	NA
vOTU_sg_6766__Co_k141_1374476	Siphoviridae	0	0	NA	1	0	orphan	0	0	NA	0	0	NA
vOTU_sg_6779__Co_contig_4591_pilon_pilon	Siphoviridae	0	0	NA	1	0	orphan	0	0	NA	0	0	NA
vOTU_sg_6780__Co_k141_1865030	Myoviridae	0	1	NA	0	0	NA	0	0	NA	0	0	NA
vOTU_sg_6811__S2_k141_289786	Siphoviridae	0	0	NA	2	0	orphan	0	0	NA	0	0	NA
vOTU_sg_6840__Co_contig_3235_pilon_pilon	Myoviridae	0	0	NA	1	0	orphan	0	0	NA	0	0	NA
vOTU_sg_6924__Co_k141_1113502	Podoviridae	0	0	NA	1	0	orphan	0	0	NA	0	0	NA
vOTU_sg_6975__Co_contig_6563_pilon_pilon	Unclassified_Caudovirales	0	0	NA	1	0	orphan	0	0	NA	0	0	NA
vOTU_sg_7079__Co_k141_627482	Siphoviridae	0	0	NA	1	0	orphan	0	0	NA	0	0	NA
vOTU_sg_7111__Co_contig_4725_pilon_pilon	Unclassified_Caudovirales	0	0	NA	1	0	orphan	0	0	NA	0	0	NA
vOTU_sg_7173__S10_k141_108971	Podoviridae	0	0	NA	1	0	orphan	0	0	NA	0	0	NA
vOTU_sg_7266__Co_contig_7372_pilon_pilon	Siphoviridae	0	0	NA	1	0	orphan	0	0	NA	0	0	NA
vOTU_sg_7301__S2_contig_230_pilon_pilon	Siphoviridae	0	0	NA	1	0	orphan	0	0	NA	0	0	NA
vOTU_sg_7312__S11_k141_317962	Siphoviridae	0	0	NA	1	0	orphan	0	0	NA	0	0	NA
vOTU_sg_7344__S3_k141_51914	Unclassified_Caudovirales	0	0	NA	1	0	orphan	0	0	NA	0	0	NA
vOTU_sg_7351__S8_k141_216698	Unclassified_Caudovirales	0	0	NA	1	0	orphan	0	0	NA	0	0	NA
vOTU_sg_7352__S10_k141_345081-circular	Unclassified_Caudovirales	0	0	NA	0	0	NA	0	0	NA	0	1	orphan
vOTU_sg_7428__S8_k141_186256	Siphoviridae	0	0	NA	1	0	orphan	0	0	NA	0	0	NA
vOTU_sg_7440__S2_k141_694257	Phycodnaviridae	0	0	NA	1	0	orphan	0	0	NA	0	0	NA
vOTU_sg_7447__S6_k141_424039	Myoviridae	0	1	NA	0	0	NA	0	0	NA	0	0	NA
vOTU_sg_7448__Co_k141_1199672	Siphoviridae	0	0	NA	1	0	orphan	0	0	NA	0	0	NA
vOTU_sg_7464__S8_k141_281944	Siphoviridae	0	0	NA	1	0	orphan	0	0	NA	0	0	NA
vOTU_sg_7471__Co_k141_3063885	Siphoviridae	0	0	NA	1	0	orphan	0	0	NA	0	0	NA
vOTU_sg_7507__Co_k141_2469593	Unclassified_Caudovirales	0	0	NA	1	0	orphan	0	0	NA	0	0	NA
vOTU_sg_7520__Co_contig_3942_pilon_pilon	Podoviridae	0	0	NA	2	0	orphan	0	0	NA	0	0	NA
vOTU_sg_7522__S2_k141_46609	Unknown_Virus	0	0	NA	1	0	orphan	0	0	NA	0	0	NA
vOTU_sg_7533__S8_k141_213641	Unclassified_Caudovirales	0	0	NA	1	0	orphan	0	0	NA	0	0	NA
vOTU_sg_7593__S9_k141_360752	Myoviridae	0	1	NA	0	0	NA	0	0	NA	0	0	NA
vOTU_sg_764__Co_contig_4255_pilon_pilon	Myoviridae	0	1	NA	0	0	NA	0	0	NA	0	0	NA
vOTU_sg_7644__S3_k141_81356	Unclassified_Caudovirales	0	0	NA	1	0	orphan	0	0	NA	0	0	NA
vOTU_sg_7685__S4_k141_506200	Myoviridae	0	0	NA	1	0	orphan	0	0	NA	0	0	NA
vOTU_sg_7711__Co_contig_8340_pilon_pilon	Siphoviridae	0	0	NA	1	0	orphan	0	0	NA	0	0	NA
vOTU_sg_7766__Co_contig_2210_pilon_pilon	Myoviridae	0	0	NA	1	0	orphan	0	0	NA	0	0	NA
vOTU_sg_7772__S4_k141_740329	Myoviridae	0	1	NA	0	0	NA	0	0	NA	0	0	NA
vOTU_sg_7795__Co_contig_2788_pilon_pilon	Siphoviridae	0	0	NA	1	0	orphan	0	0	NA	0	0	NA
vOTU_sg_7802__S2_k141_765720	Unknown_Virus	0	0	NA	1	0	orphan	0	0	NA	0	0	NA
vOTU_sg_7821__Co_contig_254_pilon_pilon	Siphoviridae	0	0	NA	1	0	orphan	0	0	NA	0	0	NA
vOTU_sg_7914__S9_contig_411_pilon_pilon	Unclassified_Caudovirales	0	0	NA	1	0	orphan	0	0	NA	0	0	NA
vOTU_sg_7966__S11_k141_22227	Siphoviridae	0	0	NA	1	0	orphan	0	0	NA	0	0	NA
vOTU_sg_7979__S10_k141_529329	Siphoviridae	0	0	NA	1	0	orphan	0	0	NA	0	0	NA
vOTU_sg_8064__S10_k141_515727	Phycodnaviridae	0	0	NA	1	0	orphan	0	0	NA	0	0	NA
vOTU_sg_8084__S9_k141_65045	Unclassified_Caudovirales	0	0	NA	1	0	orphan	0	0	NA	0	0	NA
vOTU_sg_8091__Co_k141_874615	Siphoviridae	0	0	NA	1	0	orphan	0	0	NA	0	0	NA
vOTU_sg_8093__S11_k141_425234	Siphoviridae	0	1	NA	0	0	NA	0	0	NA	0	0	NA
vOTU_sg_8097__S8_k141_152932	Unknown_Virus	0	1	NA	0	0	NA	0	0	NA	0	0	NA
vOTU_sg_8099__S6_k141_284803	Podoviridae	0	0	NA	1	0	orphan	0	0	NA	0	0	NA
vOTU_sg_8120__Co_contig_618_pilon_pilon	Siphoviridae	0	0	NA	1	0	orphan	0	0	NA	0	0	NA
vOTU_sg_8177__Co_k141_1873378	Siphoviridae	0	0	NA	1	0	orphan	0	0	NA	0	0	NA
vOTU_sg_8182__S10_k141_315545	Podoviridae	0	0	NA	1	0	orphan	0	0	NA	0	0	NA
vOTU_sg_8212__Co_k141_1567871-circular	Siphoviridae	0	0	NA	2	0	orphan	0	0	NA	0	0	NA
vOTU_sg_8214__Co_k141_1229844	Siphoviridae	0	0	NA	1	0	orphan	0	0	NA	0	0	NA
vOTU_sg_8247__Co_contig_3391_pilon_pilon	Podoviridae	0	0	NA	1	0	orphan	0	0	NA	0	0	NA
vOTU_sg_8277__S11_k141_557365	Phycodnaviridae	0	0	NA	1	0	orphan	0	0	NA	0	0	NA
vOTU_sg_8321__S3_k141_209609	Phycodnaviridae	0	0	NA	1	0	orphan	0	0	NA	0	0	NA
vOTU_sg_8356__S2_k141_567846	Myoviridae	0	1	NA	0	0	NA	0	0	NA	0	0	NA
vOTU_sg_8427__S6_k141_500634-circular	Myoviridae	0	0	NA	3	0	orphan	0	0	NA	0	0	NA
vOTU_sg_8643__S8_k141_111285-circular	Myoviridae	0	0	NA	1	0	orphan	0	0	NA	0	0	NA
vOTU_sg_8719__S6_k141_202104	Myoviridae	0	0	NA	1	0	orphan	0	0	NA	0	0	NA
vOTU_sg_8886__S2_k141_55893	Phycodnaviridae	0	0	NA	1	0	orphan	0	0	NA	0	0	NA
vOTU_sg_8941__S9_contig_125_pilon_pilon	Siphoviridae	0	0	NA	1	0	orphan	0	0	NA	0	0	NA
vOTU_sg_9134__Co_contig_2010_pilon_pilon	Siphoviridae	0	0	NA	1	0	orphan	0	0	NA	0	0	NA
vOTU_sg_9304__Co_k141_1713855	Podoviridae	0	0	NA	1	0	orphan	0	0	NA	0	0	NA
vOTU_sg_9402__Co_k141_1059106	Myoviridae	0	1	NA	0	0	NA	0	0	NA	0	0	NA
vOTU_sg_9445__Co_contig_3299_pilon_pilon	Unclassified_Caudovirales	0	0	NA	2	0	orphan	0	0	NA	0	0	NA
vOTU_sg_9553__S8_contig_42_pilon_pilon	Myoviridae	0	0	NA	1	0	orphan	0	0	NA	0	0	NA
vOTU_sg_9712__S8_k141_245476	Myoviridae	0	0	NA	1	0	orphan	0	0	NA	0	0	NA
vOTU_sg_9885__S10_k141_495592	Unclassified_Caudovirales	0	0	NA	1	0	orphan	0	0	NA	0	0	NA
RM system: Restriction-modification system; M: modification; R: restriction; SHIPPO: Shipborne Pole-to-Pole Observations

## Sheet: Ocean MAG
RM system	Study	Type I			Type II			Type III			Type IV			Genome quality
		M	R	system	M	R	system	M	R	system	M	R	system	Completeness	Contamination	Genome_size (Mb)
TARA_PSE_MAG_00001	TARA	0	0	NA	6	0	orphan	1	0	orphan	0	0	NA	100	0	3.95
TARA_PSE_MAG_00007	TARA	0	0	NA	7	1	complete	0	0	NA	0	0	NA	100	0	3.34
TARA_PSE_MAG_00009	TARA	1	1	complete	3	0	orphan	1	1	complete	0	0	NA	100	0	3.64
TARA_ANW_MAG_00001	TARA	1	0	orphan	9	1	complete	0	0	NA	0	3	orphan	99.57	0	3.69
TARA_PSE_MAG_00006	TARA	0	0	NA	5	1	complete	1	1	complete	0	1	orphan	99.46	0	3.4
TARA_RED_MAG_00001	TARA	1	2	complete	3	0	orphan	0	0	NA	0	0	NA	99.14	0	2.85
TARA_ANE_MAG_00002	TARA	0	0	NA	3	0	orphan	0	0	NA	0	0	NA	99.13	0	3.13
TARA_PSE_MAG_00018	TARA	2	2	complete	5	0	orphan	0	1	NA	0	0	NA	99.05	0	4.27
TARA_PSW_MAG_00010	TARA	0	1	NA	2	0	orphan	0	1	NA	0	0	NA	98.92	0	2.08
TARA_ANW_MAG_00017	TARA	2	2	complete	3	0	orphan	0	0	NA	0	0	NA	98.82	0	4.8
TARA_PSW_MAG_00003	TARA	1	1	complete	3	0	orphan	0	0	NA	0	0	NA	98.39	0	2.69
TARA_PSW_MAG_00002	TARA	0	0	NA	1	0	orphan	0	0	NA	0	0	NA	97.89	0	1.97
TARA_PSW_MAG_00018	TARA	1	1	complete	8	0	orphan	0	1	NA	0	0	NA	97.73	0	5.86
TARA_ANW_MAG_00015	TARA	3	3	complete	2	0	orphan	0	0	NA	0	0	NA	97.65	0	4.71
TARA_MED_MAG_00006	TARA	0	0	NA	1	0	orphan	0	0	NA	0	0	NA	97.35	0	2.95
TARA_PSE_MAG_00004	TARA	0	0	NA	1	0	orphan	0	0	NA	0	0	NA	97.09	0	2.2
TARA_RED_MAG_00004	TARA	0	0	NA	2	0	orphan	2	0	orphan	0	0	NA	96.81	0	2.1
TARA_PSW_MAG_00048	TARA	0	0	NA	1	0	orphan	0	0	NA	0	0	NA	94.33	0	1.68
TARA_MED_MAG_00022	TARA	0	0	NA	1	0	orphan	0	0	NA	0	0	NA	94.21	0	1.81
TARA_IOS_MAG_00010	TARA	0	0	NA	1	0	orphan	0	0	NA	0	0	NA	94.2	0	1.8
TARA_PSW_MAG_00027	TARA	0	0	NA	2	0	orphan	0	0	NA	0	0	NA	94.05	0	4.65
TARA_PSE_MAG_00023	TARA	1	1	complete	6	0	orphan	1	0	orphan	0	2	orphan	93.18	0	4
TARA_RED_MAG_00023	TARA	0	0	NA	2	0	orphan	0	0	NA	0	0	NA	92.74	0	1.53
TARA_MED_MAG_00077	TARA	1	0	orphan	2	0	orphan	0	0	NA	0	0	NA	92.47	0	2.03
TARA_IOS_MAG_00001	TARA	0	0	NA	1	0	orphan	0	0	NA	0	0	NA	91.22	0	2.08
TARA_MED_MAG_00021	TARA	0	0	NA	1	0	orphan	0	0	NA	0	0	NA	91.21	0	2.32
TARA_RED_MAG_00110	TARA	0	0	NA	2	0	orphan	0	0	NA	0	0	NA	89.78	0	2.15
TARA_ION_MAG_00012	TARA	0	0	NA	1	0	orphan	0	0	NA	0	0	NA	89.54	0	1.33
TARA_RED_MAG_00018	TARA	0	0	NA	1	0	orphan	0	0	NA	0	0	NA	89.05	0	1.1
TARA_ANE_MAG_00020	TARA	0	0	NA	2	0	orphan	0	0	NA	0	0	NA	87.29	0	1.27
TARA_PSE_MAG_00073	TARA	0	0	NA	1	0	orphan	0	0	NA	0	0	NA	86.75	0	0.77
TARA_MED_MAG_00065	TARA	0	0	NA	3	0	orphan	0	0	NA	0	0	NA	86.11	0	1.79
TARA_RED_MAG_00041	TARA	0	0	NA	1	0	orphan	0	0	NA	0	0	NA	84.79	0	2.11
TARA_RED_MAG_00052	TARA	0	0	NA	2	0	orphan	0	0	NA	0	0	NA	84.16	0	1.2
TARA_MED_MAG_00042	TARA	0	0	NA	1	0	orphan	0	0	NA	0	0	NA	83.52	0	1.5
TARA_ASW_MAG_00011	TARA	0	0	NA	4	0	orphan	0	0	NA	0	0	NA	83.2	0	1.96
TARA_RED_MAG_00034	TARA	0	0	NA	1	0	orphan	0	0	NA	0	1	orphan	83.04	0	2.44
TARA_ANE_MAG_00024	TARA	0	0	NA	3	0	orphan	0	0	NA	0	0	NA	82.93	0	1.89
TARA_PSE_MAG_00116	TARA	1	1	complete	2	0	orphan	0	0	NA	0	1	orphan	82.59	0	4.15
TARA_PSW_MAG_00036	TARA	0	0	NA	1	0	orphan	0	0	NA	0	0	NA	79.29	0	1.17
TARA_ASW_MAG_00029	TARA	4	1	orphan	3	0	orphan	1	1	complete	0	4	orphan	77.76	0	3.86
TARA_PSE_MAG_00045	TARA	0	0	NA	1	0	orphan	0	0	NA	0	0	NA	77.37	0	1.52
TARA_ANW_MAG_00033	TARA	0	0	NA	2	0	orphan	0	0	NA	0	0	NA	76.67	0	1.32
TARA_PSW_MAG_00057	TARA	1	0	orphan	0	0	NA	0	0	NA	0	0	NA	76.4	0	1.44
TARA_PSW_MAG_00097	TARA	0	0	NA	2	0	orphan	0	0	NA	0	0	NA	76.06	0	3.56
TARA_IOS_MAG_00030	TARA	0	0	NA	1	0	orphan	0	0	NA	0	0	NA	76	0	1.23
TARA_PSE_MAG_00120	TARA	0	0	NA	0	0	NA	0	0	NA	0	1	orphan	75	0	2.77
TARA_PON_MAG_00043	TARA	0	0	NA	1	0	orphan	0	0	NA	0	0	NA	74.75	0	1.91
TARA_ANE_MAG_00055	TARA	0	0	NA	1	0	orphan	0	0	NA	0	0	NA	72.69	0	1.54
TARA_SOC_MAG_00008	TARA	0	0	NA	1	0	orphan	0	0	NA	0	0	NA	72.29	0	1.15
TARA_IOS_MAG_00063	TARA	2	2	complete	2	0	orphan	0	0	NA	0	0	NA	67.41	0	2.75
TARA_MED_MAG_00067	TARA	0	0	NA	0	0	NA	1	0	orphan	0	0	NA	66.91	0	1.3
TARA_ANW_MAG_00045	TARA	0	0	NA	1	0	orphan	0	0	NA	0	0	NA	66.53	0	1.63
TARA_PON_MAG_00072	TARA	0	0	NA	2	0	orphan	0	0	NA	0	0	NA	66.38	0	2.33
TARA_PSW_MAG_00123	TARA	0	0	NA	2	0	orphan	0	0	NA	0	0	NA	66.11	0	2.66
TARA_PSE_MAG_00063	TARA	0	0	NA	1	0	orphan	0	0	NA	0	0	NA	65.73	0	1.02
TARA_PSE_MAG_00112	TARA	0	0	NA	1	0	orphan	0	0	NA	0	0	NA	64.89	0	2.66
TARA_PON_MAG_00041	TARA	0	0	NA	3	0	orphan	0	0	NA	0	0	NA	63.14	0	2
TARA_PSE_MAG_00084	TARA	0	0	NA	2	0	orphan	0	0	NA	0	0	NA	61.45	0	0.75
TARA_ANE_MAG_00063	TARA	0	0	NA	1	0	orphan	0	0	NA	0	0	NA	60.82	0	1.14
TARA_IOS_MAG_00036	TARA	0	0	NA	1	0	orphan	0	0	NA	0	0	NA	58.15	0	1.11
TARA_PON_MAG_00071	TARA	0	0	NA	1	0	orphan	0	0	NA	0	0	NA	56.71	0	2.61
TARA_ASW_MAG_00031	TARA	3	1	complete	0	0	NA	0	0	NA	0	0	NA	55.17	0	2.21
TARA_ANE_MAG_00087	TARA	1	1	orphan	4	0	orphan	0	0	NA	0	0	NA	53.76	0	3.17
TARA_PON_MAG_00068	TARA	1	0	orphan	7	0	orphan	1	1	complete	0	2	orphan	53.67	0	3.65
TARA_PSE_MAG_00132	TARA	3	1	complete	3	0	orphan	0	0	NA	0	0	NA	52.9	0	4.21
TARA_PSE_MAG_00133	TARA	1	2	complete	0	0	NA	0	0	NA	0	0	NA	51.03	0	2.64
TARA_RED_MAG_00077	TARA	0	0	NA	1	0	orphan	0	0	NA	0	0	NA	50.5	0	0.91
TARA_PSE_MAG_00131	TARA	1	1	complete	0	0	NA	0	0	NA	0	0	NA	50.17	0	2.12
TARA_MED_MAG_00015	TARA	0	0	NA	2	1	complete	0	0	NA	0	0	NA	91.98	0.03	1.78
TARA_ANW_MAG_00024	TARA	0	0	NA	2	0	orphan	0	0	NA	0	0	NA	81.33	0.04	1.81
TARA_RED_MAG_00055	TARA	0	0	NA	1	0	orphan	0	0	NA	0	0	NA	79.6	0.06	1.82
TARA_IOS_MAG_00048	TARA	0	0	NA	1	0	orphan	0	0	NA	0	0	NA	54.77	0.06	1.07
TARA_IOS_MAG_00042	TARA	0	0	NA	1	0	orphan	0	0	NA	0	0	NA	64.11	0.07	1.09
TARA_IOS_MAG_00006	TARA	0	0	NA	3	0	orphan	1	1	complete	0	0	NA	96.77	0.09	3.23
TARA_PON_MAG_00008	TARA	1	1	complete	3	0	orphan	0	0	NA	0	0	NA	88.11	0.09	1.92
TARA_ANE_MAG_00011	TARA	0	0	NA	3	0	orphan	0	0	NA	0	0	NA	94.51	0.1	2.37
TARA_MED_MAG_00040	TARA	0	0	NA	1	0	orphan	0	0	NA	0	0	NA	85.16	0.1	1.72
TARA_ANE_MAG_00053	TARA	1	0	orphan	2	0	orphan	0	0	NA	0	0	NA	63.19	0.1	0.65
TARA_PSW_MAG_00072	TARA	0	0	NA	2	0	orphan	0	0	NA	0	0	NA	62.12	0.1	4.1
TARA_SOC_MAG_00004	TARA	0	0	NA	1	0	orphan	0	0	NA	0	0	NA	93.82	0.11	2.71
TARA_PSW_MAG_00122	TARA	0	0	NA	3	0	orphan	0	0	NA	0	0	NA	65	0.11	3.24
TARA_PSE_MAG_00041	TARA	0	0	NA	2	2	complete	0	0	NA	0	0	NA	86.98	0.13	1.11
TARA_MED_MAG_00044	TARA	0	0	NA	1	0	orphan	0	0	NA	0	0	NA	83.95	0.14	1.98
TARA_ION_MAG_00053	TARA	0	0	NA	1	0	orphan	0	0	NA	0	0	NA	71.08	0.14	0.64
TARA_PSE_MAG_00005	TARA	3	2	complete	3	0	orphan	0	1	NA	0	0	NA	99.67	0.17	3.34
TARA_PSE_MAG_00013	TARA	1	1	complete	3	0	orphan	0	0	NA	0	0	NA	98.24	0.18	3.51
TARA_RED_MAG_00016	TARA	0	0	NA	3	0	orphan	0	0	NA	0	0	NA	88.18	0.18	1.96
TARA_ANE_MAG_00014	TARA	0	0	NA	1	0	orphan	0	0	NA	0	0	NA	86.13	0.18	0.95
TARA_PON_MAG_00001	TARA	1	1	complete	2	0	orphan	0	1	NA	0	0	NA	98.71	0.2	3.58
TARA_ANE_MAG_00006	TARA	0	0	NA	2	0	orphan	0	0	NA	0	0	NA	87.85	0.2	1.42
TARA_MED_MAG_00002	TARA	0	0	NA	1	0	orphan	0	0	NA	0	0	NA	79.71	0.21	1.43
TARA_ASW_MAG_00003	TARA	0	0	NA	2	0	orphan	0	0	NA	0	0	NA	73.92	0.22	1.43
TARA_PON_MAG_00060	TARA	1	0	orphan	9	0	orphan	3	0	orphan	0	1	orphan	50.32	0.22	4.64
TARA_ION_MAG_00004	TARA	1	1	complete	1	0	orphan	0	0	NA	0	0	NA	99	0.24	3.38
TARA_ION_MAG_00026	TARA	0	0	NA	1	0	orphan	0	0	NA	0	0	NA	69.85	0.24	1.67
TARA_RED_MAG_00039	TARA	0	0	NA	2	0	orphan	0	0	NA	0	0	NA	93.4	0.25	1.88
TARA_RED_MAG_00028	TARA	0	0	NA	2	0	orphan	0	0	NA	0	0	NA	87.79	0.25	1.21
TARA_ASW_MAG_00026	TARA	1	1	complete	1	0	orphan	0	0	NA	0	1	orphan	64.02	0.25	2.01
TARA_PSE_MAG_00002	TARA	0	0	NA	5	0	orphan	0	0	NA	0	0	NA	99.84	0.27	3.41
TARA_ION_MAG_00023	TARA	2	1	complete	0	0	NA	0	0	NA	0	0	NA	98.05	0.29	3.08
TARA_RED_MAG_00098	TARA	0	0	NA	2	0	orphan	0	0	NA	0	0	NA	70.89	0.34	2.23
TARA_ION_MAG_00056	TARA	0	0	NA	2	0	orphan	0	0	NA	0	0	NA	60.84	0.34	1.88
TARA_ION_MAG_00037	TARA	3	3	complete	2	0	orphan	0	1	NA	0	3	orphan	72.71	0.38	3.19
TARA_PSW_MAG_00120	TARA	3	2	complete	1	0	orphan	0	0	NA	0	0	NA	54.74	0.39	2.58
TARA_RED_MAG_00062	TARA	0	0	NA	1	0	orphan	0	0	NA	0	0	NA	74.22	0.4	1.27
TARA_PSW_MAG_00102	TARA	0	0	NA	1	0	orphan	0	0	NA	0	0	NA	62.81	0.4	1.51
TARA_ANW_MAG_00003	TARA	1	1	complete	5	0	orphan	2	1	complete	0	0	NA	99.94	0.43	2.38
TARA_RED_MAG_00007	TARA	0	0	NA	1	0	orphan	0	0	NA	0	0	NA	98.32	0.43	2.52
TARA_PSE_MAG_00017	TARA	0	0	NA	1	0	orphan	0	0	NA	0	0	NA	92.11	0.43	1.22
TARA_MED_MAG_00059	TARA	0	0	NA	1	0	orphan	0	0	NA	0	0	NA	83.85	0.43	1.21
TARA_MED_MAG_00102	TARA	1	1	orphan	1	0	orphan	0	0	NA	0	0	NA	60.31	0.43	1.45
TARA_PON_MAG_00044	TARA	0	0	NA	2	0	orphan	0	0	NA	0	0	NA	50.04	0.43	0.58
TARA_MED_MAG_00085	TARA	0	0	NA	1	0	orphan	0	0	NA	0	0	NA	88.58	0.45	2.6
TARA_ASW_MAG_00002	TARA	0	0	NA	3	1	orphan	0	0	NA	0	0	NA	99.5	0.5	4.01
TARA_IOS_MAG_00003	TARA	0	0	NA	5	0	orphan	0	0	NA	0	1	orphan	97.9	0.5	4.06
TARA_MED_MAG_00028	TARA	0	0	NA	1	0	orphan	0	0	NA	0	0	NA	74.25	0.5	1.54
TARA_PSW_MAG_00069	TARA	0	0	NA	1	0	orphan	0	0	NA	0	0	NA	82.68	0.51	1.78
TARA_IOS_MAG_00008	TARA	0	0	NA	9	0	orphan	0	0	NA	0	0	NA	99.84	0.52	3.36
TARA_PSE_MAG_00016	TARA	0	0	NA	4	0	orphan	0	0	NA	0	3	orphan	99.25	0.53	6.08
TARA_IOS_MAG_00016	TARA	0	0	NA	1	0	orphan	0	0	NA	0	0	NA	92.11	0.53	1.77
TARA_MED_MAG_00076	TARA	0	0	NA	1	0	orphan	0	0	NA	0	0	NA	75.6	0.53	1.48
TARA_PSE_MAG_00050	TARA	0	0	NA	1	1	complete	0	0	NA	0	0	NA	89.25	0.54	1.49
TARA_PSE_MAG_00033	TARA	0	0	NA	4	0	orphan	0	0	NA	0	0	NA	80.48	0.54	1.41
TARA_PON_MAG_00046	TARA	0	0	NA	3	0	orphan	1	1	complete	0	0	NA	76.71	0.55	1.44
TARA_ION_MAG_00020	TARA	0	0	NA	1	0	orphan	0	0	NA	0	0	NA	62.05	0.55	0.94
TARA_MED_MAG_00100	TARA	0	0	NA	1	0	orphan	0	0	NA	0	0	NA	58.46	0.55	1.55
TARA_PON_MAG_00005	TARA	1	1	complete	2	0	orphan	0	0	NA	0	2	orphan	95.66	0.58	2.74
TARA_ANW_MAG_00051	TARA	0	0	NA	1	0	orphan	0	0	NA	0	0	NA	52.79	0.6	0.71
TARA_SOC_MAG_00011	TARA	1	0	orphan	2	1	complete	0	0	NA	0	0	NA	84.2	0.64	2.52
TARA_RED_MAG_00109	TARA	0	0	NA	1	0	orphan	0	0	NA	0	0	NA	96.09	0.65	2.71
TARA_PSW_MAG_00074	TARA	0	0	NA	1	0	orphan	0	0	NA	0	0	NA	82.28	0.65	1.19
TARA_PON_MAG_00063	TARA	0	0	NA	3	0	orphan	0	0	NA	0	0	NA	51.43	0.65	2.6
TARA_PSW_MAG_00118	TARA	0	0	NA	0	0	NA	1	0	orphan	0	0	NA	50.69	0.65	2.09
TARA_PSE_MAG_00026	TARA	1	2	complete	2	0	orphan	0	0	NA	0	2	orphan	100	0.66	3.97
TARA_PSE_MAG_00038	TARA	0	0	NA	2	0	orphan	0	0	NA	0	0	NA	97.16	0.66	2.04
TARA_RED_MAG_00038	TARA	0	0	NA	1	0	orphan	0	0	NA	0	0	NA	87.79	0.66	1.32
TARA_PSE_MAG_00066	TARA	0	0	NA	2	0	orphan	0	0	NA	0	0	NA	89.58	0.67	2.4
TARA_MED_MAG_00036	TARA	0	1	NA	1	0	orphan	0	0	NA	0	0	NA	93.42	0.68	2.21
TARA_IOS_MAG_00035	TARA	0	0	NA	1	0	orphan	0	0	NA	0	0	NA	90.31	0.68	3.25
TARA_PON_MAG_00056	TARA	0	0	NA	1	0	orphan	0	0	NA	0	0	NA	81.64	0.68	3.84
TARA_PSW_MAG_00080	TARA	0	0	NA	1	0	orphan	0	0	NA	0	0	NA	69.9	0.68	2.32
TARA_PSW_MAG_00116	TARA	0	0	NA	1	1	complete	0	0	NA	0	0	NA	89.6	0.69	2.41
TARA_IOS_MAG_00011	TARA	0	0	NA	1	0	orphan	0	0	NA	0	0	NA	88.03	0.71	1.77
TARA_PSW_MAG_00068	TARA	0	0	NA	1	0	orphan	0	0	NA	0	0	NA	76.86	0.72	1.33
TARA_ION_MAG_00036	TARA	0	0	NA	1	0	orphan	0	0	NA	0	0	NA	71.9	0.72	1.73
TARA_PSE_MAG_00104	TARA	0	0	NA	3	0	orphan	0	0	NA	0	0	NA	94.96	0.74	4.7
TARA_ION_MAG_00051	TARA	0	0	NA	1	0	orphan	0	0	NA	0	0	NA	67.18	0.74	2.59
TARA_PSE_MAG_00024	TARA	0	0	NA	2	0	orphan	0	0	NA	0	1	orphan	97.34	0.75	4.25
TARA_PSE_MAG_00025	TARA	0	0	NA	3	0	orphan	0	1	NA	0	0	NA	92.77	0.76	2.97
TARA_ASE_MAG_00022	TARA	0	0	NA	1	0	orphan	0	0	NA	0	0	NA	79.96	0.77	2.27
TARA_PSE_MAG_00107	TARA	1	0	orphan	2	0	orphan	0	0	NA	0	0	NA	57.42	0.79	2.02
TARA_IOS_MAG_00022	TARA	0	0	NA	1	0	orphan	0	0	NA	0	0	NA	80.67	0.8	1.34
TARA_MED_MAG_00080	TARA	0	0	NA	1	0	orphan	0	0	NA	0	0	NA	79.73	0.8	1.77
TARA_PSW_MAG_00055	TARA	0	0	NA	1	0	orphan	0	0	NA	0	0	NA	78.74	0.8	1.66
TARA_ANE_MAG_00042	TARA	0	0	NA	1	0	orphan	0	0	NA	0	0	NA	76	0.8	1.9
TARA_ANE_MAG_00073	TARA	0	0	NA	1	0	orphan	0	0	NA	0	0	NA	75.94	0.8	1.47
TARA_PSE_MAG_00070	TARA	0	0	NA	1	0	orphan	0	0	NA	0	0	NA	64.94	0.8	1.14
TARA_PON_MAG_00007	TARA	0	0	NA	1	0	orphan	0	0	NA	0	0	NA	92.74	0.81	1.5
TARA_RED_MAG_00092	TARA	0	0	NA	1	0	orphan	0	0	NA	0	1	orphan	86.97	0.85	2.07
TARA_ANW_MAG_00028	TARA	0	0	NA	1	0	orphan	0	0	NA	0	0	NA	62.65	0.85	0.87
TARA_PON_MAG_00017	TARA	0	0	NA	3	0	orphan	0	0	NA	0	0	NA	61.68	0.85	0.86
TARA_ANW_MAG_00027	TARA	0	1	NA	2	0	orphan	0	0	NA	0	1	orphan	60.66	0.85	0.63
TARA_MED_MAG_00109	TARA	0	0	NA	1	0	orphan	0	0	NA	0	2	orphan	70.37	0.86	0.91
TARA_ION_MAG_00067	TARA	1	2	complete	0	0	NA	0	0	NA	0	0	NA	68.45	0.86	2.94
TARA_ANW_MAG_00004	TARA	0	0	NA	2	0	orphan	0	0	NA	0	1	orphan	99.5	0.87	2.83
TARA_SOC_MAG_00001	TARA	0	0	NA	3	0	orphan	0	0	NA	0	0	NA	95.88	0.87	2.32
TARA_MED_MAG_00083	TARA	0	0	NA	3	0	orphan	0	0	NA	0	0	NA	94.38	0.87	1.57
TARA_RED_MAG_00022	TARA	2	3	complete	4	0	orphan	0	0	NA	0	1	orphan	97.64	0.89	3.66
TARA_PSW_MAG_00016	TARA	1	1	complete	1	0	orphan	2	1	complete	0	0	NA	97.32	0.89	3.02
TARA_ASE_MAG_00002	TARA	0	0	NA	1	0	orphan	1	1	complete	0	3	orphan	93.3	0.89	3.67
TARA_PON_MAG_00029	TARA	1	1	complete	1	0	orphan	0	0	NA	0	0	NA	84.93	0.91	3.02
TARA_RED_MAG_00104	TARA	3	5	complete	1	0	orphan	1	1	complete	0	1	orphan	59.9	0.92	2.93
TARA_PSW_MAG_00004	TARA	1	1	complete	5	0	orphan	3	1	complete	0	2	orphan	99.63	0.93	4.27
TARA_PON_MAG_00023	TARA	4	5	complete	1	0	orphan	1	1	complete	0	3	orphan	98.58	0.93	4.29
TARA_ION_MAG_00033	TARA	0	0	NA	1	0	orphan	0	0	NA	0	0	NA	83.27	0.93	1.51
TARA_MED_MAG_00072	TARA	0	0	NA	1	0	orphan	0	0	NA	0	0	NA	78.65	0.93	2
TARA_MED_MAG_00097	TARA	0	0	NA	1	0	orphan	0	0	NA	0	0	NA	63.97	0.93	0.98
TARA_MED_MAG_00032	TARA	0	0	NA	1	0	orphan	0	0	NA	0	0	NA	83.63	0.96	1.25
TARA_RED_MAG_00049	TARA	0	0	NA	3	0	orphan	0	0	NA	0	0	NA	74.56	0.96	1.57
TARA_ION_MAG_00002	TARA	0	0	NA	6	1	orphan	1	1	complete	0	0	NA	99.76	0.97	3.23
TARA_PSW_MAG_00071	TARA	0	0	NA	2	0	orphan	0	0	NA	0	0	NA	86.48	0.97	4.68
TARA_RED_MAG_00014	TARA	0	0	NA	3	0	orphan	0	0	NA	0	0	NA	90.26	0.99	1.61
TARA_ANE_MAG_00028	TARA	0	0	NA	1	0	orphan	0	0	NA	0	0	NA	89.74	0.99	1.24
TARA_ANE_MAG_00001	TARA	0	0	NA	1	0	orphan	0	0	NA	0	0	NA	88.22	1.01	1.83
TARA_RED_MAG_00011	TARA	0	0	NA	1	0	orphan	0	0	NA	0	0	NA	84.12	1.01	3.45
TARA_PSE_MAG_00072	TARA	0	0	NA	4	0	orphan	0	0	NA	0	0	NA	68.08	1.02	2.63
TARA_MED_MAG_00057	TARA	0	0	NA	1	0	orphan	0	0	NA	0	1	orphan	97.03	1.03	1.81
TARA_MED_MAG_00011	TARA	0	0	NA	2	0	orphan	0	0	NA	0	0	NA	92.32	1.03	2.17
TARA_ION_MAG_00001	TARA	1	1	complete	3	0	orphan	0	0	NA	0	0	NA	90.66	1.05	2.07
TARA_PSW_MAG_00029	TARA	1	2	complete	5	0	orphan	0	0	NA	0	0	NA	98.13	1.08	3.03
TARA_SOC_MAG_00012	TARA	0	0	NA	6	0	orphan	0	0	NA	0	0	NA	92.17	1.08	3.25
TARA_ION_MAG_00006	TARA	0	0	NA	1	1	orphan	0	0	NA	0	0	NA	86.56	1.08	1.4
TARA_IOS_MAG_00056	TARA	0	0	NA	1	0	orphan	0	0	NA	0	0	NA	61.52	1.08	1.34
TARA_PSW_MAG_00046	TARA	0	0	NA	2	0	orphan	0	0	NA	0	0	NA	98.56	1.09	4.42
TARA_RED_MAG_00019	TARA	0	0	NA	2	0	orphan	0	0	NA	0	0	NA	84.55	1.09	1.85
TARA_RED_MAG_00002	TARA	0	0	NA	1	0	orphan	0	0	NA	0	0	NA	96.7	1.1	2.18
TARA_MED_MAG_00016	TARA	0	0	NA	1	0	orphan	0	0	NA	0	0	NA	96.15	1.1	1.64
TARA_MED_MAG_00020	TARA	0	0	NA	1	0	orphan	0	0	NA	0	0	NA	94.51	1.1	1.58
TARA_PSW_MAG_00030	TARA	0	0	NA	2	0	orphan	0	0	NA	0	0	NA	93.23	1.1	4.53
TARA_IOS_MAG_00017	TARA	0	0	NA	5	0	orphan	0	0	NA	0	1	orphan	91.57	1.1	2.26
TARA_RED_MAG_00042	TARA	0	0	NA	2	0	orphan	0	0	NA	0	0	NA	87.36	1.1	1.69
TARA_MED_MAG_00050	TARA	0	0	NA	1	0	orphan	0	0	NA	0	0	NA	81.02	1.1	1.4
TARA_IOS_MAG_00052	TARA	0	0	NA	1	0	orphan	0	0	NA	0	0	NA	80.44	1.1	1.76
TARA_MED_MAG_00116	TARA	0	0	NA	2	0	orphan	0	0	NA	0	0	NA	58.04	1.1	0.8
TARA_ANW_MAG_00067	TARA	1	0	orphan	2	0	orphan	0	0	NA	0	0	NA	51.25	1.1	2.24
TARA_RED_MAG_00020	TARA	0	0	NA	2	0	orphan	0	0	NA	0	0	NA	98.33	1.11	5.28
TARA_RED_MAG_00050	TARA	0	0	NA	2	0	orphan	0	0	NA	0	0	NA	84.1	1.11	5.4
TARA_MED_MAG_00132	TARA	1	0	orphan	0	0	NA	0	0	NA	0	0	NA	66.48	1.12	2.06
TARA_ANE_MAG_00050	TARA	0	0	NA	1	0	orphan	0	0	NA	0	0	NA	69.19	1.13	0.96
TARA_PSW_MAG_00023	TARA	0	0	NA	4	0	orphan	0	0	NA	0	0	NA	97.73	1.14	3.01
TARA_ANE_MAG_00016	TARA	0	0	NA	3	0	orphan	0	0	NA	0	0	NA	94.89	1.14	1.99
TARA_ANW_MAG_00041	TARA	0	0	NA	2	0	orphan	0	0	NA	0	0	NA	67.86	1.14	1.68
TARA_PSW_MAG_00020	TARA	1	1	complete	4	1	complete	0	0	NA	0	1	orphan	98.59	1.15	6.61
TARA_ION_MAG_00007	TARA	0	0	NA	2	0	orphan	0	0	NA	0	0	NA	97.7	1.15	3.41
TARA_MED_MAG_00039	TARA	0	0	NA	1	0	orphan	0	0	NA	0	0	NA	90.11	1.16	1.37
TARA_ASE_MAG_00006	TARA	2	4	complete	0	0	NA	0	0	NA	0	1	orphan	76.46	1.16	2.98
TARA_PSW_MAG_00070	TARA	0	0	NA	1	0	orphan	0	0	NA	0	0	NA	69.08	1.16	2.55
TARA_PSE_MAG_00093	TARA	0	0	NA	1	0	orphan	0	0	NA	0	0	NA	84.43	1.17	1.62
TARA_PSW_MAG_00082	TARA	4	5	complete	3	0	orphan	1	2	complete	0	2	orphan	70.67	1.17	3.17
TARA_MED_MAG_00055	TARA	0	1	NA	2	0	orphan	0	0	NA	0	0	NA	84.29	1.18	1.38
TARA_ANW_MAG_00002	TARA	2	2	complete	1	0	orphan	0	1	NA	0	0	NA	98.37	1.19	3.03
TARA_PSW_MAG_00107	TARA	2	2	complete	4	1	orphan	0	0	NA	0	3	orphan	68.41	1.19	4.55
TARA_ASE_MAG_00010	TARA	0	0	NA	1	0	orphan	0	0	NA	0	0	NA	81.16	1.2	3.18
TARA_PSE_MAG_00089	TARA	0	0	NA	1	0	orphan	0	0	NA	0	0	NA	79.8	1.2	2.03
TARA_MED_MAG_00107	TARA	0	0	NA	3	0	orphan	0	0	NA	0	0	NA	79.01	1.2	0.62
TARA_MED_MAG_00081	TARA	0	0	NA	1	0	orphan	0	0	NA	0	0	NA	73.49	1.2	0.73
TARA_RED_MAG_00105	TARA	0	0	NA	1	0	orphan	0	0	NA	0	0	NA	69.75	1.2	2.07
TARA_ANW_MAG_00005	TARA	3	3	complete	3	0	orphan	0	0	NA	0	3	orphan	97.64	1.21	2.34
TARA_IOS_MAG_00044	TARA	0	0	NA	2	0	orphan	0	0	NA	0	0	NA	77.17	1.21	2.27
TARA_PSE_MAG_00062	TARA	0	0	NA	1	0	orphan	0	0	NA	0	0	NA	67.69	1.22	1.59
TARA_ION_MAG_00005	TARA	3	3	complete	3	0	orphan	0	0	NA	0	0	NA	97.33	1.24	4.16
TARA_MED_MAG_00125	TARA	0	0	NA	1	0	orphan	0	0	NA	0	0	NA	62.73	1.24	1.21
TARA_ANW_MAG_00059	TARA	0	0	NA	1	0	orphan	0	0	NA	0	0	NA	58.5	1.24	3.33
TARA_ANW_MAG_00007	TARA	0	0	NA	2	0	orphan	0	0	NA	0	0	NA	95.81	1.25	4.42
TARA_SOC_MAG_00002	TARA	1	1	complete	1	0	orphan	0	0	NA	0	1	orphan	97.19	1.26	4.43
TARA_ION_MAG_00032	TARA	3	4	complete	3	0	orphan	0	1	NA	0	0	NA	92.98	1.26	3.68
TARA_ION_MAG_00015	TARA	0	0	NA	3	0	orphan	2	1	complete	0	0	NA	98.04	1.28	2.98
TARA_ION_MAG_00058	TARA	1	1	complete	3	0	orphan	0	0	NA	0	2	orphan	93.03	1.28	5.12
TARA_ANE_MAG_00017	TARA	0	0	NA	1	0	orphan	0	0	NA	0	0	NA	90.36	1.28	0.85
TARA_PSW_MAG_00093	TARA	0	0	NA	1	0	orphan	0	0	NA	0	0	NA	84.47	1.29	3.26
TARA_IOS_MAG_00004	TARA	0	0	NA	1	0	orphan	0	0	NA	0	0	NA	97.39	1.3	2.98
TARA_ANE_MAG_00058	TARA	0	0	NA	1	0	orphan	0	0	NA	0	0	NA	73.84	1.3	1.51
TARA_PON_MAG_00053	TARA	0	0	NA	1	0	orphan	0	0	NA	0	0	NA	63.16	1.3	2.64
TARA_RED_MAG_00021	TARA	0	0	NA	1	0	orphan	0	0	NA	0	1	orphan	95.59	1.31	1.19
TARA_ANW_MAG_00022	TARA	0	0	NA	2	0	orphan	0	0	NA	0	0	NA	85.56	1.31	5.42
TARA_PON_MAG_00038	TARA	0	1	NA	1	0	orphan	0	0	NA	0	0	NA	78.3	1.32	1.53
TARA_PSE_MAG_00055	TARA	0	0	NA	1	0	orphan	2	0	orphan	0	0	NA	77.94	1.32	1.96
TARA_RED_MAG_00078	TARA	0	0	NA	3	0	orphan	0	0	NA	0	0	NA	70.81	1.32	4.31
TARA_PSE_MAG_00083	TARA	0	0	NA	6	0	orphan	1	1	complete	0	2	orphan	95.76	1.33	3.85
TARA_PSE_MAG_00032	TARA	0	0	NA	1	0	orphan	0	0	NA	0	0	NA	87.65	1.34	2.85
TARA_MED_MAG_00127	TARA	0	0	NA	1	0	orphan	0	0	NA	0	0	NA	84.67	1.34	2.36
TARA_MED_MAG_00014	TARA	1	0	orphan	1	0	orphan	0	0	NA	0	0	NA	97.3	1.35	4.39
TARA_RED_MAG_00070	TARA	0	0	NA	1	0	orphan	0	0	NA	0	0	NA	71.53	1.35	1.58
TARA_PON_MAG_00050	TARA	0	0	NA	1	0	orphan	0	0	NA	0	0	NA	71.01	1.35	2.09
TARA_PON_MAG_00011	TARA	0	0	NA	1	0	orphan	0	0	NA	0	0	NA	97.62	1.36	3.39
TARA_MED_MAG_00041	TARA	0	0	NA	1	0	orphan	0	0	NA	0	0	NA	91.84	1.36	3.62
TARA_PON_MAG_00066	TARA	0	0	NA	2	0	orphan	0	0	NA	0	0	NA	52.64	1.36	3.2
TARA_ANW_MAG_00011	TARA	0	0	NA	1	0	orphan	0	0	NA	0	0	NA	97.05	1.37	4.12
TARA_PSE_MAG_00100	TARA	0	0	NA	3	0	orphan	0	0	NA	0	0	NA	50.02	1.38	2.69
TARA_PSW_MAG_00067	TARA	7	7	complete	2	0	orphan	0	0	NA	0	0	NA	76.29	1.42	3.37
TARA_PON_MAG_00027	TARA	4	3	complete	8	1	orphan	2	1	complete	0	0	NA	75.08	1.42	3.16
TARA_PSW_MAG_00086	TARA	0	0	NA	1	0	orphan	0	0	NA	0	0	NA	70	1.42	1.91
TARA_ANE_MAG_00076	TARA	0	0	NA	1	0	orphan	0	0	NA	0	0	NA	67.74	1.44	1.18
TARA_ANE_MAG_00008	TARA	2	3	complete	4	0	orphan	0	0	NA	0	0	NA	87.71	1.45	1.71
TARA_PSE_MAG_00106	TARA	0	0	NA	3	0	orphan	0	0	NA	0	1	orphan	87.13	1.46	3.41
TARA_PSE_MAG_00103	TARA	1	1	orphan	4	0	orphan	1	1	complete	0	1	orphan	69.04	1.46	3.24
TARA_ANW_MAG_00055	TARA	0	0	NA	0	0	NA	0	1	NA	0	0	NA	69.55	1.49	1.12
TARA_PSW_MAG_00013	TARA	1	0	orphan	6	0	orphan	0	0	NA	0	0	NA	98.13	1.5	3.67
TARA_MED_MAG_00017	TARA	0	0	NA	4	0	orphan	0	0	NA	0	0	NA	88.66	1.52	2.87
TARA_RED_MAG_00029	TARA	0	0	NA	1	0	orphan	0	0	NA	0	0	NA	80.14	1.52	1.97
TARA_PSE_MAG_00014	TARA	1	1	complete	1	0	orphan	0	0	NA	0	0	NA	98.51	1.55	6.12
TARA_ANE_MAG_00009	TARA	1	0	orphan	6	0	orphan	0	0	NA	0	3	orphan	96.26	1.56	5.23
TARA_PSE_MAG_00111	TARA	3	3	complete	6	0	orphan	0	0	NA	0	1	orphan	89.75	1.58	2.97
TARA_MED_MAG_00092	TARA	0	0	NA	1	0	orphan	0	0	NA	0	0	NA	60.42	1.58	1.41
TARA_ANW_MAG_00009	TARA	1	1	complete	2	0	orphan	0	0	NA	0	0	NA	98.97	1.59	5.05
TARA_IOS_MAG_00023	TARA	1	1	complete	5	0	orphan	0	0	NA	0	1	orphan	98.32	1.59	4.14
TARA_ASW_MAG_00012	TARA	0	0	NA	4	0	orphan	0	0	NA	0	0	NA	99.01	1.6	4.45
TARA_ANE_MAG_00019	TARA	0	0	NA	3	0	orphan	0	0	NA	0	0	NA	84.53	1.6	1.85
TARA_RED_MAG_00072	TARA	0	0	NA	1	0	orphan	0	0	NA	0	0	NA	71.73	1.6	1.64
TARA_RED_MAG_00090	TARA	0	0	NA	1	0	orphan	0	0	NA	0	0	NA	66.63	1.6	1.63
TARA_PSE_MAG_00010	TARA	2	2	complete	4	0	orphan	0	0	NA	0	1	orphan	98.73	1.64	4.59
TARA_ION_MAG_00014	TARA	2	2	complete	1	1	orphan	1	1	complete	0	1	orphan	99.35	1.67	4.47
TARA_PON_MAG_00061	TARA	8	8	complete	4	0	orphan	2	1	complete	0	3	orphan	96.27	1.68	4.48
TARA_PSW_MAG_00024	TARA	2	1	complete	1	0	orphan	0	0	NA	0	0	NA	90.57	1.68	1.57
TARA_RED_MAG_00009	TARA	0	1	NA	0	0	NA	0	0	NA	0	0	NA	82.77	1.68	0.93
TARA_IOS_MAG_00040	TARA	0	0	NA	2	1	complete	0	0	NA	0	0	NA	60.15	1.68	1.15
TARA_RED_MAG_00074	TARA	0	1	NA	1	0	orphan	0	0	NA	0	0	NA	67.33	1.69	1.99
TARA_PSE_MAG_00058	TARA	0	0	NA	1	0	orphan	0	0	NA	0	0	NA	95.65	1.7	2.52
TARA_ANW_MAG_00018	TARA	0	0	NA	2	0	orphan	0	0	NA	0	0	NA	92.3	1.71	2.3
TARA_ANW_MAG_00054	TARA	0	0	NA	1	0	orphan	0	0	NA	0	0	NA	76.84	1.71	1.42
TARA_IOS_MAG_00027	TARA	0	0	NA	1	0	orphan	0	0	NA	0	0	NA	74.74	1.71	2.16
TARA_IOS_MAG_00067	TARA	1	1	complete	0	0	NA	0	0	NA	0	1	orphan	83.3	1.72	2.93
TARA_SOC_MAG_00007	TARA	0	1	NA	0	0	NA	0	0	NA	0	0	NA	78.26	1.73	2.92
TARA_MED_MAG_00034	TARA	1	0	orphan	1	0	orphan	0	0	NA	0	0	NA	89.36	1.74	1.96
TARA_MED_MAG_00064	TARA	0	0	NA	1	0	orphan	0	0	NA	0	0	NA	75.55	1.74	1.11
TARA_ASW_MAG_00010	TARA	0	0	NA	1	0	orphan	0	0	NA	0	0	NA	92.59	1.75	2.24
TARA_PSE_MAG_00090	TARA	0	0	NA	1	0	orphan	0	0	NA	0	0	NA	69.53	1.75	1.22
TARA_RED_MAG_00094	TARA	0	0	NA	1	0	orphan	0	0	NA	0	0	NA	61.92	1.75	2.52
TARA_IOS_MAG_00066	TARA	0	0	NA	2	0	orphan	0	1	NA	0	0	NA	54.16	1.75	3.09
TARA_ANE_MAG_00007	TARA	1	1	orphan	3	0	orphan	0	0	NA	0	0	NA	88.3	1.77	2.45
TARA_ANW_MAG_00020	TARA	0	0	NA	3	0	orphan	0	0	NA	0	0	NA	97.09	1.78	3.99
TARA_ION_MAG_00029	TARA	0	0	NA	1	1	orphan	0	0	NA	0	0	NA	81.89	1.78	2.68
TARA_PSW_MAG_00117	TARA	0	0	NA	1	0	orphan	0	0	NA	0	0	NA	50.23	1.78	2.24
TARA_PSW_MAG_00114	TARA	1	1	orphan	0	0	NA	0	0	NA	0	0	NA	92.78	1.79	2.59
TARA_ANE_MAG_00031	TARA	0	1	NA	3	1	complete	0	0	NA	0	1	orphan	74.84	1.81	2.16
TARA_MED_MAG_00111	TARA	0	0	NA	1	0	orphan	0	0	NA	0	0	NA	59.27	1.81	0.85
TARA_MED_MAG_00060	TARA	0	0	NA	1	0	orphan	0	0	NA	0	0	NA	77.14	1.82	1.62
TARA_ASW_MAG_00017	TARA	0	0	NA	5	0	orphan	0	0	NA	0	0	NA	71.69	1.87	1.83
TARA_ANW_MAG_00057	TARA	0	0	NA	2	0	orphan	0	0	NA	0	0	NA	92.98	1.88	1.98
TARA_PSW_MAG_00017	TARA	0	1	NA	1	0	orphan	0	0	NA	0	1	orphan	98.25	1.9	5.96
TARA_ANE_MAG_00040	TARA	0	0	NA	1	0	orphan	0	0	NA	0	0	NA	92.83	1.9	1.64
TARA_ASW_MAG_00004	TARA	4	4	complete	0	0	NA	0	0	NA	0	1	orphan	92.28	1.91	3.2
TARA_PSE_MAG_00080	TARA	1	1	complete	1	0	orphan	0	0	NA	0	0	NA	68.81	1.91	1.16
TARA_RED_MAG_00081	TARA	0	0	NA	2	0	orphan	0	0	NA	0	0	NA	80.74	1.92	4.16
TARA_ANE_MAG_00064	TARA	0	0	NA	1	0	orphan	0	0	NA	0	0	NA	59.62	1.92	1.23
TARA_MED_MAG_00098	TARA	0	0	NA	0	1	NA	0	0	NA	0	0	NA	74.75	1.93	1.29
TARA_PSW_MAG_00026	TARA	0	0	NA	1	0	orphan	0	0	NA	0	0	NA	98.28	1.94	6
TARA_ANW_MAG_00035	TARA	0	0	NA	1	0	orphan	0	0	NA	0	0	NA	84.83	1.95	2.66
TARA_MED_MAG_00106	TARA	0	0	NA	1	0	orphan	0	0	NA	0	0	NA	69.09	1.95	1.59
TARA_ION_MAG_00049	TARA	0	0	NA	1	0	orphan	0	0	NA	0	0	NA	62.39	1.95	1.26
TARA_RED_MAG_00006	TARA	0	0	NA	1	0	orphan	0	0	NA	0	0	NA	97.22	1.96	3.75
TARA_ANW_MAG_00019	TARA	5	4	complete	0	0	NA	1	2	complete	0	0	NA	91.3	1.96	3.99
TARA_PSW_MAG_00064	TARA	0	0	NA	2	0	orphan	0	0	NA	0	0	NA	74.1	1.97	3.02
TARA_PSE_MAG_00119	TARA	0	0	NA	1	0	orphan	0	0	NA	0	1	orphan	51.47	1.98	2.06
TARA_PSW_MAG_00040	TARA	0	0	NA	1	0	orphan	0	0	NA	0	0	NA	96.42	1.99	3.1
TARA_PSW_MAG_00062	TARA	4	4	complete	3	0	orphan	0	3	NA	0	0	NA	79.61	1.99	3.47
TARA_PSE_MAG_00052	TARA	0	0	NA	1	0	orphan	0	0	NA	0	0	NA	74.79	1.99	1.75
TARA_RED_MAG_00102	TARA	0	0	NA	2	0	orphan	0	0	NA	0	0	NA	63.16	1.99	2.17
TARA_PSE_MAG_00042	TARA	3	3	complete	3	0	orphan	2	2	complete	0	3	orphan	91.27	2	4.35
TARA_RED_MAG_00045	TARA	0	0	NA	1	0	orphan	0	0	NA	0	0	NA	90.49	2	2.49
TARA_ANW_MAG_00030	TARA	1	0	orphan	6	1	complete	0	0	NA	0	0	NA	90.01	2	1.87
TARA_PSE_MAG_00109	TARA	0	1	NA	1	0	orphan	0	0	NA	0	0	NA	74.9	2.01	2.53
TARA_MED_MAG_00058	TARA	2	2	complete	3	0	orphan	0	0	NA	0	2	orphan	83.88	2.02	3.39
TARA_ASW_MAG_00016	TARA	0	0	NA	1	0	orphan	0	0	NA	0	0	NA	81.1	2.02	2.62
TARA_PSE_MAG_00105	TARA	0	0	NA	1	0	orphan	0	0	NA	0	0	NA	55.8	2.03	2.34
TARA_PSE_MAG_00044	TARA	0	0	NA	1	0	orphan	0	0	NA	0	0	NA	86.23	2.04	3.8
TARA_MED_MAG_00128	TARA	0	0	NA	0	0	NA	0	0	NA	0	1	orphan	72.1	2.04	2.43
TARA_PON_MAG_00058	TARA	0	0	NA	1	0	orphan	0	0	NA	0	1	orphan	83.31	2.06	2.06
TARA_PSW_MAG_00094	TARA	0	0	NA	2	0	orphan	0	0	NA	0	0	NA	76.6	2.06	1.77
TARA_PON_MAG_00062	TARA	0	0	NA	1	0	orphan	1	1	complete	0	0	NA	65.38	2.07	3.64
TARA_PSW_MAG_00022	TARA	0	0	NA	2	0	orphan	0	0	NA	0	0	NA	86.53	2.08	4.26
TARA_PSW_MAG_00044	TARA	0	0	NA	3	0	orphan	0	0	NA	0	0	NA	88.4	2.09	1.15
TARA_PSW_MAG_00065	TARA	1	1	orphan	4	0	orphan	0	0	NA	0	0	NA	91.86	2.1	3.07
TARA_IOS_MAG_00055	TARA	0	0	NA	1	0	orphan	0	0	NA	0	0	NA	67.62	2.1	1.98
TARA_PSW_MAG_00106	TARA	0	0	NA	2	0	orphan	0	0	NA	0	0	NA	71.87	2.12	2.25
TARA_PON_MAG_00042	TARA	1	1	orphan	2	0	orphan	0	0	NA	0	0	NA	94.27	2.13	2.28
TARA_PSW_MAG_00049	TARA	0	0	NA	1	0	orphan	0	0	NA	0	0	NA	91.62	2.14	1.82
TARA_PSW_MAG_00066	TARA	0	0	NA	1	0	orphan	0	0	NA	0	0	NA	84.19	2.14	2.03
TARA_PSW_MAG_00077	TARA	0	0	NA	2	0	orphan	0	0	NA	0	0	NA	80.04	2.16	1.57
TARA_PSE_MAG_00019	TARA	1	0	orphan	4	0	orphan	0	0	NA	0	0	NA	98.26	2.17	2.47
TARA_RED_MAG_00037	TARA	0	0	NA	4	0	orphan	0	0	NA	0	0	NA	89.71	2.2	2.02
TARA_MED_MAG_00054	TARA	0	0	NA	1	0	orphan	0	0	NA	0	0	NA	84.62	2.2	1.23
TARA_PSE_MAG_00088	TARA	0	0	NA	1	0	orphan	0	0	NA	0	0	NA	62.2	2.2	1.02
TARA_RED_MAG_00067	TARA	1	0	orphan	0	0	NA	0	0	NA	0	1	orphan	56.61	2.2	1.89
TARA_RED_MAG_00043	TARA	0	0	NA	1	0	orphan	0	0	NA	0	0	NA	80.22	2.21	1.63
TARA_RED_MAG_00036	TARA	0	0	NA	2	0	orphan	0	0	NA	0	0	NA	92.22	2.22	5.79
TARA_MED_MAG_00029	TARA	0	0	NA	1	0	orphan	0	0	NA	0	0	NA	97.44	2.23	2.3
TARA_ANW_MAG_00040	TARA	0	0	NA	5	0	orphan	2	1	complete	0	0	NA	86.02	2.23	3.17
TARA_PSE_MAG_00071	TARA	0	0	NA	2	0	orphan	0	0	NA	0	0	NA	60.32	2.23	1.59
TARA_ANE_MAG_00032	TARA	0	0	NA	2	0	orphan	0	0	NA	0	0	NA	85.5	2.24	1.81
TARA_IOS_MAG_00057	TARA	0	0	NA	2	0	orphan	0	0	NA	0	0	NA	76.72	2.26	3.01
TARA_PSE_MAG_00028	TARA	0	0	NA	2	0	orphan	0	0	NA	0	0	NA	97.73	2.27	2.54
TARA_ANW_MAG_00014	TARA	0	0	NA	2	0	orphan	0	0	NA	0	0	NA	92.98	2.27	2.77
TARA_PSW_MAG_00113	TARA	0	0	NA	2	0	orphan	0	0	NA	0	0	NA	84.21	2.27	2.44
TARA_PSE_MAG_00061	TARA	0	0	NA	1	0	orphan	0	0	NA	0	0	NA	75.12	2.27	1.64
TARA_MED_MAG_00136	TARA	0	0	NA	1	0	orphan	0	0	NA	0	0	NA	79.9	2.28	2.05
TARA_IOS_MAG_00059	TARA	1	0	orphan	2	0	orphan	0	0	NA	0	0	NA	61.54	2.3	2.32
TARA_RED_MAG_00064	TARA	0	1	NA	0	0	NA	0	0	NA	0	0	NA	87.95	2.31	1.44
TARA_PSE_MAG_00095	TARA	0	0	NA	2	0	orphan	0	0	NA	0	0	NA	82.01	2.34	2.78
TARA_IOS_MAG_00034	TARA	0	0	NA	2	0	orphan	0	0	NA	0	0	NA	77.47	2.34	2.27
TARA_PSE_MAG_00128	TARA	0	0	NA	1	0	orphan	0	0	NA	0	0	NA	61.48	2.34	2.56
TARA_RED_MAG_00093	TARA	0	0	NA	2	0	orphan	0	0	NA	0	0	NA	91.49	2.35	6.14
TARA_ANW_MAG_00049	TARA	0	0	NA	2	0	orphan	0	0	NA	0	0	NA	65.99	2.35	1.4
TARA_RED_MAG_00096	TARA	0	0	NA	4	1	complete	0	0	NA	0	1	orphan	55.88	2.36	2.06
TARA_PSE_MAG_00101	TARA	1	1	complete	3	0	orphan	0	1	NA	0	0	NA	80.57	2.37	2.56
TARA_PSE_MAG_00126	TARA	0	0	NA	2	0	orphan	0	1	NA	0	0	NA	59.6	2.37	2.06
TARA_PSE_MAG_00077	TARA	0	0	NA	2	0	orphan	0	0	NA	0	1	orphan	98.96	2.4	2.77
TARA_ANW_MAG_00038	TARA	0	0	NA	2	0	orphan	0	0	NA	0	0	NA	72.89	2.41	0.75
TARA_ASW_MAG_00008	TARA	0	0	NA	2	0	orphan	0	0	NA	0	1	orphan	95.65	2.42	3.57
TARA_ANE_MAG_00037	TARA	2	3	complete	1	0	orphan	0	1	NA	0	1	orphan	93.58	2.42	3.27
TARA_ION_MAG_00057	TARA	0	0	NA	2	0	orphan	0	0	NA	0	0	NA	71.2	2.44	1.55
TARA_PSE_MAG_00082	TARA	0	0	NA	2	0	orphan	0	0	NA	0	0	NA	67.17	2.44	2.67
TARA_PSE_MAG_00118	TARA	0	0	NA	2	0	orphan	0	0	NA	0	0	NA	65.58	2.48	3.65
TARA_PSE_MAG_00092	TARA	0	0	NA	1	0	orphan	0	0	NA	0	0	NA	63.25	2.48	0.62
TARA_ANE_MAG_00069	TARA	0	0	NA	2	0	orphan	0	0	NA	0	0	NA	84.34	2.5	2.09
TARA_MED_MAG_00103	TARA	0	0	NA	1	0	orphan	0	0	NA	0	0	NA	79.69	2.55	1.72
TARA_ANW_MAG_00032	TARA	0	0	NA	2	0	orphan	0	0	NA	0	0	NA	78.07	2.55	2.01
TARA_PSE_MAG_00097	TARA	2	3	complete	1	0	orphan	2	0	orphan	0	0	NA	64.45	2.55	3.89
TARA_PON_MAG_00009	TARA	0	0	NA	1	0	orphan	0	0	NA	0	0	NA	91.03	2.56	1.93
TARA_ANW_MAG_00010	TARA	2	1	complete	3	0	orphan	0	0	NA	0	3	orphan	87.72	2.56	2.73
TARA_MED_MAG_00131	TARA	0	0	NA	1	0	orphan	0	0	NA	0	0	NA	86.4	2.56	2.6
TARA_IOS_MAG_00033	TARA	0	0	NA	2	0	orphan	0	0	NA	0	0	NA	84.79	2.56	2
TARA_RED_MAG_00083	TARA	0	0	NA	1	0	orphan	0	0	NA	0	0	NA	68.35	2.56	1.2
TARA_RED_MAG_00032	TARA	0	0	NA	4	0	orphan	0	0	NA	0	1	orphan	81.77	2.58	4.2
TARA_MED_MAG_00137	TARA	0	0	NA	1	0	orphan	0	0	NA	0	0	NA	63.09	2.59	3.11
TARA_RED_MAG_00026	TARA	0	0	NA	1	0	orphan	0	0	NA	0	0	NA	93.7	2.62	3.59
TARA_PSW_MAG_00028	TARA	1	1	complete	5	1	complete	0	1	NA	0	0	NA	99.2	2.67	3.97
TARA_PSW_MAG_00032	TARA	1	1	complete	3	0	orphan	0	0	NA	0	1	orphan	98.07	2.69	4.51
TARA_ION_MAG_00025	TARA	1	1	complete	3	0	orphan	0	0	NA	0	2	orphan	93.65	2.69	6.27
TARA_ANW_MAG_00052	TARA	0	0	NA	1	0	orphan	0	0	NA	0	0	NA	77.82	2.71	1.36
TARA_IOS_MAG_00005	TARA	1	0	orphan	1	0	orphan	0	0	NA	0	0	NA	97.97	2.73	3.24
TARA_PSE_MAG_00065	TARA	0	0	NA	5	0	orphan	0	0	NA	0	0	NA	69.79	2.74	4.51
TARA_ION_MAG_00038	TARA	0	0	NA	1	0	orphan	0	0	NA	0	0	NA	82.42	2.75	1.22
TARA_PSW_MAG_00085	TARA	0	0	NA	1	0	orphan	0	0	NA	0	0	NA	68.4	2.75	1.17
TARA_PON_MAG_00065	TARA	2	0	orphan	2	0	orphan	0	0	NA	0	0	NA	51.4	2.75	3.62
TARA_MED_MAG_00091	TARA	0	0	NA	1	0	orphan	0	0	NA	0	0	NA	62.63	2.77	1.93
TARA_PSE_MAG_00035	TARA	0	1	NA	0	0	NA	0	0	NA	0	0	NA	90.14	2.79	3.38
TARA_IOS_MAG_00019	TARA	0	0	NA	1	0	orphan	0	0	NA	0	0	NA	85.38	2.79	2.18
TARA_ANW_MAG_00012	TARA	0	0	NA	1	0	orphan	0	0	NA	0	0	NA	87.91	2.85	2.19
TARA_ANE_MAG_00030	TARA	0	0	NA	2	0	orphan	0	0	NA	0	0	NA	80.4	2.86	1.65
TARA_PSE_MAG_00121	TARA	2	0	orphan	3	0	orphan	1	0	orphan	0	0	NA	55.62	2.9	2.36
TARA_RED_MAG_00101	TARA	0	0	NA	1	0	orphan	0	0	NA	0	0	NA	56.28	2.91	2.5
TARA_MED_MAG_00023	TARA	0	0	NA	1	0	orphan	0	0	NA	0	0	NA	95.73	2.99	1.93
TARA_MED_MAG_00024	TARA	0	0	NA	1	0	orphan	0	0	NA	0	0	NA	91.45	2.99	1.87
TARA_PSW_MAG_00090	TARA	0	0	NA	1	1	orphan	0	0	NA	0	0	NA	83.76	2.99	2.08
TARA_PSE_MAG_00027	TARA	0	0	NA	1	0	orphan	0	0	NA	0	0	NA	95.39	3.03	3.57
TARA_RED_MAG_00091	TARA	0	0	NA	1	0	orphan	0	0	NA	0	0	NA	78.37	3.04	2.28
TARA_PSE_MAG_00046	TARA	0	0	NA	1	0	orphan	0	0	NA	0	0	NA	94.58	3.07	1.92
TARA_ANW_MAG_00068	TARA	1	0	orphan	0	0	NA	0	0	NA	0	0	NA	80.9	3.12	2.73
TARA_IOS_MAG_00049	TARA	0	0	NA	1	0	orphan	0	0	NA	0	0	NA	70.75	3.16	1.94
TARA_ANE_MAG_00038	TARA	0	0	NA	1	0	orphan	0	0	NA	0	0	NA	85.36	3.2	3.56
TARA_IOS_MAG_00031	TARA	1	0	orphan	2	0	orphan	0	0	NA	0	0	NA	77.83	3.23	1.47
TARA_ANW_MAG_00031	TARA	0	0	NA	1	0	orphan	0	0	NA	0	0	NA	75.12	3.23	2.16
TARA_RED_MAG_00086	TARA	0	0	NA	2	0	orphan	0	0	NA	0	0	NA	89.06	3.36	1.27
TARA_PSW_MAG_00053	TARA	0	0	NA	4	0	orphan	0	0	NA	0	0	NA	92.15	3.4	5.65
TARA_RED_MAG_00106	TARA	0	0	NA	1	0	orphan	0	0	NA	0	0	NA	72.88	3.4	2.44
TARA_MED_MAG_00074	TARA	1	1	complete	2	0	orphan	0	0	NA	0	1	orphan	88.95	3.41	2.45
TARA_IOS_MAG_00014	TARA	0	0	NA	1	0	orphan	0	0	NA	0	0	NA	95.95	3.44	3.61
TARA_ION_MAG_00016	TARA	1	1	complete	1	0	orphan	0	0	NA	0	0	NA	90.53	3.48	2.57
TARA_PSE_MAG_00022	TARA	5	5	complete	6	0	orphan	5	4	complete	0	3	orphan	94.3	3.51	3.89
TARA_ION_MAG_00064	TARA	0	0	NA	2	0	orphan	0	0	NA	0	0	NA	63.92	3.57	2.13
TARA_PSW_MAG_00098	TARA	0	0	NA	1	0	orphan	0	0	NA	0	0	NA	64.51	3.61	0.72
TARA_PON_MAG_00047	TARA	0	0	NA	1	0	orphan	0	0	NA	0	0	NA	63.56	3.66	1.22
TARA_RED_MAG_00030	TARA	0	0	NA	2	0	orphan	0	0	NA	0	0	NA	90.6	3.69	4.02
TARA_ION_MAG_00041	TARA	0	0	NA	1	0	orphan	0	0	NA	0	0	NA	80.96	3.72	2.02
TARA_PSW_MAG_00083	TARA	0	0	NA	2	0	orphan	0	0	NA	0	0	NA	70.17	3.72	2.53
TARA_PSW_MAG_00115	TARA	0	0	NA	2	0	orphan	0	0	NA	0	0	NA	66.48	3.77	2.69
TARA_ANE_MAG_00044	TARA	0	0	NA	2	1	complete	0	0	NA	0	0	NA	83.74	3.85	1.11
TARA_PSW_MAG_00019	TARA	0	0	NA	2	0	orphan	0	0	NA	0	0	NA	88.8	3.88	2.26
TARA_ASE_MAG_00011	TARA	0	0	NA	3	0	orphan	0	0	NA	0	0	NA	61.07	4.04	1.47
TARA_PSW_MAG_00058	TARA	3	3	complete	4	0	orphan	0	0	NA	0	1	orphan	81.42	4.05	4.64
TARA_PSE_MAG_00114	TARA	5	6	complete	2	0	orphan	0	0	NA	0	4	orphan	56.66	4.07	2.26
TARA_ANE_MAG_00035	TARA	0	0	NA	3	0	orphan	0	0	NA	0	0	NA	83.33	4.22	0.87
TARA_PON_MAG_00015	TARA	0	0	NA	2	0	orphan	0	0	NA	0	0	NA	86.4	4.24	4.8
TARA_PON_MAG_00064	TARA	0	0	NA	1	0	orphan	0	0	NA	0	0	NA	59.66	4.27	2.17
TARA_ASE_MAG_00004	TARA	0	0	NA	1	0	orphan	0	0	NA	0	0	NA	92.31	4.32	2.39
TARA_ASE_MAG_00014	TARA	0	0	NA	1	0	orphan	0	0	NA	0	0	NA	79.88	4.32	1.58
TARA_RED_MAG_00060	TARA	0	0	NA	1	0	orphan	0	0	NA	0	1	orphan	72.41	4.34	3.81
TARA_PSW_MAG_00087	TARA	11	10	complete	6	0	orphan	3	3	complete	0	3	orphan	82.24	4.39	3.85
TARA_RED_MAG_00084	TARA	1	0	orphan	2	0	orphan	0	0	NA	0	2	orphan	65.93	4.4	5.14
TARA_IOS_MAG_00053	TARA	0	0	NA	1	0	orphan	0	0	NA	0	0	NA	55.3	4.4	0.7
TARA_ANW_MAG_00056	TARA	0	0	NA	2	0	orphan	0	0	NA	0	0	NA	84.58	4.42	2.84
TARA_ANW_MAG_00006	TARA	1	1	complete	2	1	complete	0	0	NA	0	0	NA	98.7	4.43	5.49
TARA_ANW_MAG_00036	TARA	2	3	complete	2	0	orphan	1	1	complete	0	1	orphan	94.48	4.49	3.39
TARA_PSW_MAG_00100	TARA	0	0	NA	1	0	orphan	0	0	NA	0	0	NA	79.12	4.61	1.38
TARA_PSE_MAG_00102	TARA	0	0	NA	2	0	orphan	0	0	NA	0	0	NA	55.58	4.62	2.71
TARA_PON_MAG_00039	TARA	0	0	NA	1	0	orphan	0	0	NA	0	0	NA	77.84	4.67	2.28
TARA_PSE_MAG_00039	TARA	2	2	complete	11	0	orphan	0	0	NA	0	0	NA	85.34	4.73	8.21
TARA_PSE_MAG_00015	TARA	1	1	complete	0	0	NA	0	0	NA	0	0	NA	92.9	4.8	5.17
TARA_PON_MAG_00006	TARA	4	3	complete	6	0	orphan	0	0	NA	0	0	NA	93.1	4.92	8.7
TARA_MED_MAG_00135	TARA	0	0	NA	1	0	orphan	0	0	NA	0	0	NA	67.24	4.95	2.04
TARA_RED_MAG_00103	TARA	2	1	complete	7	0	orphan	0	0	NA	0	0	NA	87.9	5.01	2.98
TARA_MED_MAG_00129	TARA	0	0	NA	4	0	orphan	0	0	NA	0	0	NA	65.83	5.05	2.4
TARA_RED_MAG_00057	TARA	0	0	NA	1	0	orphan	0	0	NA	0	0	NA	95.17	5.41	5.34
TARA_PSW_MAG_00084	TARA	0	0	NA	3	0	orphan	0	0	NA	0	0	NA	86.81	5.43	2.97
TARA_RED_MAG_00024	TARA	0	0	NA	3	0	orphan	0	0	NA	0	0	NA	92.9	5.51	4.06
TARA_ANE_MAG_00046	TARA	0	0	NA	0	0	NA	0	0	NA	0	1	orphan	73.09	5.54	1.9
TARA_ASE_MAG_00016	TARA	0	0	NA	1	0	orphan	0	0	NA	0	0	NA	70.56	5.78	1.35
TARA_ANW_MAG_00065	TARA	1	0	orphan	2	0	orphan	0	0	NA	0	0	NA	88.61	5.97	5.06
TARA_ASW_MAG_00024	TARA	0	0	NA	1	0	orphan	0	0	NA	0	0	NA	64.13	6	1.09
TARA_RED_MAG_00008	TARA	0	0	NA	1	0	orphan	0	0	NA	0	0	NA	94.82	6.03	3.02
TARA_PSE_MAG_00075	TARA	0	0	NA	3	0	orphan	0	0	NA	0	0	NA	55.51	6.27	0.9
TARA_ASE_MAG_00003	TARA	2	0	orphan	0	0	NA	0	0	NA	0	0	NA	87.46	6.56	4.24
TARA_RED_MAG_00040	TARA	0	0	NA	1	0	orphan	0	0	NA	0	0	NA	88	6.59	2.11
TARA_PSE_MAG_00037	TARA	2	3	complete	8	0	orphan	0	0	NA	0	0	NA	94.09	6.63	10.72
TARA_RED_MAG_00048	TARA	0	0	NA	2	0	orphan	0	0	NA	0	0	NA	93.59	6.84	2.8
TARA_ANW_MAG_00026	TARA	0	0	NA	2	0	orphan	0	0	NA	0	0	NA	93.01	7.14	1.6
TARA_PON_MAG_00013	TARA	1	1	complete	7	0	orphan	1	0	orphan	0	0	NA	96.97	7.17	10.15
TARA_ANW_MAG_00042	TARA	0	0	NA	1	0	orphan	0	0	NA	0	0	NA	84.24	7.29	1.26
TARA_PSW_MAG_00112	TARA	0	0	NA	5	0	orphan	1	0	orphan	0	2	orphan	59.93	7.56	3.08
TARA_ANW_MAG_00062	TARA	0	0	NA	1	0	orphan	0	0	NA	0	0	NA	66.22	7.83	2.16
TARA_MED_MAG_00078	TARA	0	0	NA	2	0	orphan	0	0	NA	0	0	NA	83.38	8.12	1.72
TARA_PON_MAG_00054	TARA	0	0	NA	0	0	NA	0	0	NA	0	1	orphan	62.02	8.12	1.65
TARA_PSE_MAG_00125	TARA	0	0	NA	1	0	orphan	0	0	NA	0	0	NA	71.82	8.14	2.53
TARA_RED_MAG_00035	TARA	0	0	NA	1	0	orphan	0	0	NA	0	0	NA	89.01	8.79	1.18
TARA_MED_MAG_00104	TARA	0	0	NA	0	0	NA	1	0	orphan	0	0	NA	73.49	9.64	0.74
SHIPPO_MAG_177	SHIPPO	0	0	NA	0	0	NA	1	0	orphan	0	0	NA	98.39	0	2.52
SHIPPO_MAG_27	SHIPPO	0	1	NA	2	0	orphan	0	0	NA	0	0	NA	93.2	0	2.57
SHIPPO_MAG_179	SHIPPO	0	2	NA	0	0	NA	0	0	NA	0	0	NA	92.74	0	1.94
SHIPPO_MAG_64	SHIPPO	0	0	NA	1	0	orphan	0	0	NA	0	0	NA	90.36	0	1.15
SHIPPO_MAG_128	SHIPPO	0	0	NA	1	0	orphan	0	0	NA	0	0	NA	84.42	0	2.44
SHIPPO_MAG_132	SHIPPO	0	0	NA	1	0	orphan	0	0	NA	0	0	NA	82.7	0	1.04
SHIPPO_MAG_102	SHIPPO	0	0	NA	1	0	orphan	0	0	NA	0	0	NA	82.4	0	1.93
SHIPPO_MAG_105	SHIPPO	0	0	NA	1	0	orphan	0	0	NA	0	0	NA	77.73	0	1.8
SHIPPO_MAG_282	SHIPPO	0	0	NA	2	0	orphan	0	0	NA	0	1	orphan	74.14	0	2.47
SHIPPO_MAG_287	SHIPPO	0	0	NA	2	0	orphan	0	0	NA	0	0	NA	68.45	0	3.06
SHIPPO_MAG_238	SHIPPO	0	0	NA	1	0	orphan	0	0	NA	0	0	NA	65.52	0	1.42
SHIPPO_MAG_203	SHIPPO	0	0	NA	1	0	orphan	0	0	NA	0	0	NA	59.77	0	1.6
SHIPPO_MAG_289	SHIPPO	0	0	NA	1	0	orphan	0	0	NA	0	0	NA	59.48	0	1.2
SHIPPO_MAG_248	SHIPPO	0	0	NA	1	0	orphan	0	0	NA	0	0	NA	53.57	0	0.55
SHIPPO_MAG_135	SHIPPO	1	0	orphan	0	0	NA	0	0	NA	0	0	NA	79.98	0.02	1.73
SHIPPO_MAG_8	SHIPPO	0	0	NA	1	0	orphan	0	0	NA	0	0	NA	92.73	0.06	3.34
SHIPPO_MAG_180	SHIPPO	0	0	NA	1	0	orphan	0	0	NA	0	0	NA	100	0.11	2.77
SHIPPO_MAG_101	SHIPPO	0	0	NA	1	0	orphan	0	0	NA	0	0	NA	78.96	0.12	1.98
SHIPPO_MAG_77	SHIPPO	0	0	NA	1	0	orphan	0	0	NA	0	0	NA	95.27	0.2	1.24
SHIPPO_MAG_245	SHIPPO	0	0	NA	2	0	orphan	0	0	NA	0	0	NA	58.55	0.24	0.58
SHIPPO_MAG_104	SHIPPO	0	0	NA	1	0	orphan	0	0	NA	0	0	NA	83.73	0.4	1.94
SHIPPO_MAG_181	SHIPPO	0	1	NA	0	0	NA	0	0	NA	0	1	orphan	94.51	0.55	2.78
SHIPPO_MAG_2	SHIPPO	0	0	NA	1	0	orphan	0	0	NA	0	0	NA	90.07	0.62	2.2
SHIPPO_MAG_17	SHIPPO	0	0	NA	1	0	orphan	0	0	NA	0	0	NA	89.05	0.73	2.08
SHIPPO_MAG_136	SHIPPO	0	1	NA	0	0	NA	0	0	NA	0	0	NA	95.55	0.74	1.77
SHIPPO_MAG_161	SHIPPO	0	0	NA	1	0	orphan	0	0	NA	0	0	NA	92.77	0.8	1.21
SHIPPO_MAG_184	SHIPPO	0	0	NA	2	0	orphan	0	0	NA	0	0	NA	72.49	0.8	1.73
SHIPPO_MAG_187	SHIPPO	0	0	NA	1	0	orphan	0	0	NA	0	0	NA	68.13	0.8	1.38
SHIPPO_MAG_185	SHIPPO	0	0	NA	3	0	orphan	0	0	NA	0	0	NA	53.12	0.8	1.29
SHIPPO_MAG_98	SHIPPO	0	0	NA	1	0	orphan	0	0	NA	0	0	NA	84.53	0.84	1.95
SHIPPO_MAG_73	SHIPPO	0	0	NA	1	0	orphan	0	0	NA	0	0	NA	85.86	0.93	2.57
SHIPPO_MAG_188	SHIPPO	0	0	NA	1	0	orphan	0	0	NA	0	0	NA	57.89	1	1.22
SHIPPO_MAG_94	SHIPPO	0	0	NA	4	0	orphan	0	0	NA	0	1	orphan	77.49	1.1	2.62
SHIPPO_MAG_95	SHIPPO	0	0	NA	1	0	orphan	0	0	NA	0	0	NA	95.65	1.16	2.6
SHIPPO_MAG_152	SHIPPO	0	0	NA	4	1	complete	0	0	NA	0	0	NA	85.97	1.33	1.84
SHIPPO_MAG_52	SHIPPO	0	0	NA	1	0	orphan	0	0	NA	0	0	NA	91.3	1.34	3.04
SHIPPO_MAG_82	SHIPPO	0	0	NA	2	0	orphan	0	0	NA	0	0	NA	89.58	1.34	2.08
SHIPPO_MAG_176	SHIPPO	0	0	NA	2	0	orphan	0	0	NA	0	0	NA	89.99	1.4	2.77
SHIPPO_MAG_5	SHIPPO	0	0	NA	1	0	orphan	0	0	NA	0	0	NA	89.59	1.41	1.31
SHIPPO_MAG_22	SHIPPO	0	0	NA	1	0	orphan	0	0	NA	0	0	NA	89.7	1.5	2.27
SHIPPO_MAG_244	SHIPPO	0	0	NA	1	0	orphan	0	0	NA	0	0	NA	68.46	1.52	1.54
SHIPPO_MAG_281	SHIPPO	0	0	NA	1	0	orphan	0	0	NA	0	0	NA	73.28	1.72	2.12
SHIPPO_MAG_280	SHIPPO	0	0	NA	1	0	orphan	0	0	NA	0	0	NA	63.24	1.72	1.96
SHIPPO_MAG_71	SHIPPO	0	0	NA	1	0	orphan	0	0	NA	0	0	NA	90.73	1.77	1.98
SHIPPO_MAG_277	SHIPPO	0	1	NA	1	0	orphan	0	0	NA	0	0	NA	56.67	1.85	1.17
SHIPPO_MAG_6	SHIPPO	0	0	NA	1	0	orphan	0	0	NA	0	0	NA	92.59	1.99	2.62
SHIPPO_MAG_147	SHIPPO	1	1	orphan	0	0	NA	0	0	NA	0	0	NA	98.66	2	1.69
SHIPPO_MAG_174	SHIPPO	0	0	NA	1	0	orphan	0	0	NA	0	0	NA	77.04	2.14	1.82
SHIPPO_MAG_195	SHIPPO	0	0	NA	1	0	orphan	0	0	NA	0	0	NA	65.59	2.25	0.88
SHIPPO_MAG_186	SHIPPO	0	0	NA	1	0	orphan	0	0	NA	0	0	NA	70.93	2.4	1.65
SHIPPO_MAG_13	SHIPPO	0	0	NA	1	0	orphan	0	0	NA	0	0	NA	93.02	2.42	2.23
SHIPPO_MAG_198	SHIPPO	0	0	NA	1	0	orphan	0	0	NA	0	0	NA	74.23	2.54	1.59
SHIPPO_MAG_140	SHIPPO	0	1	NA	0	0	NA	0	0	NA	0	0	NA	95.59	2.57	1.8
SHIPPO_MAG_30	SHIPPO	1	0	orphan	4	0	orphan	0	0	NA	0	0	NA	81.98	2.59	2.95
SHIPPO_MAG_194	SHIPPO	0	3	NA	1	0	orphan	0	0	NA	0	0	NA	74.52	2.59	1.99
SHIPPO_MAG_294	SHIPPO	0	0	NA	2	0	orphan	0	0	NA	0	0	NA	55.8	2.59	1.6
SHIPPO_MAG_242	SHIPPO	0	0	NA	5	0	orphan	0	0	NA	0	0	NA	74.92	2.65	2.07
SHIPPO_MAG_103	SHIPPO	0	0	NA	1	0	orphan	0	0	NA	0	0	NA	81.33	2.92	1.88
SHIPPO_MAG_21	SHIPPO	0	0	NA	1	0	orphan	0	0	NA	0	0	NA	89.73	2.98	2.68
SHIPPO_MAG_62	SHIPPO	0	0	NA	1	0	orphan	0	0	NA	0	0	NA	97.44	2.99	3.05
SHIPPO_MAG_233	SHIPPO	1	2	orphan	0	0	NA	0	0	NA	0	0	NA	67.78	3.15	1.37
SHIPPO_MAG_127	SHIPPO	0	0	NA	1	0	orphan	0	0	NA	0	0	NA	80.41	3.16	2.59
SHIPPO_MAG_249	SHIPPO	0	0	NA	1	0	orphan	0	0	NA	0	0	NA	72.12	3.28	1.4
SHIPPO_MAG_49	SHIPPO	0	0	NA	1	0	orphan	0	0	NA	0	0	NA	84.45	3.3	3.09
SHIPPO_MAG_288	SHIPPO	0	0	NA	1	0	orphan	0	0	NA	0	0	NA	74.17	3.31	1.17
SHIPPO_MAG_227	SHIPPO	1	0	orphan	0	0	NA	0	0	NA	0	0	NA	65.47	3.31	1.24
SHIPPO_MAG_241	SHIPPO	0	0	NA	1	0	orphan	0	0	NA	0	0	NA	63.59	3.39	1.3
SHIPPO_MAG_283	SHIPPO	0	0	NA	1	0	orphan	0	0	NA	0	0	NA	62.93	3.45	2.11
SHIPPO_MAG_204	SHIPPO	0	0	NA	1	0	orphan	0	0	NA	0	0	NA	53.45	3.45	1.67
SHIPPO_MAG_272	SHIPPO	0	0	NA	2	0	orphan	0	0	NA	0	0	NA	53	3.57	1.17
SHIPPO_MAG_279	SHIPPO	0	0	NA	1	0	orphan	0	0	NA	0	0	NA	74.6	3.6	2.17
SHIPPO_MAG_224	SHIPPO	1	0	orphan	0	0	NA	0	0	NA	0	0	NA	52.15	3.6	1.3
SHIPPO_MAG_225	SHIPPO	0	0	NA	1	0	orphan	0	0	NA	0	0	NA	57.18	3.68	0.94
SHIPPO_MAG_33	SHIPPO	0	0	NA	1	0	orphan	0	0	NA	0	0	NA	87.3	3.79	0.98
SHIPPO_MAG_66	SHIPPO	0	0	NA	1	0	orphan	0	0	NA	0	0	NA	83.38	3.91	2
SHIPPO_MAG_240	SHIPPO	0	0	NA	2	0	orphan	0	0	NA	0	0	NA	61.25	3.91	1.37
SHIPPO_MAG_200	SHIPPO	0	0	NA	1	0	orphan	0	0	NA	0	0	NA	66.96	4.08	1.88
SHIPPO_MAG_173	SHIPPO	0	0	NA	2	0	orphan	0	0	NA	0	0	NA	87.62	4.12	2.21
SHIPPO_MAG_16	SHIPPO	0	0	NA	1	0	orphan	0	0	NA	0	0	NA	91.35	4.22	2.03
SHIPPO_MAG_63	SHIPPO	0	3	NA	1	0	orphan	0	0	NA	0	0	NA	85.47	4.27	3.35
SHIPPO_MAG_285	SHIPPO	1	0	orphan	0	0	NA	0	0	NA	0	0	NA	72.34	4.41	2.65
SHIPPO_MAG_130	SHIPPO	0	0	NA	2	0	orphan	0	0	NA	0	0	NA	80.33	4.46	3.22
SHIPPO_MAG_143	SHIPPO	0	0	NA	2	0	orphan	0	0	NA	0	0	NA	91.05	4.64	2.13
SHIPPO_MAG_164	SHIPPO	0	0	NA	0	1	NA	0	0	NA	0	0	NA	84.32	4.71	2.11
SHIPPO_MAG_254	SHIPPO	0	0	NA	7	0	orphan	0	0	NA	0	0	NA	60.25	4.79	1.97
SHIPPO_MAG_68	SHIPPO	0	0	NA	1	0	orphan	0	0	NA	0	0	NA	82.89	5.15	2.11
SHIPPO_MAG_284	SHIPPO	0	0	NA	1	0	orphan	0	0	NA	0	0	NA	60.34	5.17	2.18
SHIPPO_MAG_23	SHIPPO	0	0	NA	2	0	orphan	0	0	NA	0	0	NA	78.13	5.27	3.26
SHIPPO_MAG_84	SHIPPO	0	0	NA	1	0	orphan	0	0	NA	0	0	NA	81.87	5.33	2.27
SHIPPO_MAG_278	SHIPPO	0	0	NA	2	0	orphan	0	0	NA	0	0	NA	66.33	6.28	1.86
SHIPPO_MAG_85	SHIPPO	0	0	NA	0	0	NA	0	1	NA	0	0	NA	76.99	6.44	2.01
SHIPPO_MAG_262	SHIPPO	0	0	NA	0	1	NA	0	0	NA	0	0	NA	56.66	6.5	1.38
SHIPPO_MAG_67	SHIPPO	0	0	NA	1	0	orphan	0	0	NA	0	0	NA	91.14	6.74	1.71
SHIPPO_MAG_263	SHIPPO	0	0	NA	0	1	NA	0	0	NA	0	0	NA	52.34	6.91	0.96
SHIPPO_MAG_246	SHIPPO	0	0	NA	1	0	orphan	0	0	NA	0	0	NA	53.83	6.93	1.33
SHIPPO_MAG_202	SHIPPO	2	1	complete	3	0	orphan	0	1	NA	0	2	orphan	73.5	7.36	1.22
SHIPPO_MAG_141	SHIPPO	0	0	NA	1	0	orphan	0	0	NA	0	0	NA	87.14	7.84	2.11
SHIPPO_MAG_65	SHIPPO	0	0	NA	1	1	orphan	0	0	NA	0	0	NA	81.68	8.34	1.57
SHIPPO_MAG_210	SHIPPO	0	1	NA	5	0	orphan	0	1	NA	0	2	orphan	55.22	8.63	2.5
SHIPPO_MAG_265	SHIPPO	0	0	NA	0	1	NA	0	0	NA	0	0	NA	74.14	8.78	0.97
SHIPPO_MAG_253	SHIPPO	0	0	NA	6	0	orphan	0	0	NA	0	0	NA	61.79	9.95	1.69
SHIPPO_MAG_171	SHIPPO	0	0	NA	5	0	orphan	0	0	NA	0	2	orphan	82.04	9.99	2.7
AG-414-L04	GORG	0	0	NA	1	0	orphan	0	0	NA	0	0	NA	98.8	0	1.21
AG-422-C21	GORG	0	0	NA	1	0	orphan	0	0	NA	0	0	NA	98.8	0	1.28
AG-891-K05	GORG	0	0	NA	2	0	orphan	0	1	NA	0	0	NA	98.8	0	1.65
AG-892-F15	GORG	0	0	NA	1	0	orphan	0	0	NA	0	0	NA	98.8	0	1.4
AG-893-A06	GORG	0	0	NA	1	0	orphan	0	0	NA	0	0	NA	98.8	0	1.59
AG-900-I13	GORG	2	1	complete	1	0	orphan	0	0	NA	0	0	NA	98.8	0	1.31
AG-912-G22	GORG	0	0	NA	1	0	orphan	0	0	NA	0	0	NA	98.8	0	1.19
AG-920-L11	GORG	0	0	NA	2	0	orphan	0	0	NA	0	0	NA	98.8	0	1.25
AG-917-K06	GORG	0	0	NA	1	0	orphan	0	0	NA	0	0	NA	98.65	0	1.19
AG-893-K09	GORG	0	0	NA	1	0	orphan	0	0	NA	0	2	orphan	98.39	0	1.15
AG-891-I18	GORG	0	0	NA	1	0	orphan	0	0	NA	0	0	NA	97.63	0	1.38
AG-891-J07	GORG	0	0	NA	2	0	orphan	0	0	NA	0	0	NA	97.63	0	1.21
AG-891-C11	GORG	0	0	NA	1	0	orphan	0	0	NA	0	0	NA	97.59	0	1.57
AG-891-J04	GORG	0	0	NA	3	0	orphan	0	0	NA	0	0	NA	97.59	0	1.35
AG-904-K03	GORG	1	1	complete	1	0	orphan	0	0	NA	0	0	NA	97.59	0	1.35
AG-905-D16	GORG	0	0	NA	1	0	orphan	0	0	NA	0	0	NA	97.59	0	1.26
AG-909-F14	GORG	0	0	NA	1	0	orphan	0	0	NA	0	0	NA	97.59	0	1.3
AG-917-F18	GORG	0	0	NA	1	0	orphan	0	0	NA	0	0	NA	97.59	0	1.08
AG-920-L07	GORG	0	0	NA	1	0	orphan	0	0	NA	0	0	NA	97.59	0	1.09
AG-918-G22	GORG	0	0	NA	1	0	orphan	0	0	NA	0	0	NA	97.48	0	1.36
AG-918-N23	GORG	0	0	NA	2	0	orphan	0	0	NA	0	0	NA	97.19	0	1.01
AG-899-E14	GORG	0	0	NA	2	1	orphan	0	0	NA	0	0	NA	96.99	0	1.05
AG-913-I14	GORG	0	0	NA	1	0	orphan	0	0	NA	0	0	NA	96.99	0	1.05
AG-325-E20	GORG	0	0	NA	1	0	orphan	0	0	NA	0	0	NA	96.39	0	1.07
AG-325-F23	GORG	0	0	NA	1	0	orphan	0	0	NA	0	0	NA	96.39	0	1.62
AG-422-L15	GORG	0	0	NA	2	0	orphan	0	0	NA	0	0	NA	96.39	0	1.04
AG-461-E04	GORG	0	0	NA	1	0	orphan	0	0	NA	0	0	NA	96.39	0	1.01
AG-893-J08	GORG	0	0	NA	2	0	orphan	0	0	NA	0	0	NA	96.39	0	1.34
AG-896-A02	GORG	0	0	NA	2	0	orphan	0	0	NA	0	0	NA	96.39	0	1.23
AG-897-G09	GORG	0	0	NA	2	0	orphan	0	0	NA	0	0	NA	96.39	0	1.3
AG-899-O04	GORG	0	0	NA	2	0	orphan	0	0	NA	0	0	NA	96.39	0	1.23
AG-905-M05	GORG	0	0	NA	2	0	orphan	0	0	NA	0	0	NA	96.39	0	1.18
AG-917-D14	GORG	0	0	NA	1	0	orphan	0	0	NA	0	0	NA	96.39	0	1.23
AG-900-I19	GORG	0	0	NA	1	0	orphan	0	0	NA	0	0	NA	96.28	0	1.19
AG-913-L03	GORG	0	0	NA	1	0	orphan	0	0	NA	0	0	NA	96.21	0	1.29
AG-911-G13	GORG	0	0	NA	1	0	orphan	0	0	NA	0	0	NA	95.98	0	1
AG-892-K05	GORG	0	0	NA	1	0	orphan	0	0	NA	0	0	NA	95.97	0	1.04
AG-410-L19	GORG	0	0	NA	2	1	complete	0	0	NA	0	0	NA	95.95	0	1.07
AG-916-G19	GORG	0	0	NA	1	0	orphan	0	0	NA	0	0	NA	95.73	0	1.13
AG-900-K21	GORG	0	0	NA	2	0	orphan	0	0	NA	0	0	NA	95.5	0	1.14
AG-895-J15	GORG	0	0	NA	1	0	orphan	0	0	NA	0	0	NA	95.45	0	1.37
AG-892-B11	GORG	0	0	NA	2	0	orphan	0	0	NA	0	0	NA	95.29	0	1.31
AG-912-L11	GORG	0	0	NA	1	0	orphan	0	0	NA	0	0	NA	95.29	0	1.23
AG-422-E02	GORG	0	0	NA	2	0	orphan	0	1	NA	0	0	NA	95.18	0	1.63
AG-892-J03	GORG	0	0	NA	1	0	orphan	0	0	NA	0	0	NA	95.18	0	1.38
AG-894-B06	GORG	1	1	complete	1	0	orphan	0	0	NA	0	0	NA	95.18	0	1.23
AG-903-L07	GORG	0	0	NA	1	0	orphan	0	0	NA	0	0	NA	95.18	0	1.26
AG-919-I13	GORG	0	0	NA	1	0	orphan	0	0	NA	0	0	NA	95.18	0	1.04
AG-915-K13	GORG	0	0	NA	3	0	orphan	0	0	NA	0	0	NA	95.02	0	1.25
AG-913-M13	GORG	0	0	NA	2	0	orphan	0	0	NA	0	0	NA	94.94	0	1.18
AG-390-M23	GORG	0	0	NA	2	0	orphan	0	0	NA	0	0	NA	94.85	0	1.58
AG-900-G16	GORG	0	0	NA	2	0	orphan	0	0	NA	0	0	NA	94.83	0	1.31
AG-895-J19	GORG	0	0	NA	2	0	orphan	0	0	NA	0	0	NA	94.79	0	1.08
AG-891-C15	GORG	0	0	NA	2	0	orphan	0	0	NA	0	0	NA	94.78	0	1.17
AG-913-I06	GORG	0	0	NA	2	0	orphan	0	0	NA	0	0	NA	94.78	0	1.03
AG-390-C19	GORG	0	0	NA	2	0	orphan	0	0	NA	0	0	NA	94.58	0	1.16
AG-893-E23	GORG	0	0	NA	2	0	orphan	0	0	NA	0	0	NA	94.58	0	1.39
AG-893-F05	GORG	0	0	NA	1	0	orphan	0	0	NA	0	0	NA	94.58	0	1.45
AG-426-P08	GORG	0	0	NA	2	0	orphan	0	0	NA	0	0	NA	94.55	0	1.13
AG-894-N05	GORG	1	0	orphan	0	0	NA	0	0	NA	0	1	orphan	94.43	0	1.54
AG-422-C20	GORG	0	0	NA	1	0	orphan	0	0	NA	0	0	NA	94.31	0	1.31
AG-453-G16	GORG	0	0	NA	3	0	orphan	0	0	NA	0	0	NA	94.22	0	1.8
AG-913-I09	GORG	0	0	NA	1	0	orphan	0	0	NA	0	0	NA	94.16	0	1.28
AG-893-K07	GORG	0	0	NA	2	0	orphan	0	0	NA	0	0	NA	94.14	0	2.11
AG-894-L13	GORG	0	0	NA	1	0	orphan	0	0	NA	0	0	NA	94.08	0	1.12
AG-447-N08	GORG	0	0	NA	1	0	orphan	0	0	NA	0	0	NA	94.05	0	1.18
AG-895-L23	GORG	0	0	NA	1	0	orphan	0	0	NA	0	0	NA	94.05	0	0.97
AG-919-L02	GORG	0	0	NA	2	0	orphan	0	0	NA	0	0	NA	94	0	1.14
AG-426-I04	GORG	0	0	NA	2	0	orphan	0	0	NA	0	1	orphan	93.98	0	1.52
AG-365-B19	GORG	0	0	NA	1	0	orphan	0	0	NA	0	0	NA	93.98	0	1.04
AG-404-B13	GORG	0	0	NA	1	0	orphan	0	0	NA	0	0	NA	93.98	0	1.43
AG-430-F03	GORG	0	0	NA	1	0	orphan	0	0	NA	0	0	NA	93.98	0	1.01
AG-439-C18	GORG	0	0	NA	1	0	orphan	0	0	NA	0	0	NA	93.98	0	1.14
AG-892-M06	GORG	1	1	complete	1	0	orphan	0	0	NA	0	0	NA	93.98	0	1.24
AG-914-J05	GORG	1	1	complete	1	0	orphan	0	0	NA	0	0	NA	93.98	0	1.04
AG-917-D03	GORG	0	0	NA	1	0	orphan	0	0	NA	0	0	NA	93.98	0	1.28
AG-911-K15	GORG	0	0	NA	4	0	orphan	0	0	NA	0	0	NA	93.91	0	1.14
AG-916-A16	GORG	0	0	NA	2	0	orphan	0	0	NA	0	0	NA	93.84	0	1.13
AH-321-M13	GORG	0	0	NA	2	0	orphan	0	0	NA	0	0	NA	93.84	0	1.14
AG-893-J23	GORG	1	1	complete	0	0	NA	0	0	NA	0	1	orphan	93.75	0	1.52
AG-920-B11	GORG	0	0	NA	1	0	orphan	0	0	NA	0	0	NA	93.75	0	1.83
AG-919-J11	GORG	1	1	complete	0	0	NA	0	0	NA	0	0	NA	93.66	0	1.5
AG-894-M09	GORG	1	1	complete	2	0	orphan	0	0	NA	0	0	NA	93.61	0	2.17
AG-917-B07	GORG	0	0	NA	1	0	orphan	0	0	NA	0	0	NA	93.57	0	1.09
AG-917-C08	GORG	0	0	NA	1	0	orphan	1	1	complete	0	0	NA	93.41	0	1.22
AG-916-N15	GORG	0	0	NA	1	0	orphan	0	0	NA	0	2	orphan	93.37	0	1.26
AG-337-E15	GORG	0	0	NA	1	0	orphan	0	0	NA	0	0	NA	93.37	0	1.01
AG-892-O09	GORG	0	0	NA	1	0	orphan	0	0	NA	0	0	NA	93.37	0	1.25
AG-893-E21	GORG	1	1	complete	1	0	orphan	0	0	NA	0	0	NA	93.37	0	1.3
AG-916-M14	GORG	0	0	NA	1	0	orphan	0	0	NA	0	0	NA	93.37	0	1.37
AG-917-M08	GORG	0	0	NA	2	0	orphan	0	0	NA	0	0	NA	93.37	0	1.39
AH-324-F03	GORG	0	0	NA	3	0	orphan	0	0	NA	0	0	NA	93.37	0	1.22
AG-895-F17	GORG	0	0	NA	1	0	orphan	0	0	NA	0	0	NA	93.36	0	1.2
AG-447-P22	GORG	0	0	NA	4	0	orphan	0	0	NA	0	0	NA	93.33	0	1.12
AG-895-K10	GORG	0	0	NA	1	0	orphan	0	0	NA	0	0	NA	93.33	0	1.11
AG-894-P13	GORG	1	1	complete	0	0	NA	0	0	NA	0	1	orphan	93.25	0	1.44
AG-390-G13	GORG	0	0	NA	1	0	orphan	0	0	NA	0	0	NA	93.23	0	1.09
AG-390-C17	GORG	1	0	orphan	1	0	orphan	0	0	NA	0	0	NA	93.21	0	1.29
AG-910-B05	GORG	0	0	NA	2	0	orphan	0	0	NA	0	0	NA	93.19	0	1.08
AG-891-J21	GORG	0	0	NA	2	0	orphan	0	0	NA	0	2	orphan	93.01	0	1.36
AG-916-I16	GORG	1	1	complete	1	0	orphan	0	0	NA	0	0	NA	92.99	0	1.21
AH-321-C14	GORG	1	1	complete	2	0	orphan	0	0	NA	0	0	NA	92.93	0	1.53
AG-359-M21	GORG	0	0	NA	1	1	orphan	0	0	NA	0	0	NA	92.89	0	1.17
AG-325-G21	GORG	0	0	NA	1	0	orphan	0	0	NA	0	0	NA	92.88	0	1.09
AG-904-F11	GORG	0	0	NA	2	0	orphan	0	0	NA	0	0	NA	92.81	0	0.96
AG-422-J16	GORG	0	0	NA	1	0	orphan	0	0	NA	0	1	orphan	92.77	0	1.47
AG-426-O05	GORG	0	0	NA	1	0	orphan	0	0	NA	0	1	orphan	92.77	0	1
AG-390-G04	GORG	0	0	NA	1	0	orphan	0	0	NA	0	0	NA	92.77	0	1.64
AG-426-I21	GORG	0	0	NA	2	1	complete	0	0	NA	0	0	NA	92.77	0	1.27
AG-439-D15	GORG	0	0	NA	3	0	orphan	0	0	NA	0	0	NA	92.77	0	1.15
AG-461-L09	GORG	0	0	NA	1	0	orphan	0	0	NA	0	0	NA	92.77	0	1.24
AG-891-D10	GORG	0	0	NA	1	0	orphan	0	0	NA	0	0	NA	92.77	0	1.07
AG-905-E11	GORG	1	1	complete	1	0	orphan	0	0	NA	0	0	NA	92.77	0	1.32
AG-912-P19	GORG	0	0	NA	1	0	orphan	0	0	NA	0	0	NA	92.77	0	0.92
AG-914-I16	GORG	0	0	NA	2	0	orphan	0	0	NA	0	0	NA	92.77	0	0.99
AG-917-F16	GORG	0	0	NA	1	0	orphan	0	0	NA	0	0	NA	92.77	0	1.16
AG-919-F21	GORG	0	0	NA	2	0	orphan	0	0	NA	0	0	NA	92.77	0	1.06
AG-919-M05	GORG	0	0	NA	1	0	orphan	0	0	NA	0	0	NA	92.77	0	1.04
AH-324-F15	GORG	0	0	NA	1	1	orphan	0	0	NA	0	0	NA	92.77	0	1.48
AG-893-E15	GORG	0	0	NA	1	0	orphan	0	0	NA	0	0	NA	92.72	0	1.3
AH-321-D17	GORG	0	0	NA	2	0	orphan	0	0	NA	0	0	NA	92.42	0	1.1
AG-893-A21	GORG	0	0	NA	1	0	orphan	0	0	NA	0	0	NA	92.37	0	1.54
AG-919-F03	GORG	0	0	NA	2	0	orphan	0	1	NA	0	0	NA	92.37	0	1.12
AG-920-L19	GORG	0	0	NA	2	0	orphan	0	0	NA	0	0	NA	92.37	0	1.07
AG-920-L20	GORG	0	0	NA	1	0	orphan	0	0	NA	0	0	NA	92.33	0	1.28
AG-916-G20	GORG	0	0	NA	1	0	orphan	0	0	NA	0	0	NA	92.28	0	1.43
AG-337-G11	GORG	0	0	NA	1	0	orphan	0	0	NA	0	0	NA	92.23	0	1.06
AG-893-L07	GORG	1	1	complete	1	0	orphan	0	0	NA	0	0	NA	92.22	0	1.32
AH-321-P04	GORG	0	0	NA	2	0	orphan	0	0	NA	0	0	NA	92.18	0	1.02
AG-892-D04	GORG	0	0	NA	1	0	orphan	0	0	NA	0	0	NA	92.17	0	1.17
AG-901-E23	GORG	0	0	NA	2	0	orphan	0	0	NA	0	0	NA	92.17	0	1.29
AG-912-J07	GORG	0	0	NA	2	0	orphan	0	0	NA	0	0	NA	92.17	0	1.24
AG-918-E02	GORG	0	1	NA	2	2	complete	0	0	NA	0	0	NA	92.17	0	1.26
AG-918-M15	GORG	0	0	NA	1	0	orphan	0	0	NA	0	0	NA	92.17	0	0.99
AG-907-E04	GORG	0	0	NA	1	0	orphan	0	0	NA	0	0	NA	92	0	1.03
AG-900-M14	GORG	0	0	NA	2	0	orphan	0	0	NA	0	1	orphan	91.95	0	1.26
AG-905-A07	GORG	0	0	NA	2	0	orphan	0	1	NA	0	0	NA	91.95	0	1.12
AG-325-C18	GORG	1	0	orphan	2	0	orphan	0	0	NA	0	0	NA	91.94	0	1.07
AG-913-C06	GORG	1	1	complete	1	0	orphan	0	0	NA	0	0	NA	91.91	0	1.73
AG-359-D09	GORG	0	0	NA	1	0	orphan	0	0	NA	0	1	orphan	91.86	0	1.2
AG-430-G11	GORG	0	0	NA	1	0	orphan	0	0	NA	0	0	NA	91.77	0	1.16
AH-287-G05	GORG	0	0	NA	1	0	orphan	0	0	NA	0	0	NA	91.76	0	1.13
AG-447-K09	GORG	0	0	NA	3	0	orphan	0	0	NA	0	0	NA	91.71	0	1.19
AG-892-A22	GORG	1	1	complete	1	0	orphan	0	0	NA	0	0	NA	91.71	0	1.19
AG-896-K10	GORG	0	0	NA	2	0	orphan	0	0	NA	0	0	NA	91.71	0	1.11
AG-917-J06	GORG	0	0	NA	3	0	orphan	0	0	NA	0	0	NA	91.63	0	1.21
AG-414-N23	GORG	1	0	orphan	1	0	orphan	0	0	NA	0	2	orphan	91.57	0	1.5
AG-422-N15	GORG	0	0	NA	1	0	orphan	0	0	NA	0	2	orphan	91.57	0	1.04
AG-426-F15	GORG	0	0	NA	1	0	orphan	0	0	NA	0	0	NA	91.57	0	1.36
AG-426-L15	GORG	0	0	NA	1	0	orphan	0	0	NA	0	0	NA	91.57	0	0.96
AG-891-O15	GORG	0	0	NA	1	0	orphan	0	0	NA	0	0	NA	91.57	0	1.04
AG-913-B05	GORG	0	0	NA	1	0	orphan	0	0	NA	0	0	NA	91.57	0	1.46
AH-287-E19	GORG	0	0	NA	1	0	orphan	0	0	NA	0	0	NA	91.57	0	0.97
AH-287-O09	GORG	0	0	NA	2	0	orphan	0	0	NA	0	0	NA	91.57	0	1.16
AH-321-I23	GORG	0	0	NA	1	0	orphan	0	0	NA	0	0	NA	91.57	0	0.91
AG-895-D05	GORG	0	0	NA	0	0	NA	0	0	NA	0	1	orphan	91.49	0	1.42
AG-918-K13	GORG	0	0	NA	2	0	orphan	0	0	NA	0	0	NA	91.24	0	1.27
AG-920-M14	GORG	0	0	NA	0	0	NA	0	0	NA	0	1	orphan	91.17	0	1.5
AG-917-N15	GORG	0	0	NA	1	0	orphan	0	0	NA	0	0	NA	91.14	0	1.21
AG-359-P18	GORG	0	0	NA	1	0	orphan	0	0	NA	0	0	NA	91.1	0	1.07
AG-333-D04	GORG	0	0	NA	1	0	orphan	0	0	NA	0	0	NA	91.09	0	1.68
AG-461-M18	GORG	0	0	NA	1	0	orphan	0	0	NA	0	0	NA	91.09	0	1.02
AG-917-P07	GORG	0	0	NA	1	0	orphan	0	0	NA	0	0	NA	91	0	1.16
AG-893-P02	GORG	0	0	NA	2	0	orphan	0	0	NA	0	0	NA	90.96	0	1.08
AG-916-I19	GORG	0	0	NA	1	0	orphan	0	0	NA	0	0	NA	90.96	0	1.43
AG-422-K10	GORG	0	0	NA	0	0	NA	0	0	NA	0	3	orphan	90.85	0	1.38
AG-447-F10	GORG	0	0	NA	1	0	orphan	0	0	NA	0	0	NA	90.84	0	1.06
AG-913-K11	GORG	0	0	NA	1	0	orphan	1	1	complete	0	0	NA	90.81	0	1.48
AG-430-A11	GORG	0	0	NA	3	0	orphan	0	0	NA	0	0	NA	90.76	0	1.22
AG-426-I10	GORG	0	0	NA	1	0	orphan	0	0	NA	0	0	NA	90.74	0	1.14
AG-908-C18	GORG	0	0	NA	1	0	orphan	0	0	NA	0	0	NA	90.73	0	1.16
AG-919-C02	GORG	0	0	NA	2	0	orphan	0	0	NA	0	0	NA	90.73	0	1.13
AG-349-G23	GORG	1	1	complete	0	0	NA	0	0	NA	0	2	orphan	90.68	0	1.41
AG-410-O02	GORG	0	0	NA	1	0	orphan	0	0	NA	0	0	NA	90.64	0	1.12
AG-893-M17	GORG	0	0	NA	1	0	orphan	0	0	NA	0	0	NA	90.64	0	1.28
AG-891-J06	GORG	1	1	complete	1	0	orphan	0	0	NA	0	0	NA	90.62	0	1.32
AG-917-M22	GORG	1	0	orphan	1	0	orphan	0	0	NA	0	0	NA	90.52	0	1.13
AG-919-L14	GORG	0	0	NA	2	0	orphan	0	0	NA	0	0	NA	90.52	0	0.98
AG-349-I05	GORG	1	1	complete	1	0	orphan	0	0	NA	0	1	orphan	90.36	0	1.14
AG-914-N11	GORG	0	0	NA	1	0	orphan	0	0	NA	0	1	orphan	90.36	0	0.96
AG-891-P20	GORG	0	0	NA	3	0	orphan	0	0	NA	0	0	NA	90.36	0	1.48
AG-894-F15	GORG	1	0	orphan	1	0	orphan	0	0	NA	0	0	NA	90.36	0	1.23
AG-897-O16	GORG	0	0	NA	1	0	orphan	0	0	NA	0	0	NA	90.36	0	1.18
AG-900-K14	GORG	0	0	NA	1	0	orphan	0	0	NA	0	0	NA	90.36	0	1.26
AG-903-K07	GORG	0	0	NA	1	0	orphan	0	0	NA	0	0	NA	90.36	0	1.07
AG-905-O08	GORG	0	0	NA	1	0	orphan	0	0	NA	0	0	NA	90.36	0	1.21
AG-915-G13	GORG	0	0	NA	1	0	orphan	0	0	NA	0	0	NA	90.36	0	1.24
AG-916-G09	GORG	0	0	NA	1	0	orphan	0	0	NA	0	0	NA	90.36	0	1.27
AG-916-O13	GORG	0	0	NA	2	0	orphan	0	0	NA	0	0	NA	90.36	0	1.08
AG-917-E05	GORG	1	0	orphan	0	0	NA	0	0	NA	0	0	NA	90.36	0	1.21
AG-917-K20	GORG	0	0	NA	1	0	orphan	0	0	NA	0	0	NA	90.36	0	1.03
AG-422-C15	GORG	0	0	NA	1	0	orphan	0	0	NA	0	1	orphan	90.35	0	1.48
AG-912-F16	GORG	0	0	NA	1	0	orphan	0	0	NA	0	0	NA	90.28	0	1.15
AH-324-K07	GORG	0	0	NA	1	0	orphan	0	0	NA	0	0	NA	90.15	0	1.06
AG-333-A04	GORG	0	0	NA	2	0	orphan	0	0	NA	0	0	NA	90.05	0	1.32
AG-390-M14	GORG	0	0	NA	2	0	orphan	0	0	NA	0	0	NA	90.05	0	1.09
AG-920-L18	GORG	0	0	NA	2	0	orphan	0	0	NA	0	0	NA	90.04	0	0.96
AG-894-A11	GORG	1	1	complete	1	0	orphan	0	0	NA	0	0	NA	90.01	0	1.28
AG-916-J11	GORG	0	0	NA	1	0	orphan	0	0	NA	0	0	NA	90.01	0	1.1
AG-901-I21	GORG	0	0	NA	1	0	orphan	0	0	NA	0	2	orphan	89.96	0	1.01
AG-911-N14	GORG	0	0	NA	1	0	orphan	0	0	NA	0	0	NA	89.96	0	1.18
AG-915-D08	GORG	1	1	complete	1	0	orphan	0	0	NA	0	0	NA	89.96	0	0.94
AG-896-E23	GORG	0	0	NA	1	0	orphan	0	0	NA	0	1	orphan	89.95	0	1.45
AG-313-D08	GORG	0	0	NA	2	0	orphan	0	0	NA	0	0	NA	89.9	0	1.65
AG-915-G14	GORG	0	0	NA	1	0	orphan	0	0	NA	0	0	NA	89.89	0	1.32
AG-893-E16	GORG	0	0	NA	1	0	orphan	0	0	NA	0	0	NA	89.87	0	1.37
AH-324-M03	GORG	0	0	NA	3	0	orphan	0	0	NA	0	0	NA	89.81	0	0.93
AG-349-D08	GORG	0	0	NA	1	0	orphan	0	0	NA	0	0	NA	89.76	0	0.9
AG-426-J10	GORG	0	0	NA	1	0	orphan	0	0	NA	0	0	NA	89.76	0	1.45
AG-911-E22	GORG	0	0	NA	2	0	orphan	0	0	NA	0	0	NA	89.76	0	1.3
AG-912-D10	GORG	0	0	NA	1	0	orphan	0	0	NA	0	0	NA	89.76	0	0.98
AG-919-N08	GORG	1	0	orphan	1	0	orphan	0	0	NA	0	0	NA	89.76	0	1.33
AG-896-O18	GORG	0	0	NA	1	0	orphan	0	0	NA	0	0	NA	89.71	0	1.29
AG-900-K16	GORG	0	0	NA	1	0	orphan	0	0	NA	0	0	NA	89.71	0	1.35
AH-287-O21	GORG	0	0	NA	2	1	orphan	0	0	NA	0	0	NA	89.68	0	2.01
AG-894-O09	GORG	0	0	NA	1	0	orphan	0	0	NA	0	0	NA	89.57	0	1.2
AG-903-F09	GORG	0	0	NA	2	0	orphan	0	0	NA	0	0	NA	89.57	0	1.08
AH-324-J07	GORG	0	0	NA	2	2	complete	0	0	NA	0	0	NA	89.57	0	1.31
AG-892-F02	GORG	0	0	NA	1	0	orphan	0	0	NA	0	0	NA	89.56	0	1.16
AG-899-G06	GORG	0	0	NA	1	0	orphan	0	0	NA	0	0	NA	89.56	0	0.97
AG-904-O22	GORG	1	1	complete	0	0	NA	0	0	NA	0	1	orphan	89.54	0	1.39
AG-439-D05	GORG	0	0	NA	1	0	orphan	0	0	NA	0	0	NA	89.53	0	1.19
AG-911-G06	GORG	0	0	NA	2	0	orphan	0	0	NA	0	0	NA	89.52	0	0.97
AG-439-I19	GORG	0	0	NA	1	0	orphan	0	0	NA	0	0	NA	89.51	0	1.09
AG-470-L20	GORG	0	0	NA	2	0	orphan	0	0	NA	0	0	NA	89.41	0	1.07
AG-914-I23	GORG	0	0	NA	0	0	NA	0	0	NA	0	1	orphan	89.4	0	1.36
AG-914-A09	GORG	0	0	NA	1	0	orphan	0	0	NA	0	0	NA	89.37	0	0.97
AG-908-L09	GORG	0	0	NA	1	0	orphan	0	0	NA	0	0	NA	89.3	0	1.27
AG-893-M22	GORG	0	0	NA	2	0	orphan	0	0	NA	0	0	NA	89.27	0	1.33
AG-430-N16	GORG	0	0	NA	1	0	orphan	0	0	NA	0	0	NA	89.16	0	1.06
AG-470-D16	GORG	0	0	NA	1	0	orphan	0	0	NA	0	0	NA	89.16	0	1
AG-893-I03	GORG	0	0	NA	1	0	orphan	0	0	NA	0	0	NA	89.16	0	1.48
AG-899-D19	GORG	1	0	orphan	1	0	orphan	0	0	NA	0	0	NA	89.16	0	1.22
AG-899-M20	GORG	0	0	NA	3	0	orphan	0	0	NA	0	0	NA	89.16	0	0.91
AG-911-J19	GORG	1	0	orphan	1	0	orphan	0	0	NA	0	0	NA	89.16	0	1.26
AG-916-O20	GORG	1	1	complete	1	0	orphan	0	0	NA	0	0	NA	89.16	0	1.22
AG-913-J04	GORG	0	0	NA	2	0	orphan	0	0	NA	0	0	NA	89.08	0	1.85
AG-390-E04	GORG	0	0	NA	2	0	orphan	0	0	NA	0	0	NA	89.05	0	1.14
AG-894-L19	GORG	0	0	NA	1	0	orphan	0	0	NA	0	0	NA	88.98	0	1.16
AG-912-J06	GORG	0	0	NA	2	0	orphan	0	1	NA	0	0	NA	88.87	0	0.92
AG-359-G18	GORG	0	0	NA	1	0	orphan	1	1	complete	0	0	NA	88.86	0	1.03
AG-904-L02	GORG	0	0	NA	2	0	orphan	0	0	NA	0	0	NA	88.81	0	1.06
AG-896-E11	GORG	1	1	complete	2	0	orphan	0	0	NA	0	0	NA	88.8	0	1.3
AG-430-G14	GORG	0	0	NA	1	0	orphan	0	0	NA	0	0	NA	88.76	0	0.98
AG-430-I18	GORG	1	1	complete	1	0	orphan	0	0	NA	0	0	NA	88.76	0	1.18
AG-447-A02	GORG	2	1	complete	1	0	orphan	0	0	NA	0	0	NA	88.76	0	1.43
AG-915-K06	GORG	0	0	NA	0	0	NA	0	0	NA	0	1	orphan	88.72	0	1.43
AG-893-P10	GORG	1	1	complete	1	0	orphan	0	0	NA	0	0	NA	88.65	0	1.03
AG-901-J22	GORG	0	0	NA	2	0	orphan	0	0	NA	0	0	NA	88.64	0	1.41
AG-904-A08	GORG	0	1	NA	3	0	orphan	0	0	NA	0	0	NA	88.63	0	1.08
AG-426-F10	GORG	0	0	NA	1	0	orphan	0	0	NA	0	0	NA	88.61	0	1.11
AH-321-N11	GORG	0	0	NA	3	0	orphan	0	0	NA	0	0	NA	88.61	0	1.04
AG-894-G20	GORG	0	0	NA	3	0	orphan	0	0	NA	0	0	NA	88.58	0	1.84
AG-447-E07	GORG	1	1	complete	1	0	orphan	0	0	NA	0	0	NA	88.55	0	1.14
AG-894-N13	GORG	0	0	NA	2	0	orphan	1	1	complete	0	0	NA	88.55	0	1.54
AG-899-C09	GORG	0	0	NA	1	0	orphan	0	0	NA	0	0	NA	88.55	0	1.21
AG-912-B21	GORG	0	0	NA	1	0	orphan	0	0	NA	0	0	NA	88.55	0	1.44
AG-900-E18	GORG	0	0	NA	1	0	orphan	0	0	NA	0	0	NA	88.46	0	1.01
AG-911-C08	GORG	0	0	NA	1	0	orphan	1	1	complete	0	0	NA	88.43	0	2.29
AG-907-E05	GORG	0	0	NA	1	0	orphan	0	0	NA	0	0	NA	88.38	0	2.24
AG-457-M14	GORG	0	0	NA	1	0	orphan	0	0	NA	0	0	NA	88.35	0	1.13
AG-913-A04	GORG	0	0	NA	2	1	complete	0	0	NA	0	0	NA	88.35	0	1.08
AH-321-B19	GORG	0	0	NA	1	0	orphan	0	0	NA	0	1	orphan	88.22	0	1.57
AG-404-C02	GORG	0	0	NA	1	0	orphan	0	0	NA	0	0	NA	88.17	0	1.1
AG-910-M21	GORG	0	0	NA	1	0	orphan	0	0	NA	0	0	NA	88.1	0	0.91
AG-447-E19	GORG	0	0	NA	1	0	orphan	0	0	NA	0	1	orphan	88.06	0	1.19
AG-908-C17	GORG	0	0	NA	1	0	orphan	0	0	NA	0	0	NA	88.06	0	1.19
AG-349-F22	GORG	0	0	NA	0	1	NA	0	0	NA	0	0	NA	87.95	0	0.97
AG-359-B05	GORG	0	0	NA	2	0	orphan	0	0	NA	0	0	NA	87.95	0	1.12
AG-422-K17	GORG	0	0	NA	2	0	orphan	0	0	NA	0	0	NA	87.95	0	0.96
AG-430-I13	GORG	1	2	complete	1	0	orphan	0	0	NA	0	0	NA	87.95	0	0.91
AG-891-J18	GORG	0	0	NA	1	0	orphan	0	0	NA	0	0	NA	87.95	0	1.25
AG-891-P06	GORG	0	0	NA	2	0	orphan	0	0	NA	0	0	NA	87.95	0	1.31
AG-893-M03	GORG	1	1	complete	0	0	NA	0	0	NA	0	0	NA	87.95	0	1.3
AG-899-G03	GORG	0	0	NA	1	0	orphan	0	0	NA	0	0	NA	87.95	0	0.96
AG-903-C11	GORG	1	1	complete	1	0	orphan	0	0	NA	0	0	NA	87.95	0	1.19
AG-905-B19	GORG	0	0	NA	1	0	orphan	0	0	NA	0	0	NA	87.95	0	0.96
AG-912-F03	GORG	0	0	NA	1	0	orphan	0	0	NA	0	0	NA	87.95	0	1.43
AG-916-L09	GORG	0	0	NA	1	0	orphan	0	0	NA	0	0	NA	87.95	0	0.89
AG-917-D23	GORG	0	0	NA	2	0	orphan	0	0	NA	0	0	NA	87.95	0	1.23
AH-324-K09	GORG	0	0	NA	1	0	orphan	0	0	NA	0	0	NA	87.95	0	1.07
AG-337-K10	GORG	1	1	complete	1	0	orphan	0	0	NA	0	0	NA	87.91	0	0.91
AG-390-J21	GORG	0	0	NA	4	1	complete	0	0	NA	0	0	NA	87.91	0	1.1
AG-894-P05	GORG	0	0	NA	2	0	orphan	0	0	NA	0	0	NA	87.91	0	0.91
AH-321-D15	GORG	0	0	NA	2	0	orphan	0	0	NA	0	0	NA	87.91	0	1.29
AG-916-I17	GORG	0	0	NA	1	0	orphan	0	0	NA	0	0	NA	87.88	0	1.01
AG-895-C20	GORG	0	0	NA	1	0	orphan	0	0	NA	0	0	NA	87.87	0	1.44
AG-894-I05	GORG	1	1	complete	1	0	orphan	0	0	NA	0	0	NA	87.84	0	0.95
AG-899-B09	GORG	0	0	NA	2	0	orphan	0	0	NA	0	0	NA	87.84	0	1.22
AG-422-G03	GORG	0	1	NA	1	0	orphan	0	0	NA	0	0	NA	87.76	0	1.17
AG-899-I09	GORG	1	1	complete	1	0	orphan	0	0	NA	0	0	NA	87.76	0	1.27
AG-359-G17	GORG	0	0	NA	1	0	orphan	0	0	NA	0	0	NA	87.73	0	1.16
AG-453-G04	GORG	0	0	NA	1	0	orphan	0	0	NA	0	0	NA	87.73	0	1.02
AH-321-K15	GORG	0	0	NA	1	0	orphan	0	0	NA	0	0	NA	87.6	0	1.03
AG-461-B13	GORG	0	0	NA	1	0	orphan	0	0	NA	0	0	NA	87.58	0	1.07
AG-414-B15	GORG	0	0	NA	1	0	orphan	0	0	NA	0	0	NA	87.55	0	0.97
AG-917-M15	GORG	0	0	NA	1	0	orphan	0	0	NA	0	0	NA	87.55	0	1.06
AG-903-M21	GORG	0	0	NA	1	0	orphan	0	0	NA	0	0	NA	87.51	0	1
AG-404-F06	GORG	0	0	NA	1	0	orphan	0	0	NA	0	0	NA	87.5	0	1.73
AG-390-N04	GORG	0	0	NA	1	0	orphan	0	0	NA	0	0	NA	87.43	0	1.34
AG-899-C14	GORG	0	0	NA	1	0	orphan	0	0	NA	0	0	NA	87.43	0	1.25
AG-920-I23	GORG	0	0	NA	1	0	orphan	0	0	NA	0	0	NA	87.4	0	1.1
AG-404-P20	GORG	0	0	NA	1	1	orphan	0	0	NA	0	0	NA	87.35	0	1.06
AG-892-I02	GORG	0	0	NA	1	0	orphan	0	0	NA	0	0	NA	87.35	0	1.47
AG-899-M17	GORG	0	0	NA	2	0	orphan	0	0	NA	0	0	NA	87.35	0	1.41
AG-905-O21	GORG	0	0	NA	1	0	orphan	0	0	NA	0	0	NA	87.35	0	1.36
AH-287-C13	GORG	0	0	NA	1	0	orphan	0	0	NA	0	0	NA	87.35	0	1.03
AG-414-P09	GORG	0	0	NA	2	0	orphan	0	1	NA	0	0	NA	87.3	0	0.93
AG-899-M19	GORG	1	1	complete	0	0	NA	0	0	NA	0	0	NA	87.3	0	1.11
AG-898-P13	GORG	0	0	NA	1	0	orphan	0	0	NA	0	0	NA	87.26	0	1.04
AG-447-M10	GORG	0	0	NA	1	0	orphan	0	0	NA	0	0	NA	87.25	0	1.13
AG-410-K05	GORG	0	0	NA	1	0	orphan	0	0	NA	0	0	NA	87.22	0	1.09
AG-426-C04	GORG	0	0	NA	2	0	orphan	0	0	NA	0	0	NA	87.21	0	1.04
AG-325-L02	GORG	0	0	NA	1	0	orphan	0	0	NA	0	0	NA	87.2	0	1.04
AG-920-C09	GORG	0	0	NA	1	0	orphan	0	0	NA	0	0	NA	87.12	0	0.93
AG-404-J20	GORG	0	0	NA	1	0	orphan	0	0	NA	0	0	NA	87.1	0	1.07
AG-898-C07	GORG	0	0	NA	1	0	orphan	0	0	NA	0	0	NA	86.97	0	1.13
AG-900-M23	GORG	0	0	NA	1	0	orphan	0	0	NA	0	0	NA	86.97	0	1.07
AG-920-I07	GORG	0	0	NA	2	0	orphan	0	0	NA	0	0	NA	86.97	0	0.96
AG-920-J16	GORG	0	0	NA	0	0	NA	0	0	NA	0	1	orphan	86.96	0	1.44
AG-404-P01	GORG	0	0	NA	1	0	orphan	0	0	NA	0	0	NA	86.95	0	1.09
AG-390-I07	GORG	0	0	NA	2	0	orphan	0	0	NA	0	0	NA	86.91	0	1.19
AG-904-G21	GORG	0	0	NA	1	0	orphan	0	0	NA	0	0	NA	86.91	0	1.23
AG-426-B11	GORG	1	1	complete	2	0	orphan	0	0	NA	0	0	NA	86.9	0	1
AG-439-G13	GORG	0	0	NA	1	0	orphan	0	0	NA	0	0	NA	86.88	0	1.18
AG-447-K11	GORG	0	0	NA	1	0	orphan	0	0	NA	0	0	NA	86.81	0	1.21
AG-916-N03	GORG	0	0	NA	2	0	orphan	0	0	NA	0	0	NA	86.81	0	0.92
AG-891-G23	GORG	1	1	complete	2	0	orphan	0	0	NA	0	0	NA	86.8	0	1.35
AG-901-B17	GORG	1	0	orphan	0	0	NA	0	0	NA	0	0	NA	86.77	0	0.99
AG-359-O11	GORG	0	0	NA	1	0	orphan	0	0	NA	0	1	orphan	86.75	0	1.14
AG-319-D07	GORG	0	0	NA	3	1	complete	0	0	NA	0	0	NA	86.75	0	1.33
AG-343-E17	GORG	0	0	NA	1	0	orphan	0	0	NA	0	0	NA	86.75	0	0.99
AG-422-F15	GORG	0	0	NA	1	0	orphan	0	0	NA	0	0	NA	86.75	0	0.99
AG-893-O06	GORG	0	0	NA	1	0	orphan	0	0	NA	0	0	NA	86.75	0	1.4
AG-895-E15	GORG	0	0	NA	1	0	orphan	0	0	NA	0	0	NA	86.75	0	0.96
AG-896-G23	GORG	0	0	NA	1	0	orphan	0	0	NA	0	0	NA	86.75	0	1.28
AG-898-G21	GORG	0	0	NA	1	1	complete	0	0	NA	0	0	NA	86.75	0	1.15
AG-907-M07	GORG	0	0	NA	2	0	orphan	0	0	NA	0	0	NA	86.75	0	1.08
AG-908-I21	GORG	0	0	NA	2	0	orphan	0	0	NA	0	0	NA	86.75	0	1.12
AG-909-N22	GORG	0	0	NA	1	0	orphan	0	0	NA	0	0	NA	86.75	0	0.91
AG-912-M06	GORG	0	0	NA	1	0	orphan	0	0	NA	0	0	NA	86.75	0	1.09
AG-914-M14	GORG	0	0	NA	2	1	complete	0	0	NA	0	0	NA	86.75	0	1.01
AG-915-C07	GORG	0	0	NA	2	0	orphan	0	0	NA	0	0	NA	86.75	0	1.01
AG-916-M11	GORG	0	0	NA	3	0	orphan	0	0	NA	0	0	NA	86.75	0	0.97
AG-917-E14	GORG	0	0	NA	1	0	orphan	0	0	NA	0	0	NA	86.75	0	0.9
AH-324-B10	GORG	0	0	NA	1	0	orphan	0	1	NA	0	0	NA	86.75	0	1
AH-287-J18	GORG	0	0	NA	1	0	orphan	0	0	NA	0	0	NA	86.73	0	1.03
AG-896-N14	GORG	0	0	NA	0	0	NA	0	1	NA	0	0	NA	86.71	0	1.89
AG-918-P10	GORG	0	0	NA	1	0	orphan	0	0	NA	0	0	NA	86.71	0	1.17
AG-337-K17	GORG	0	0	NA	2	0	orphan	2	1	complete	0	0	NA	86.7	0	1.67
AH-324-K11	GORG	0	0	NA	2	0	orphan	0	0	NA	0	0	NA	86.65	0	1.07
AG-891-G06	GORG	0	0	NA	3	0	orphan	0	0	NA	0	0	NA	86.58	0	1.35
AG-470-D02	GORG	0	0	NA	1	0	orphan	0	0	NA	0	0	NA	86.57	0	1.03
AG-349-C11	GORG	0	0	NA	1	0	orphan	0	0	NA	0	0	NA	86.56	0	0.95
AG-439-O05	GORG	0	0	NA	1	0	orphan	0	0	NA	0	0	NA	86.53	0	0.96
AH-324-M21	GORG	0	0	NA	1	0	orphan	1	1	orphan	0	0	NA	86.49	0	1.58
AG-917-N20	GORG	0	0	NA	2	0	orphan	0	0	NA	0	0	NA	86.47	0	1.34
AH-326-M23	GORG	0	0	NA	1	0	orphan	0	0	NA	0	0	NA	86.42	0	0.84
AG-404-O18	GORG	0	0	NA	2	0	orphan	0	0	NA	0	0	NA	86.35	0	1.02
AG-337-C14	GORG	0	0	NA	1	0	orphan	0	0	NA	0	0	NA	86.31	0	1.12
AG-895-G15	GORG	0	0	NA	2	0	orphan	0	0	NA	0	0	NA	86.25	0	1.08
AG-422-C13	GORG	0	0	NA	1	0	orphan	0	0	NA	0	0	NA	86.18	0	1.01
AG-894-P23	GORG	0	0	NA	2	0	orphan	0	0	NA	0	0	NA	86.18	0	1.18
AG-894-O02	GORG	0	0	NA	1	0	orphan	0	0	NA	0	0	NA	86.14	0	1.19
AG-895-E07	GORG	0	0	NA	1	0	orphan	0	0	NA	0	0	NA	86.14	0	1.19
AG-899-A06	GORG	0	0	NA	1	0	orphan	0	0	NA	0	0	NA	86.14	0	1.22
AG-912-D17	GORG	0	0	NA	2	0	orphan	0	0	NA	0	0	NA	86.14	0	0.95
AG-916-M13	GORG	1	1	complete	1	0	orphan	0	0	NA	0	0	NA	86.14	0	1.1
AG-918-E06	GORG	0	0	NA	1	0	orphan	0	0	NA	0	0	NA	86.14	0	0.97
AG-919-C22	GORG	0	0	NA	2	0	orphan	0	0	NA	0	0	NA	86.14	0	0.86
AG-907-C04	GORG	0	0	NA	1	0	orphan	0	0	NA	0	0	NA	86.1	0	1.13
AG-426-C16	GORG	0	0	NA	1	0	orphan	0	0	NA	0	0	NA	86.09	0	1.14
AG-390-M15	GORG	0	0	NA	2	0	orphan	0	0	NA	0	0	NA	86.08	0	0.96
AG-894-K14	GORG	0	0	NA	1	0	orphan	0	0	NA	0	0	NA	86.06	0	1.06
AG-894-B21	GORG	0	0	NA	0	0	NA	0	0	NA	0	1	orphan	86.05	0	1.39
AG-430-J03	GORG	0	0	NA	1	0	orphan	0	0	NA	0	0	NA	86.03	0	1.27
AG-892-G02	GORG	0	0	NA	1	0	orphan	0	0	NA	0	0	NA	86.03	0	1
AG-901-D23	GORG	0	0	NA	1	0	orphan	1	1	complete	0	0	NA	86.02	0	1.44
AG-337-D08	GORG	0	0	NA	1	0	orphan	0	0	NA	0	0	NA	85.97	0	1.43
AG-908-F20	GORG	0	0	NA	1	0	orphan	0	0	NA	0	0	NA	85.97	0	1.06
AG-447-O14	GORG	0	0	NA	1	0	orphan	0	0	NA	0	0	NA	85.94	0	1.12
AG-894-L17	GORG	0	0	NA	1	0	orphan	0	0	NA	0	0	NA	85.94	0	1.27
AG-908-I10	GORG	0	0	NA	2	0	orphan	0	0	NA	0	0	NA	85.89	0	1.02
AG-911-D18	GORG	0	0	NA	1	0	orphan	0	0	NA	0	1	orphan	85.78	0	1.01
AG-404-B04	GORG	0	0	NA	1	0	orphan	0	0	NA	0	0	NA	85.76	0	1.07
AG-426-F20	GORG	0	0	NA	3	0	orphan	0	0	NA	0	0	NA	85.75	0	1.34
AH-287-L13	GORG	1	1	complete	1	0	orphan	0	0	NA	0	0	NA	85.75	0	2.01
AG-893-O16	GORG	0	0	NA	2	1	complete	0	0	NA	0	0	NA	85.68	0	1.17
AG-325-I09	GORG	0	0	NA	1	0	orphan	0	0	NA	0	0	NA	85.66	0	1.37
AG-914-L20	GORG	0	0	NA	2	0	orphan	0	0	NA	0	0	NA	85.66	0	1.17
AG-313-C04	GORG	0	0	NA	1	0	orphan	0	0	NA	0	0	NA	85.6	0	1.52
AG-917-I17	GORG	1	1	complete	2	0	orphan	0	0	NA	0	0	NA	85.58	0	1.18
AG-899-C10	GORG	0	0	NA	0	0	NA	1	1	complete	0	0	NA	85.56	0	2.11
AG-903-K22	GORG	1	1	complete	0	0	NA	0	0	NA	0	0	NA	85.56	0	1.07
AG-422-I21	GORG	0	2	NA	0	0	NA	0	0	NA	0	1	orphan	85.55	0	1.48
AG-891-G02	GORG	0	0	NA	1	0	orphan	0	0	NA	0	0	NA	85.55	0	1.27
AG-893-M20	GORG	1	0	orphan	1	0	orphan	0	0	NA	0	1	orphan	85.54	0	1.47
AG-325-P23	GORG	0	0	NA	1	0	orphan	0	0	NA	0	0	NA	85.54	0	1.05
AG-390-I22	GORG	0	0	NA	1	0	orphan	0	0	NA	0	0	NA	85.54	0	0.96
AG-422-N03	GORG	0	0	NA	1	0	orphan	0	0	NA	0	0	NA	85.54	0	1.3
AG-464-G03	GORG	0	0	NA	1	0	orphan	0	0	NA	0	0	NA	85.54	0	1.51
AG-893-N07	GORG	0	0	NA	1	0	orphan	0	0	NA	0	0	NA	85.54	0	1.26
AG-896-D15	GORG	0	0	NA	1	0	orphan	0	0	NA	0	0	NA	85.54	0	1.07
AG-901-G03	GORG	1	1	complete	1	0	orphan	0	0	NA	0	0	NA	85.54	0	1.19
AG-913-N09	GORG	1	1	complete	1	0	orphan	0	0	NA	0	0	NA	85.54	0	1.15
AG-914-P22	GORG	0	0	NA	1	0	orphan	0	0	NA	0	0	NA	85.54	0	1.11
AG-916-B11	GORG	0	0	NA	2	0	orphan	0	0	NA	0	0	NA	85.54	0	0.93
AG-919-K20	GORG	0	0	NA	2	0	orphan	0	0	NA	0	0	NA	85.54	0	0.9
AH-321-L23	GORG	1	0	orphan	2	0	orphan	0	0	NA	0	0	NA	85.49	0	1.03
AG-365-C14	GORG	0	0	NA	1	0	orphan	0	0	NA	0	0	NA	85.48	0	1.08
AG-349-M19	GORG	0	0	NA	1	0	orphan	0	0	NA	0	0	NA	85.47	0	1
AG-910-G11	GORG	0	0	NA	2	0	orphan	0	0	NA	0	0	NA	85.47	0	0.94
AG-359-B04	GORG	0	0	NA	1	0	orphan	0	0	NA	0	1	orphan	85.41	0	0.92
AG-901-I06	GORG	0	0	NA	1	0	orphan	0	0	NA	0	0	NA	85.4	0	1.28
AG-404-B06	GORG	0	0	NA	4	0	orphan	0	0	NA	0	0	NA	85.31	0	1.09
AG-426-M05	GORG	0	0	NA	1	0	orphan	0	0	NA	0	0	NA	85.31	0	1.22
AG-903-O08	GORG	0	0	NA	1	0	orphan	0	0	NA	0	0	NA	85.31	0	1.07
AG-917-M09	GORG	0	0	NA	0	0	NA	0	0	NA	0	2	orphan	85.29	0	1.72
AG-439-B12	GORG	1	1	complete	2	0	orphan	0	0	NA	0	0	NA	85.25	0	1.14
AG-918-C08	GORG	0	0	NA	1	0	orphan	0	0	NA	0	0	NA	85.25	0	0.99
AG-894-O05	GORG	0	0	NA	0	0	NA	0	0	NA	0	1	orphan	85.18	0	1.45
AG-894-I22	GORG	1	1	complete	1	0	orphan	0	0	NA	0	0	NA	85.16	0	1.25
AG-896-L20	GORG	0	0	NA	2	0	orphan	0	0	NA	0	2	orphan	85.12	0	1.08
AG-916-E17	GORG	0	0	NA	1	0	orphan	0	0	NA	0	0	NA	85.1	0	0.99
AG-893-N22	GORG	0	0	NA	0	0	NA	2	1	complete	0	0	NA	85.07	0	1.08
AG-913-K21	GORG	0	0	NA	1	0	orphan	0	0	NA	0	0	NA	85.07	0	1.1
AG-333-K06	GORG	0	0	NA	1	0	orphan	0	0	NA	0	0	NA	84.94	0	1.01
AG-422-B23	GORG	0	0	NA	1	0	orphan	0	0	NA	0	0	NA	84.94	0	0.9
AG-891-G05	GORG	1	1	complete	1	0	orphan	0	0	NA	0	0	NA	84.94	0	1.24
AG-894-C10	GORG	0	0	NA	2	0	orphan	0	0	NA	0	0	NA	84.94	0	1.21
AG-907-B04	GORG	0	0	NA	1	0	orphan	0	0	NA	0	0	NA	84.94	0	1.12
AG-914-B16	GORG	0	0	NA	1	0	orphan	0	0	NA	0	0	NA	84.94	0	1.12
AG-915-K07	GORG	0	0	NA	2	0	orphan	0	0	NA	0	0	NA	84.94	0	1.18
AG-918-N11	GORG	0	0	NA	1	0	orphan	0	0	NA	0	0	NA	84.94	0	1.28
AG-920-K17	GORG	1	0	orphan	1	0	orphan	0	0	NA	0	0	NA	84.94	0	1.23
AG-891-N17	GORG	0	0	NA	1	0	orphan	0	0	NA	0	0	NA	84.93	0	1.15
AG-911-E05	GORG	0	0	NA	2	0	orphan	0	0	NA	0	0	NA	84.76	0	0.96
AG-404-C23	GORG	0	0	NA	1	0	orphan	0	0	NA	0	0	NA	84.74	0	0.97
AG-917-N11	GORG	0	0	NA	2	0	orphan	0	0	NA	0	0	NA	84.74	0	1.29
AG-422-J20	GORG	0	0	NA	2	0	orphan	0	0	NA	0	0	NA	84.69	0	0.99
AG-430-K19	GORG	0	0	NA	1	0	orphan	0	0	NA	0	0	NA	84.68	0	1.04
AG-893-L06	GORG	0	0	NA	1	0	orphan	0	0	NA	0	0	NA	84.6	0	1.02
AG-911-B04	GORG	1	0	orphan	2	1	complete	0	0	NA	0	0	NA	84.6	0	0.92
AG-899-P08	GORG	1	1	complete	0	0	NA	0	0	NA	0	2	orphan	84.59	0	1.39
AG-430-L17	GORG	0	0	NA	1	0	orphan	0	0	NA	0	0	NA	84.56	0	1.14
AH-321-D13	GORG	1	1	complete	2	0	orphan	0	0	NA	0	0	NA	84.56	0	0.99
AG-422-J03	GORG	1	1	orphan	1	0	orphan	0	0	NA	0	0	NA	84.54	0	1.05
AG-907-B09	GORG	0	0	NA	3	0	orphan	0	0	NA	0	0	NA	84.52	0	0.99
AG-349-C13	GORG	0	0	NA	0	0	NA	0	0	NA	0	1	orphan	84.51	0	1.52
AG-911-L11	GORG	0	0	NA	2	0	orphan	0	0	NA	0	0	NA	84.43	0	1.09
AG-919-D03	GORG	1	1	complete	1	0	orphan	0	0	NA	0	0	NA	84.41	0	1.65
AG-901-E05	GORG	0	0	NA	1	0	orphan	0	0	NA	0	0	NA	84.38	0	1.71
AG-914-F07	GORG	0	0	NA	0	0	NA	0	0	NA	0	1	orphan	84.36	0	1.32
AG-447-O23	GORG	0	0	NA	1	0	orphan	0	0	NA	0	0	NA	84.36	0	1.07
AG-909-J05	GORG	0	0	NA	1	0	orphan	0	0	NA	0	0	NA	84.36	0	1.03
AG-337-E19	GORG	0	0	NA	3	0	orphan	0	0	NA	0	0	NA	84.34	0	1.12
AG-337-F02	GORG	0	0	NA	2	0	orphan	0	0	NA	0	0	NA	84.34	0	1.38
AG-414-E06	GORG	0	0	NA	1	0	orphan	0	0	NA	0	0	NA	84.34	0	1.35
AG-430-J04	GORG	0	0	NA	2	0	orphan	0	0	NA	0	0	NA	84.34	0	1
AG-457-A08	GORG	0	0	NA	1	0	orphan	0	0	NA	0	0	NA	84.34	0	1.42
AG-904-K16	GORG	0	0	NA	2	0	orphan	0	0	NA	0	0	NA	84.34	0	1.25
AG-910-M23	GORG	0	0	NA	3	0	orphan	0	0	NA	0	0	NA	84.34	0	1.02
AG-914-C06	GORG	0	0	NA	1	0	orphan	0	0	NA	0	0	NA	84.34	0	1.18
AG-916-B06	GORG	0	0	NA	2	0	orphan	0	0	NA	0	0	NA	84.34	0	1.18
AG-911-I17	GORG	0	0	NA	2	0	orphan	0	0	NA	0	0	NA	84.17	0	1.89
AG-891-M18	GORG	0	0	NA	2	0	orphan	0	0	NA	0	0	NA	84.11	0	1.01
AG-919-C15	GORG	1	1	complete	0	0	NA	0	0	NA	0	0	NA	84.1	0	1.39
AG-447-I09	GORG	0	0	NA	1	0	orphan	0	0	NA	0	0	NA	84.08	0	1.12
AG-920-K11	GORG	0	0	NA	1	0	orphan	0	0	NA	0	0	NA	84.04	0	0.99
AG-916-M06	GORG	0	0	NA	2	0	orphan	0	0	NA	0	0	NA	84.03	0	1.07
AG-430-K18	GORG	0	0	NA	1	0	orphan	0	0	NA	0	0	NA	83.94	0	0.96
AG-900-G22	GORG	0	0	NA	3	0	orphan	0	0	NA	0	0	NA	83.91	0	1.13
AG-910-E10	GORG	1	1	complete	0	0	NA	0	0	NA	0	0	NA	83.87	0	1.25
AG-422-G06	GORG	0	0	NA	1	0	orphan	0	0	NA	0	0	NA	83.82	0	1.77
AG-422-E09	GORG	0	0	NA	2	0	orphan	0	0	NA	0	0	NA	83.8	0	1.15
AG-439-D18	GORG	1	1	complete	3	0	orphan	0	0	NA	0	0	NA	83.76	0	1.89
AG-897-P03	GORG	0	0	NA	0	0	NA	0	0	NA	0	1	orphan	83.74	0	1.33
AG-430-A02	GORG	0	0	NA	1	0	orphan	0	0	NA	0	0	NA	83.73	0	0.89
AG-439-E23	GORG	0	0	NA	1	0	orphan	0	0	NA	0	0	NA	83.73	0	1.11
AG-891-K19	GORG	0	0	NA	1	0	orphan	0	0	NA	0	0	NA	83.73	0	1.39
AG-894-K20	GORG	0	0	NA	1	0	orphan	0	0	NA	0	0	NA	83.73	0	1.27
AG-895-A09	GORG	0	0	NA	1	0	orphan	0	0	NA	0	0	NA	83.73	0	1.27
AG-913-M07	GORG	0	0	NA	2	0	orphan	0	0	NA	0	0	NA	83.73	0	1.5
AH-324-F14	GORG	0	0	NA	1	0	orphan	0	0	NA	0	0	NA	83.72	0	1.36
AG-916-G05	GORG	0	0	NA	3	0	orphan	0	0	NA	0	0	NA	83.68	0	0.84
AG-447-C19	GORG	1	1	complete	2	0	orphan	0	0	NA	0	2	orphan	83.66	0	1.1
AG-390-G11	GORG	2	1	complete	1	0	orphan	0	0	NA	0	0	NA	83.65	0	1.28
AG-426-K19	GORG	1	1	complete	1	0	orphan	0	0	NA	0	0	NA	83.65	0	1.03
AG-461-C04	GORG	0	0	NA	1	0	orphan	0	0	NA	0	0	NA	83.63	0	1.07
AG-892-A23	GORG	0	0	NA	0	0	NA	0	0	NA	0	1	orphan	83.61	0	1.33
AG-919-G06	GORG	0	0	NA	2	0	orphan	0	0	NA	0	0	NA	83.52	0	1.18
AG-349-A08	GORG	0	0	NA	1	0	orphan	0	0	NA	0	0	NA	83.45	0	0.96
AG-915-E06	GORG	0	0	NA	2	0	orphan	0	0	NA	0	0	NA	83.41	0	1.04
AH-326-D06	GORG	0	0	NA	1	0	orphan	0	0	NA	0	0	NA	83.32	0	0.93
AG-365-P03	GORG	0	0	NA	1	0	orphan	0	0	NA	0	2	orphan	83.24	0	1.1
AG-910-E21	GORG	1	1	complete	2	0	orphan	0	0	NA	0	0	NA	83.24	0	1.04
AG-439-N16	GORG	0	0	NA	1	0	orphan	0	0	NA	0	0	NA	83.13	0	0.91
AG-447-L18	GORG	0	0	NA	1	0	orphan	0	0	NA	0	0	NA	83.13	0	1.49
AG-453-K22	GORG	0	0	NA	3	0	orphan	0	0	NA	0	0	NA	83.13	0	0.98
AG-891-N03	GORG	0	0	NA	1	0	orphan	0	0	NA	0	0	NA	83.13	0	1.2
AG-894-G18	GORG	0	0	NA	1	0	orphan	0	0	NA	0	0	NA	83.13	0	1.08
AG-896-G07	GORG	1	1	complete	1	0	orphan	0	0	NA	0	0	NA	83.13	0	1.24
AG-911-E02	GORG	0	0	NA	2	0	orphan	0	0	NA	0	0	NA	83.13	0	1.24
AG-913-O18	GORG	1	1	complete	1	0	orphan	0	0	NA	0	0	NA	83.13	0	1.2
AG-917-D09	GORG	0	0	NA	2	0	orphan	0	0	NA	0	0	NA	83.13	0	1.22
AG-919-N17	GORG	0	0	NA	1	0	orphan	0	0	NA	0	0	NA	83.13	0	1.1
AH-287-I02	GORG	0	0	NA	1	0	orphan	0	0	NA	0	0	NA	83.13	0	0.84
AH-321-O20	GORG	1	0	orphan	0	0	NA	0	0	NA	0	0	NA	83.13	0	0.98
AG-891-G19	GORG	0	0	NA	1	0	orphan	1	1	complete	0	0	NA	83.09	0	1.32
AG-447-I15	GORG	0	0	NA	1	0	orphan	0	0	NA	0	0	NA	83.07	0	1.51
AG-349-D19	GORG	0	0	NA	1	0	orphan	0	0	NA	0	0	NA	83.03	0	0.92
AG-426-N15	GORG	0	0	NA	1	0	orphan	0	0	NA	0	0	NA	82.96	0	1.07
AG-426-K09	GORG	0	0	NA	1	0	orphan	0	0	NA	0	0	NA	82.92	0	1.23
AG-894-C11	GORG	0	0	NA	1	0	orphan	0	0	NA	0	2	orphan	82.88	0	1.29
AG-914-P23	GORG	0	0	NA	1	0	orphan	0	0	NA	0	0	NA	82.88	0	1.08
AG-917-N02	GORG	0	0	NA	1	0	orphan	0	0	NA	0	0	NA	82.86	0	0.95
AG-439-D21	GORG	0	0	NA	3	0	orphan	0	0	NA	0	0	NA	82.84	0	3.22
AG-892-E23	GORG	0	0	NA	2	0	orphan	0	0	NA	0	0	NA	82.75	0	1.18
AG-917-G09	GORG	0	0	NA	2	0	orphan	0	0	NA	0	0	NA	82.73	0	1.16
AG-892-E21	GORG	0	0	NA	1	0	orphan	0	0	NA	0	0	NA	82.72	0	1.19
AG-426-L04	GORG	0	0	NA	2	0	orphan	0	0	NA	0	0	NA	82.67	0	0.95
AG-899-G02	GORG	0	0	NA	1	0	orphan	0	0	NA	0	0	NA	82.64	0	0.97
AG-918-M19	GORG	0	0	NA	2	0	orphan	0	0	NA	0	0	NA	82.64	0	1.13
AG-439-C21	GORG	0	0	NA	1	0	orphan	0	0	NA	0	0	NA	82.56	0	1.15
AG-359-G09	GORG	1	1	complete	1	0	orphan	0	0	NA	0	0	NA	82.53	0	1.32
AG-439-G19	GORG	0	0	NA	1	0	orphan	0	0	NA	0	0	NA	82.53	0	1.11
AG-892-O19	GORG	0	0	NA	1	0	orphan	0	0	NA	0	0	NA	82.53	0	0.94
AG-915-O06	GORG	0	0	NA	2	0	orphan	0	0	NA	0	0	NA	82.53	0	1.31
AG-916-I06	GORG	0	0	NA	1	0	orphan	0	0	NA	0	0	NA	82.53	0	1.27
AG-453-B11	GORG	1	1	complete	0	0	NA	0	0	NA	0	0	NA	82.52	0	1.28
AG-909-K20	GORG	0	0	NA	2	0	orphan	0	0	NA	0	0	NA	82.48	0	1.19
AH-287-E17	GORG	0	0	NA	2	1	orphan	0	0	NA	0	0	NA	82.46	0	1.07
AG-917-N08	GORG	0	0	NA	1	0	orphan	0	0	NA	0	0	NA	82.42	0	0.95
AH-287-F08	GORG	0	0	NA	2	0	orphan	0	0	NA	0	0	NA	82.42	0	0.92
AH-321-M16	GORG	1	0	orphan	2	0	orphan	0	0	NA	0	0	NA	82.42	0	2.17
AG-337-I22	GORG	0	0	NA	1	0	orphan	0	0	NA	0	0	NA	82.41	0	1.22
AH-321-G15	GORG	0	0	NA	3	0	orphan	0	0	NA	0	0	NA	82.4	0	0.91
AG-359-J06	GORG	0	0	NA	2	0	orphan	0	0	NA	0	0	NA	82.39	0	1.07
AG-359-G22	GORG	0	0	NA	2	0	orphan	0	0	NA	0	0	NA	82.38	0	0.98
AG-325-B10	GORG	1	1	complete	1	0	orphan	0	0	NA	0	0	NA	82.37	0	0.9
AG-894-F03	GORG	0	0	NA	2	0	orphan	0	0	NA	0	0	NA	82.28	0	1.07
AH-287-E04	GORG	0	0	NA	1	0	orphan	0	0	NA	0	0	NA	82.28	0	1.35
AG-447-O08	GORG	0	0	NA	1	0	orphan	0	0	NA	0	1	orphan	82.23	0	1.11
AG-892-C11	GORG	0	0	NA	1	0	orphan	0	0	NA	0	0	NA	82.23	0	0.97
AG-916-J09	GORG	0	0	NA	3	1	orphan	0	0	NA	0	0	NA	82.23	0	0.88
AH-321-A17	GORG	0	0	NA	2	0	orphan	0	0	NA	0	0	NA	82.23	0	1.18
AH-321-L02	GORG	0	0	NA	3	1	complete	0	0	NA	0	2	orphan	82.22	0	1.31
AG-894-B13	GORG	0	0	NA	1	0	orphan	0	0	NA	0	0	NA	82.21	0	1
AG-917-B15	GORG	0	0	NA	1	0	orphan	0	0	NA	0	0	NA	82.2	0	0.96
AG-390-I11	GORG	0	0	NA	1	1	complete	0	0	NA	0	0	NA	82.15	0	1.3
AG-892-D10	GORG	0	0	NA	1	0	orphan	0	0	NA	0	0	NA	82.13	0	1.13
AG-898-F23	GORG	0	0	NA	1	0	orphan	0	0	NA	0	0	NA	82.12	0	1.1
AG-896-N10	GORG	0	0	NA	1	0	orphan	0	0	NA	0	0	NA	82.11	0	0.91
AG-365-N20	GORG	0	0	NA	1	0	orphan	0	0	NA	0	0	NA	82.09	0	1.4
AG-430-O11	GORG	0	0	NA	2	0	orphan	0	0	NA	0	0	NA	82.09	0	0.98
AG-912-B19	GORG	0	0	NA	1	0	orphan	0	0	NA	0	0	NA	82.09	0	1.18
AG-911-P17	GORG	0	0	NA	1	0	orphan	0	0	NA	0	0	NA	82.08	0	0.92
AG-426-M22	GORG	0	0	NA	2	0	orphan	0	0	NA	0	0	NA	82.04	0	1.04
AG-390-I17	GORG	0	0	NA	3	0	orphan	0	0	NA	0	0	NA	81.99	0	1.01
AG-447-K20	GORG	0	0	NA	2	1	complete	0	0	NA	0	0	NA	81.99	0	1.36
AG-337-E07	GORG	1	1	complete	2	0	orphan	0	0	NA	0	0	NA	81.93	0	1.11
AG-404-B11	GORG	0	0	NA	1	0	orphan	1	1	complete	0	0	NA	81.93	0	0.82
AG-457-O03	GORG	0	0	NA	1	0	orphan	0	0	NA	0	0	NA	81.93	0	1.07
AG-896-M05	GORG	0	0	NA	1	0	orphan	0	0	NA	0	0	NA	81.93	0	1.08
AG-896-O16	GORG	0	0	NA	2	0	orphan	0	0	NA	0	0	NA	81.93	0	0.84
AG-909-A17	GORG	0	0	NA	1	0	orphan	0	0	NA	0	0	NA	81.93	0	1.05
AG-911-K05	GORG	0	0	NA	1	0	orphan	0	0	NA	0	0	NA	81.93	0	1.12
AG-915-C06	GORG	0	0	NA	2	0	orphan	1	1	complete	0	0	NA	81.93	0	1.26
AG-916-O06	GORG	0	0	NA	2	0	orphan	0	0	NA	0	0	NA	81.93	0	0.92
AG-917-M17	GORG	0	0	NA	1	0	orphan	0	0	NA	0	0	NA	81.93	0	1.09
AG-909-N06	GORG	0	0	NA	2	0	orphan	1	1	complete	0	0	NA	81.9	0	1.05
AG-359-E10	GORG	0	0	NA	2	0	orphan	1	1	complete	0	0	NA	81.87	0	1.05
AG-410-O14	GORG	0	0	NA	1	0	orphan	0	0	NA	0	0	NA	81.86	0	1
AG-893-G21	GORG	0	0	NA	1	0	orphan	0	0	NA	0	0	NA	81.83	0	2.11
AG-349-N13	GORG	0	0	NA	2	0	orphan	0	0	NA	0	0	NA	81.82	0	0.91
AG-893-F20	GORG	0	0	NA	0	0	NA	0	0	NA	0	1	orphan	81.7	0	1.26
AG-895-M18	GORG	0	0	NA	0	0	NA	0	0	NA	0	1	orphan	81.7	0	1.31
AG-439-I14	GORG	0	0	NA	1	0	orphan	0	0	NA	0	0	NA	81.7	0	0.95
AG-913-A07	GORG	0	0	NA	2	0	orphan	0	0	NA	0	0	NA	81.7	0	1.04
AG-909-E04	GORG	0	0	NA	2	0	orphan	0	0	NA	0	0	NA	81.69	0	0.92
AG-390-L19	GORG	0	0	NA	2	0	orphan	0	0	NA	0	0	NA	81.62	0	1.52
AG-912-K10	GORG	0	0	NA	1	0	orphan	0	0	NA	0	0	NA	81.59	0	1.05
AG-359-I06	GORG	0	0	NA	3	0	orphan	0	0	NA	0	0	NA	81.58	0	1.15
AG-895-B19	GORG	0	0	NA	1	0	orphan	0	0	NA	0	0	NA	81.53	0	1.14
AG-916-J06	GORG	0	0	NA	1	0	orphan	0	0	NA	0	0	NA	81.52	0	1.1
AG-913-E11	GORG	0	0	NA	2	0	orphan	0	0	NA	0	0	NA	81.44	0	1.05
AH-321-F10	GORG	0	0	NA	2	0	orphan	0	0	NA	0	0	NA	81.43	0	0.91
AG-404-N21	GORG	0	0	NA	1	0	orphan	0	0	NA	0	0	NA	81.38	0	1.09
AG-903-N02	GORG	0	0	NA	1	0	orphan	0	0	NA	0	0	NA	81.37	0	1.2
AG-908-O10	GORG	0	0	NA	1	0	orphan	0	0	NA	0	0	NA	81.35	0	1.02
AG-915-C08	GORG	0	0	NA	1	0	orphan	0	0	NA	0	0	NA	81.34	0	1
AG-892-N06	GORG	0	0	NA	1	0	orphan	0	0	NA	0	0	NA	81.33	0	1.11
AG-911-J07	GORG	0	0	NA	3	0	orphan	0	0	NA	0	0	NA	81.33	0	0.98
AG-915-I10	GORG	0	0	NA	2	0	orphan	0	0	NA	0	0	NA	81.33	0	1.18
AG-916-D16	GORG	0	0	NA	1	0	orphan	0	0	NA	0	0	NA	81.33	0	1.02
AG-920-I06	GORG	0	0	NA	1	0	orphan	0	0	NA	0	0	NA	81.33	0	0.98
AG-911-F13	GORG	0	0	NA	1	0	orphan	0	0	NA	0	0	NA	81.32	0	1.21
AG-414-A03	GORG	0	0	NA	1	0	orphan	0	0	NA	0	1	orphan	81.28	0	0.89
AG-422-K13	GORG	0	0	NA	1	0	orphan	0	0	NA	0	0	NA	81.25	0	1.41
AG-426-L19	GORG	0	0	NA	1	0	orphan	0	0	NA	0	0	NA	81.25	0	0.94
AG-893-J15	GORG	1	1	complete	0	0	NA	0	0	NA	0	0	NA	81.2	0	1.24
AG-901-K05	GORG	0	0	NA	1	0	orphan	0	0	NA	0	0	NA	81.2	0	0.96
AG-917-O11	GORG	0	0	NA	1	0	orphan	0	0	NA	0	0	NA	81.2	0	1.13
AG-461-P16	GORG	1	0	orphan	0	0	NA	0	0	NA	0	0	NA	81.16	0	1.36
AG-894-M18	GORG	0	0	NA	2	0	orphan	0	1	NA	0	0	NA	81.16	0	1.09
AG-914-E06	GORG	0	0	NA	1	0	orphan	0	0	NA	0	0	NA	81.16	0	0.89
AG-422-N16	GORG	0	0	NA	2	0	orphan	0	0	NA	0	0	NA	81.14	0	0.89
AG-390-M07	GORG	0	0	NA	1	0	orphan	0	0	NA	0	0	NA	81.13	0	1.11
AG-896-F06	GORG	0	0	NA	1	0	orphan	0	0	NA	0	0	NA	81.13	0	1.35
AG-447-P19	GORG	0	0	NA	1	0	orphan	0	0	NA	0	0	NA	81.12	0	0.99
AG-913-E07	GORG	0	0	NA	2	0	orphan	1	1	complete	0	0	NA	81.12	0	1.07
AG-337-N04	GORG	0	0	NA	1	0	orphan	0	0	NA	0	0	NA	81.1	0	0.85
AG-899-C17	GORG	0	0	NA	2	0	orphan	0	0	NA	0	0	NA	81.08	0	1.11
AG-914-K18	GORG	0	0	NA	1	0	orphan	0	0	NA	0	0	NA	81.08	0	0.82
AG-912-P07	GORG	0	0	NA	1	0	orphan	0	0	NA	0	2	orphan	81.07	0	1.33
AH-324-I20	GORG	0	0	NA	3	0	orphan	0	0	NA	0	0	NA	81.04	0	1.06
AG-447-C06	GORG	0	0	NA	1	0	orphan	0	0	NA	0	0	NA	80.95	0	0.93
AG-900-P18	GORG	0	0	NA	1	0	orphan	0	0	NA	0	0	NA	80.95	0	0.99
AG-359-N17	GORG	0	0	NA	1	0	orphan	0	0	NA	0	0	NA	80.94	0	0.96
AG-916-K14	GORG	0	0	NA	1	0	orphan	0	0	NA	0	0	NA	80.94	0	0.94
AH-321-K14	GORG	0	0	NA	3	0	orphan	0	0	NA	0	0	NA	80.89	0	1.7
AG-899-P09	GORG	0	0	NA	1	0	orphan	0	0	NA	0	0	NA	80.86	0	0.92
AG-894-O14	GORG	0	1	NA	0	0	NA	0	0	NA	0	0	NA	80.85	0	1.14
AG-908-F18	GORG	0	0	NA	1	0	orphan	0	0	NA	0	0	NA	80.85	0	1.18
AH-321-C19	GORG	0	0	NA	1	0	orphan	0	0	NA	0	0	NA	80.84	0	1.24
AG-915-K19	GORG	0	0	NA	1	0	orphan	0	0	NA	0	0	NA	80.8	0	1.23
AG-337-N02	GORG	1	1	complete	1	0	orphan	0	0	NA	0	0	NA	80.76	0	1.34
AG-911-G16	GORG	0	0	NA	1	0	orphan	0	0	NA	0	0	NA	80.75	0	1.16
AG-894-D05	GORG	0	0	NA	0	1	NA	0	0	NA	0	1	orphan	80.72	0	1.27
AG-916-G03	GORG	0	0	NA	2	0	orphan	0	1	NA	0	1	orphan	80.72	0	0.93
AG-422-B19	GORG	0	0	NA	1	0	orphan	0	0	NA	0	0	NA	80.72	0	1.03
AG-430-J21	GORG	1	0	orphan	1	0	orphan	0	0	NA	0	0	NA	80.72	0	1.04
AG-430-K07	GORG	0	0	NA	2	0	orphan	0	0	NA	0	0	NA	80.72	0	1.13
AG-461-B21	GORG	0	0	NA	1	0	orphan	0	0	NA	0	0	NA	80.72	0	0.82
AG-891-K21	GORG	1	1	complete	1	0	orphan	0	0	NA	0	0	NA	80.72	0	1.35
AG-892-B06	GORG	0	0	NA	1	0	orphan	0	0	NA	0	0	NA	80.72	0	1.29
AG-904-G09	GORG	0	0	NA	1	0	orphan	0	0	NA	0	0	NA	80.72	0	1.12
AG-910-D13	GORG	0	0	NA	3	0	orphan	0	0	NA	0	0	NA	80.72	0	1.12
AG-910-J22	GORG	1	1	complete	1	0	orphan	0	0	NA	0	0	NA	80.72	0	1.1
AG-920-I21	GORG	0	0	NA	2	0	orphan	0	0	NA	0	0	NA	80.72	0	0.93
AG-914-P03	GORG	0	0	NA	0	0	NA	0	0	NA	0	1	orphan	80.71	0	1.28
AG-895-F20	GORG	0	0	NA	1	0	orphan	0	0	NA	0	1	orphan	80.65	0	1.17
AG-916-B16	GORG	0	0	NA	1	0	orphan	0	0	NA	0	1	orphan	80.65	0	1.29
AG-907-A11	GORG	0	0	NA	1	0	orphan	0	0	NA	0	0	NA	80.65	0	0.97
AH-321-F16	GORG	0	0	NA	1	0	orphan	0	0	NA	0	0	NA	80.65	0	1.02
AG-435-M21	GORG	1	1	complete	2	0	orphan	0	0	NA	0	0	NA	80.61	0	0.85
AG-461-E05	GORG	0	0	NA	1	0	orphan	0	0	NA	0	0	NA	80.61	0	1.03
AG-891-K23	GORG	0	0	NA	2	0	orphan	0	0	NA	0	0	NA	80.58	0	1.22
AG-426-E13	GORG	0	0	NA	1	0	orphan	0	0	NA	0	0	NA	80.57	0	1.2
AG-325-C21	GORG	0	0	NA	1	0	orphan	0	0	NA	0	0	NA	80.56	0	1.04
AG-359-N22	GORG	0	0	NA	1	0	orphan	0	0	NA	0	0	NA	80.52	0	1.08
AG-447-C16	GORG	0	0	NA	0	0	NA	0	0	NA	0	1	orphan	80.49	0	1.13
AG-390-E21	GORG	0	0	NA	1	0	orphan	0	0	NA	0	0	NA	80.48	0	1.01
AG-892-C21	GORG	1	0	orphan	0	0	NA	0	0	NA	0	0	NA	80.46	0	1.16
AG-913-G10	GORG	0	0	NA	1	0	orphan	0	0	NA	0	0	NA	80.43	0	1.1
AG-916-L11	GORG	0	0	NA	1	0	orphan	0	0	NA	0	0	NA	80.42	0	1.1
AG-915-J15	GORG	0	0	NA	1	0	orphan	0	0	NA	0	0	NA	80.4	0	1.02
AG-325-K03	GORG	0	0	NA	2	0	orphan	0	0	NA	0	0	NA	80.39	0	1.07
AG-918-B08	GORG	0	0	NA	1	0	orphan	0	0	NA	0	0	NA	80.37	0	0.95
AG-895-B06	GORG	0	0	NA	2	0	orphan	0	0	NA	0	2	orphan	80.36	0	1.02
AG-390-J13	GORG	0	0	NA	1	0	orphan	0	0	NA	0	0	NA	80.33	0	1.05
AG-464-P13	GORG	0	0	NA	1	0	orphan	0	0	NA	0	0	NA	80.32	0	1.18
AG-422-N14	GORG	0	0	NA	1	0	orphan	0	0	NA	0	0	NA	80.3	0	1.07
AG-430-K14	GORG	0	0	NA	4	0	orphan	0	0	NA	0	0	NA	80.3	0	0.94
AG-905-A10	GORG	0	0	NA	1	0	orphan	0	0	NA	0	0	NA	80.25	0	0.99
AG-919-A02	GORG	1	1	complete	1	0	orphan	0	0	NA	0	0	NA	80.21	0	1.18
AG-337-G21	GORG	0	0	NA	1	0	orphan	0	0	NA	0	0	NA	80.19	0	0.95
AG-913-I22	GORG	0	0	NA	1	0	orphan	0	0	NA	0	0	NA	80.16	0	0.87
AG-901-C10	GORG	2	1	complete	0	0	NA	0	0	NA	0	0	NA	80.15	0	1.21
AG-908-A02	GORG	0	0	NA	1	0	orphan	0	0	NA	0	0	NA	80.15	0	1.32
AG-470-O10	GORG	0	0	NA	3	0	orphan	0	0	NA	0	0	NA	80.12	0	1.13
AG-893-L04	GORG	0	0	NA	1	0	orphan	0	0	NA	0	0	NA	80.12	0	1.12
AG-894-P17	GORG	0	0	NA	1	0	orphan	0	1	NA	0	0	NA	80.12	0	1.03
AG-912-E13	GORG	0	0	NA	1	0	orphan	0	1	NA	0	0	NA	80.12	0	0.91
AG-917-A15	GORG	0	0	NA	1	0	orphan	0	0	NA	0	0	NA	80.12	0	1.02
AH-287-I04	GORG	0	0	NA	1	1	orphan	0	0	NA	0	0	NA	80.12	0	0.82
AG-894-K15	GORG	0	0	NA	1	0	orphan	1	1	complete	0	0	NA	80.09	0	1.01
AG-422-G15	GORG	0	0	NA	1	0	orphan	0	0	NA	0	0	NA	80.02	0	0.98
AG-905-M18	GORG	0	0	NA	2	0	orphan	0	0	NA	0	0	NA	80.01	0	0.9
AG-916-E15	GORG	0	0	NA	1	0	orphan	0	0	NA	0	0	NA	79.96	0	1.28
AG-903-E15	GORG	0	0	NA	2	0	orphan	0	0	NA	0	0	NA	79.94	0	0.96
AG-910-C16	GORG	0	0	NA	3	0	orphan	0	0	NA	0	0	NA	79.94	0	0.8
AG-915-P01	GORG	0	0	NA	1	0	orphan	0	0	NA	0	0	NA	79.94	0	1.02
AG-349-E20	GORG	0	0	NA	1	0	orphan	0	0	NA	0	0	NA	79.92	0	0.86
AG-893-B07	GORG	0	0	NA	1	0	orphan	0	0	NA	0	0	NA	79.92	0	1.1
AG-914-D08	GORG	0	0	NA	1	0	orphan	0	0	NA	0	0	NA	79.89	0	1.01
AG-911-G14	GORG	0	0	NA	2	1	complete	0	0	NA	0	0	NA	79.84	0	1.28
AH-321-N17	GORG	0	0	NA	2	0	orphan	0	0	NA	0	0	NA	79.82	0	1.12
AG-918-M20	GORG	0	0	NA	2	0	orphan	0	0	NA	0	0	NA	79.74	0	0.93
AG-904-D16	GORG	0	0	NA	1	0	orphan	0	0	NA	0	0	NA	79.7	0	1
AG-918-L06	GORG	1	1	complete	1	0	orphan	0	0	NA	0	0	NA	79.69	0	1.29
AG-414-F02	GORG	0	0	NA	1	0	orphan	0	0	NA	0	0	NA	79.67	0	0.89
AG-426-P19	GORG	0	0	NA	2	0	orphan	0	0	NA	0	0	NA	79.67	0	1.49
AG-894-I07	GORG	0	0	NA	1	0	orphan	0	0	NA	0	0	NA	79.66	0	1.11
AG-337-J22	GORG	0	0	NA	1	0	orphan	0	0	NA	0	0	NA	79.65	0	1.04
AG-909-I04	GORG	0	0	NA	2	0	orphan	0	0	NA	0	0	NA	79.62	0	0.95
AG-453-G21	GORG	1	0	orphan	1	0	orphan	0	0	NA	0	0	NA	79.58	0	0.92
AG-414-K15	GORG	0	0	NA	1	0	orphan	0	0	NA	0	0	NA	79.52	0	1.05
AG-422-A21	GORG	0	0	NA	1	0	orphan	0	0	NA	0	0	NA	79.52	0	0.97
AG-426-F11	GORG	0	0	NA	1	0	orphan	0	0	NA	0	0	NA	79.52	0	1.1
AG-461-P14	GORG	1	1	complete	1	0	orphan	0	0	NA	0	0	NA	79.52	0	1.18
AG-894-P18	GORG	0	0	NA	1	1	orphan	0	0	NA	0	0	NA	79.52	0	0.86
AG-896-M10	GORG	0	0	NA	2	0	orphan	0	0	NA	0	0	NA	79.52	0	1.12
AG-904-N09	GORG	0	0	NA	1	0	orphan	0	0	NA	0	0	NA	79.52	0	1.11
AG-904-O04	GORG	0	0	NA	1	0	orphan	0	0	NA	0	0	NA	79.52	0	1.16
AG-913-K15	GORG	0	0	NA	2	0	orphan	0	0	NA	0	0	NA	79.52	0	1
AG-915-B23	GORG	0	0	NA	1	0	orphan	0	0	NA	0	0	NA	79.52	0	0.95
AG-919-I11	GORG	0	0	NA	1	0	orphan	0	0	NA	0	0	NA	79.52	0	1.05
AH-326-G20	GORG	0	0	NA	1	0	orphan	0	0	NA	0	0	NA	79.52	0	0.89
AG-359-P21	GORG	1	1	complete	1	0	orphan	0	0	NA	0	0	NA	79.41	0	1.11
AG-915-C22	GORG	0	0	NA	1	0	orphan	0	0	NA	0	0	NA	79.4	0	1.04
AG-899-O16	GORG	0	0	NA	1	0	orphan	0	0	NA	0	2	orphan	79.39	0	1.17
AG-430-D06	GORG	0	0	NA	1	0	orphan	0	0	NA	0	0	NA	79.38	0	0.89
AG-430-F02	GORG	0	0	NA	1	0	orphan	0	0	NA	0	0	NA	79.34	0	0.89
AG-920-G11	GORG	0	0	NA	2	0	orphan	0	0	NA	0	2	orphan	79.32	0	1.58
AG-333-M06	GORG	0	0	NA	1	0	orphan	0	0	NA	0	0	NA	79.31	0	0.89
AG-912-F21	GORG	0	0	NA	4	0	orphan	0	0	NA	0	0	NA	79.31	0	1.17
AG-904-G02	GORG	0	0	NA	1	0	orphan	0	0	NA	0	1	orphan	79.26	0	1.32
AG-919-F09	GORG	0	0	NA	2	0	orphan	0	0	NA	0	1	orphan	79.25	0	1.06
AG-439-C08	GORG	0	0	NA	1	0	orphan	0	0	NA	0	0	NA	79.25	0	0.99
AG-893-I20	GORG	0	0	NA	1	0	orphan	0	0	NA	0	0	NA	79.25	0	1.07
AG-916-B15	GORG	0	0	NA	1	0	orphan	0	0	NA	0	0	NA	79.25	0	1.24
AG-894-G16	GORG	0	0	NA	0	0	NA	0	0	NA	0	1	orphan	79.21	0	1.31
AG-349-O03	GORG	0	0	NA	1	0	orphan	0	0	NA	0	0	NA	79.2	0	1
AG-313-M10	GORG	0	0	NA	2	1	complete	0	0	NA	0	0	NA	79.14	0	0.97
AG-404-P22	GORG	0	0	NA	2	0	orphan	0	0	NA	0	0	NA	79.12	0	1.28
AG-891-L15	GORG	0	0	NA	2	0	orphan	0	0	NA	0	0	NA	79.09	0	0.98
AH-324-B22	GORG	0	0	NA	1	0	orphan	0	0	NA	0	0	NA	79.09	0	0.89
AG-912-L10	GORG	0	0	NA	3	0	orphan	0	0	NA	0	0	NA	79.05	0	0.99
AG-912-I09	GORG	0	0	NA	1	0	orphan	0	0	NA	0	0	NA	79.03	0	0.85
AG-919-P14	GORG	1	1	orphan	1	0	orphan	0	0	NA	0	0	NA	79.03	0	1.13
AG-447-B21	GORG	0	0	NA	2	0	orphan	0	0	NA	0	0	NA	78.99	0	1.15
AG-919-O08	GORG	0	0	NA	1	0	orphan	0	0	NA	0	0	NA	78.97	0	0.97
AG-919-O13	GORG	0	0	NA	1	0	orphan	0	0	NA	0	0	NA	78.97	0	0.97
AG-337-L15	GORG	0	0	NA	1	0	orphan	0	0	NA	0	0	NA	78.92	0	1.15
AG-414-G15	GORG	0	0	NA	2	0	orphan	0	0	NA	0	0	NA	78.92	0	1.01
AG-430-N23	GORG	0	0	NA	1	0	orphan	0	0	NA	0	0	NA	78.92	0	0.89
AG-894-P02	GORG	0	0	NA	2	0	orphan	0	0	NA	0	0	NA	78.92	0	1.2
AG-912-N10	GORG	0	0	NA	1	0	orphan	0	0	NA	0	0	NA	78.92	0	1.37
AG-913-B14	GORG	1	0	orphan	1	0	orphan	0	0	NA	0	0	NA	78.92	0	1.11
AG-915-C05	GORG	0	0	NA	1	0	orphan	0	1	NA	0	0	NA	78.92	0	0.94
AG-917-K23	GORG	0	0	NA	0	0	NA	0	1	NA	0	0	NA	78.92	0	1.18
AG-390-N19	GORG	0	0	NA	1	0	orphan	0	0	NA	0	0	NA	78.91	0	1.04
AG-916-P17	GORG	0	0	NA	1	0	orphan	0	0	NA	0	0	NA	78.84	0	1.04
AH-326-C02	GORG	0	0	NA	1	0	orphan	0	0	NA	0	0	NA	78.81	0	0.83
AG-325-L14	GORG	0	0	NA	3	0	orphan	0	0	NA	0	0	NA	78.8	0	0.92
AH-287-M04	GORG	0	0	NA	1	0	orphan	0	0	NA	0	0	NA	78.8	0	1.42
AG-912-P08	GORG	0	0	NA	1	0	orphan	0	0	NA	0	0	NA	78.79	0	0.94
AG-359-P07	GORG	0	0	NA	1	0	orphan	0	0	NA	0	0	NA	78.78	0	1
AG-447-L10	GORG	0	0	NA	1	0	orphan	0	0	NA	0	0	NA	78.75	0	1.1
AG-439-K10	GORG	0	0	NA	1	0	orphan	0	0	NA	0	0	NA	78.74	0	0.93
AG-912-F07	GORG	0	0	NA	3	0	orphan	0	0	NA	0	0	NA	78.73	0	0.92
AG-901-N10	GORG	0	0	NA	1	0	orphan	0	0	NA	0	0	NA	78.72	0	2.07
AG-907-P16	GORG	1	1	complete	0	0	NA	0	0	NA	0	0	NA	78.72	0	0.95
AG-404-B14	GORG	0	0	NA	1	0	orphan	0	0	NA	0	1	orphan	78.71	0	1.08
AG-891-E08	GORG	0	0	NA	1	0	orphan	0	0	NA	0	0	NA	78.71	0	1.17
AG-914-J20	GORG	0	0	NA	1	0	orphan	0	0	NA	0	0	NA	78.71	0	0.96
AG-893-M16	GORG	0	0	NA	1	0	orphan	0	0	NA	0	0	NA	78.67	0	0.96
AG-915-G02	GORG	0	0	NA	1	0	orphan	0	0	NA	0	0	NA	78.67	0	1.22
AG-414-B09	GORG	0	0	NA	2	0	orphan	0	0	NA	0	0	NA	78.64	0	0.95
AG-349-L04	GORG	0	0	NA	1	0	orphan	0	0	NA	0	0	NA	78.62	0	1.04
AG-919-K14	GORG	0	0	NA	1	0	orphan	0	0	NA	0	0	NA	78.6	0	1.01
AG-893-B10	GORG	0	0	NA	1	0	orphan	0	0	NA	0	0	NA	78.59	0	0.98
AG-325-K02	GORG	0	0	NA	1	0	orphan	0	0	NA	0	0	NA	78.57	0	0.93
AG-894-A09	GORG	0	0	NA	1	0	orphan	0	0	NA	0	0	NA	78.57	0	0.96
AH-324-L09	GORG	0	0	NA	1	0	orphan	0	0	NA	0	0	NA	78.57	0	0.96
AG-365-O14	GORG	0	0	NA	1	0	orphan	0	0	NA	0	0	NA	78.51	0	1.07
AG-430-G21	GORG	0	0	NA	1	0	orphan	0	0	NA	0	0	NA	78.48	0	0.95
AG-414-K04	GORG	0	0	NA	1	0	orphan	0	0	NA	0	0	NA	78.42	0	1.04
AG-905-G23	GORG	0	0	NA	2	0	orphan	0	0	NA	0	0	NA	78.42	0	1.2
AG-895-J06	GORG	0	0	NA	1	0	orphan	0	0	NA	0	0	NA	78.4	0	1.18
AG-333-P13	GORG	0	0	NA	2	0	orphan	0	0	NA	0	0	NA	78.38	0	0.89
AG-920-B13	GORG	0	0	NA	1	0	orphan	0	0	NA	0	0	NA	78.38	0	0.97
AG-337-F15	GORG	0	0	NA	1	0	orphan	0	0	NA	0	0	NA	78.37	0	1.18
AG-899-O13	GORG	0	0	NA	1	0	orphan	0	0	NA	0	0	NA	78.32	0	0.93
AG-333-D21	GORG	0	0	NA	3	0	orphan	0	0	NA	0	0	NA	78.31	0	1.17
AG-343-D15	GORG	0	0	NA	1	0	orphan	0	0	NA	0	0	NA	78.31	0	0.96
AG-365-C20	GORG	0	0	NA	2	0	orphan	0	0	NA	0	0	NA	78.31	0	1.03
AG-414-I09	GORG	0	0	NA	1	0	orphan	0	0	NA	0	0	NA	78.31	0	0.78
AG-457-L23	GORG	0	0	NA	2	0	orphan	0	0	NA	0	0	NA	78.31	0	0.84
AG-457-M20	GORG	0	0	NA	2	0	orphan	0	0	NA	0	0	NA	78.31	0	0.87
AG-470-I11	GORG	0	0	NA	1	0	orphan	0	0	NA	0	0	NA	78.31	0	0.9
AG-893-E11	GORG	0	0	NA	1	0	orphan	0	0	NA	0	0	NA	78.31	0	1.42
AG-898-E17	GORG	0	0	NA	1	0	orphan	0	0	NA	0	0	NA	78.31	0	1.03
AG-898-P18	GORG	0	0	NA	1	0	orphan	0	0	NA	0	0	NA	78.31	0	1.13
AG-904-I05	GORG	0	0	NA	2	0	orphan	0	0	NA	0	0	NA	78.31	0	0.82
AG-905-B22	GORG	0	0	NA	1	0	orphan	0	0	NA	0	0	NA	78.31	0	0.81
AG-908-D05	GORG	1	1	complete	1	0	orphan	0	0	NA	0	0	NA	78.31	0	0.97
AG-909-F08	GORG	0	0	NA	1	0	orphan	0	0	NA	0	0	NA	78.31	0	1.03
AG-910-K02	GORG	0	0	NA	1	0	orphan	0	0	NA	0	0	NA	78.31	0	1.15
AG-913-O21	GORG	0	0	NA	1	0	orphan	0	0	NA	0	0	NA	78.31	0	0.96
AG-919-F04	GORG	0	0	NA	1	0	orphan	0	0	NA	0	0	NA	78.31	0	0.88
AG-910-O03	GORG	1	1	complete	1	0	orphan	0	0	NA	0	0	NA	78.28	0	0.93
AG-919-P07	GORG	0	0	NA	1	0	orphan	0	0	NA	0	0	NA	78.28	0	0.89
AG-920-K09	GORG	0	0	NA	1	0	orphan	0	0	NA	0	0	NA	78.26	0	0.88
AG-360-K10	GORG	0	0	NA	1	0	orphan	0	0	NA	0	0	NA	78.22	0	1.06
AG-410-P11	GORG	0	0	NA	2	0	orphan	0	0	NA	0	0	NA	78.22	0	0.9
AG-900-O15	GORG	0	0	NA	1	0	orphan	0	0	NA	0	0	NA	78.2	0	1.09
AH-321-A03	GORG	0	0	NA	1	0	orphan	0	0	NA	0	0	NA	78.2	0	0.88
AG-894-A18	GORG	0	0	NA	2	0	orphan	0	0	NA	0	0	NA	78.19	0	1.28
AG-453-A22	GORG	0	0	NA	1	0	orphan	0	0	NA	0	0	NA	78.11	0	1.01
AG-910-E04	GORG	0	0	NA	2	0	orphan	0	0	NA	0	0	NA	78.1	0	0.98
AG-461-K07	GORG	0	0	NA	1	0	orphan	0	0	NA	0	1	orphan	78.08	0	0.83
AG-914-D07	GORG	0	0	NA	1	0	orphan	0	1	NA	0	0	NA	78.07	0	1.05
AH-287-C09	GORG	0	0	NA	2	0	orphan	0	0	NA	0	0	NA	78.07	0	1.01
AG-895-O20	GORG	0	0	NA	1	0	orphan	0	0	NA	0	0	NA	78.02	0	0.92
AG-439-O06	GORG	0	0	NA	3	0	orphan	0	0	NA	0	0	NA	77.99	0	0.91
AG-900-E06	GORG	0	0	NA	1	0	orphan	0	0	NA	0	0	NA	77.97	0	1.3
AG-916-F23	GORG	0	0	NA	2	0	orphan	0	0	NA	0	1	orphan	77.96	0	1
AG-435-G19	GORG	0	0	NA	1	0	orphan	0	0	NA	0	0	NA	77.94	0	1.02
AG-916-A14	GORG	0	0	NA	2	0	orphan	0	0	NA	0	0	NA	77.94	0	0.94
AG-916-F16	GORG	0	0	NA	1	0	orphan	1	1	complete	0	0	NA	77.94	0	1.25
AG-360-M22	GORG	0	0	NA	1	0	orphan	0	0	NA	0	0	NA	77.91	0	0.98
AH-324-E14	GORG	1	1	complete	1	0	orphan	0	0	NA	0	0	NA	77.91	0	1.01
AG-333-D23	GORG	0	0	NA	4	0	orphan	0	0	NA	0	0	NA	77.89	0	1.18
AG-337-G05	GORG	0	0	NA	1	0	orphan	0	0	NA	0	0	NA	77.89	0	1
AG-447-E20	GORG	0	0	NA	1	0	orphan	0	0	NA	0	0	NA	77.82	0	1.08
AG-333-N15	GORG	0	0	NA	1	0	orphan	0	0	NA	0	0	NA	77.8	0	0.99
AG-447-F03	GORG	0	0	NA	1	0	orphan	0	0	NA	0	0	NA	77.8	0	0.94
AG-911-E04	GORG	0	0	NA	1	0	orphan	0	0	NA	0	0	NA	77.78	0	1.09
AG-426-A05	GORG	0	0	NA	1	0	orphan	0	1	NA	0	0	NA	77.76	0	1.09
AG-435-N04	GORG	0	0	NA	1	0	orphan	0	0	NA	0	0	NA	77.75	0	0.86
AG-917-P19	GORG	0	0	NA	1	0	orphan	0	0	NA	0	0	NA	77.75	0	0.97
AG-911-F11	GORG	0	0	NA	1	0	orphan	0	0	NA	0	0	NA	77.73	0	1.01
AG-891-F06	GORG	0	0	NA	2	0	orphan	0	0	NA	0	0	NA	77.72	0	2.14
AG-439-O15	GORG	0	0	NA	2	0	orphan	0	0	NA	0	0	NA	77.71	0	1.07
AG-901-B05	GORG	0	0	NA	3	0	orphan	0	0	NA	0	0	NA	77.71	0	0.86
AG-920-K10	GORG	0	0	NA	1	0	orphan	0	0	NA	0	0	NA	77.71	0	1.38
AH-321-F23	GORG	0	0	NA	2	0	orphan	0	0	NA	0	0	NA	77.71	0	0.92
AG-899-E11	GORG	0	0	NA	2	0	orphan	0	0	NA	0	0	NA	77.69	0	1.93
AG-430-F10	GORG	0	0	NA	1	0	orphan	0	0	NA	0	0	NA	77.66	0	0.85
AG-898-I03	GORG	0	0	NA	1	0	orphan	0	0	NA	0	0	NA	77.6	0	1.35
AG-917-F11	GORG	0	0	NA	2	0	orphan	0	0	NA	0	0	NA	77.6	0	1.01
AG-349-O22	GORG	0	0	NA	1	0	orphan	0	0	NA	0	0	NA	77.55	0	1.02
AH-321-P23	GORG	1	1	complete	0	0	NA	0	0	NA	0	0	NA	77.55	0	1.16
AG-896-M03	GORG	0	0	NA	1	0	orphan	1	1	complete	0	0	NA	77.53	0	1.97
AG-913-G03	GORG	0	0	NA	1	0	orphan	0	0	NA	0	0	NA	77.52	0	0.99
AG-390-F15	GORG	0	0	NA	1	0	orphan	0	0	NA	0	0	NA	77.51	0	1.23
AG-911-A21	GORG	0	0	NA	1	0	orphan	0	0	NA	0	0	NA	77.51	0	0.76
AG-920-G17	GORG	0	0	NA	2	0	orphan	0	0	NA	0	0	NA	77.51	0	0.8
AG-337-O05	GORG	0	0	NA	1	0	orphan	0	0	NA	0	0	NA	77.46	0	1.06
AG-896-K17	GORG	0	0	NA	2	0	orphan	0	0	NA	0	0	NA	77.46	0	0.9
AG-910-L19	GORG	0	0	NA	1	0	orphan	0	0	NA	0	0	NA	77.38	0	0.97
AG-914-E21	GORG	0	0	NA	4	0	orphan	0	0	NA	0	0	NA	77.38	0	0.94
AG-439-P01	GORG	0	0	NA	1	0	orphan	0	0	NA	0	0	NA	77.36	0	0.93
AG-896-G08	GORG	0	0	NA	1	0	orphan	0	0	NA	0	0	NA	77.36	0	1.27
AG-903-M09	GORG	1	1	complete	1	0	orphan	0	0	NA	0	0	NA	77.36	0	1.15
AG-390-N18	GORG	0	0	NA	3	0	orphan	0	0	NA	0	0	NA	77.34	0	1.08
AG-430-P01	GORG	0	0	NA	1	0	orphan	0	0	NA	0	0	NA	77.29	0	0.79
AG-913-C04	GORG	0	0	NA	0	0	NA	0	0	NA	0	1	orphan	77.26	0	1.26
AG-911-B02	GORG	0	0	NA	2	0	orphan	0	0	NA	0	0	NA	77.25	0	1.02
AG-904-D14	GORG	0	0	NA	1	0	orphan	0	0	NA	0	0	NA	77.22	0	1.15
AG-904-P17	GORG	0	0	NA	2	0	orphan	0	0	NA	0	2	orphan	77.21	0	1.25
AG-912-I18	GORG	0	0	NA	1	0	orphan	0	0	NA	0	1	orphan	77.17	0	0.86
AG-920-O10	GORG	0	0	NA	1	0	orphan	0	0	NA	0	0	NA	77.15	0	1.04
AH-287-A18	GORG	0	0	NA	1	0	orphan	0	0	NA	0	0	NA	77.14	0	0.94
AG-893-M02	GORG	0	0	NA	0	0	NA	0	0	NA	0	1	orphan	77.12	0	1.19
AG-430-D17	GORG	0	0	NA	1	0	orphan	0	0	NA	0	0	NA	77.12	0	0.81
AG-912-A14	GORG	0	0	NA	1	0	orphan	0	0	NA	0	1	orphan	77.11	0	1.09
AG-414-I04	GORG	0	0	NA	2	0	orphan	0	0	NA	0	0	NA	77.11	0	1.02
AG-414-M09	GORG	0	0	NA	1	0	orphan	0	0	NA	0	0	NA	77.11	0	0.83
AG-426-P23	GORG	0	0	NA	2	0	orphan	0	0	NA	0	0	NA	77.11	0	1.01
AG-891-E15	GORG	0	0	NA	1	0	orphan	0	0	NA	0	0	NA	77.11	0	1.36
AG-892-G22	GORG	0	0	NA	2	0	orphan	0	0	NA	0	0	NA	77.11	0	1.17
AG-909-M20	GORG	0	0	NA	2	0	orphan	0	0	NA	0	0	NA	77.11	0	0.88
AG-914-P04	GORG	1	1	complete	1	0	orphan	0	0	NA	0	0	NA	77.11	0	1.07
AG-917-E07	GORG	0	0	NA	1	0	orphan	0	0	NA	0	0	NA	77.11	0	0.93
AG-919-O06	GORG	0	0	NA	4	0	orphan	0	0	NA	0	0	NA	77.11	0	0.77
AG-919-P09	GORG	1	1	complete	0	0	NA	0	0	NA	0	0	NA	77.11	0	1.15
AG-920-C15	GORG	0	0	NA	2	0	orphan	0	0	NA	0	0	NA	77.11	0	1.05
AG-349-M02	GORG	0	0	NA	1	0	orphan	0	0	NA	0	1	orphan	77.1	0	1.24
AG-439-B17	GORG	1	1	complete	0	0	NA	0	0	NA	0	0	NA	77.1	0	1.27
AG-896-L17	GORG	0	0	NA	2	0	orphan	0	0	NA	0	0	NA	77.09	0	0.95
AG-904-J10	GORG	0	0	NA	1	0	orphan	0	0	NA	0	0	NA	77.09	0	1
AG-903-J17	GORG	0	0	NA	2	0	orphan	0	0	NA	0	0	NA	77.01	0	0.9
AG-899-B06	GORG	0	0	NA	1	0	orphan	0	0	NA	0	0	NA	77	0	1.4
AH-321-K03	GORG	0	0	NA	1	0	orphan	0	0	NA	0	1	orphan	76.99	0	1.24
AG-461-P02	GORG	0	0	NA	0	0	NA	0	0	NA	0	1	orphan	76.95	0	1.25
AG-891-I13	GORG	0	0	NA	1	0	orphan	0	0	NA	0	0	NA	76.94	0	0.9
AG-898-E05	GORG	0	0	NA	1	0	orphan	0	0	NA	0	0	NA	76.93	0	1.18
AG-404-A03	GORG	0	0	NA	1	0	orphan	0	0	NA	0	0	NA	76.92	0	1.06
AG-893-L10	GORG	0	0	NA	2	0	orphan	0	0	NA	0	0	NA	76.9	0	1.96
AG-390-K13	GORG	0	0	NA	1	0	orphan	0	0	NA	0	0	NA	76.87	0	0.99
AG-461-E21	GORG	0	0	NA	1	0	orphan	0	0	NA	0	0	NA	76.74	0	1.51
AG-908-E21	GORG	0	0	NA	1	0	orphan	0	0	NA	0	0	NA	76.73	0	0.94
AG-894-L18	GORG	0	0	NA	1	0	orphan	0	0	NA	0	0	NA	76.72	0	1.68
AG-916-F06	GORG	0	0	NA	1	0	orphan	0	0	NA	0	0	NA	76.71	0	0.92
AG-447-N02	GORG	2	1	complete	1	0	orphan	0	0	NA	0	0	NA	76.7	0	1.09
AG-470-M04	GORG	0	0	NA	2	0	orphan	0	0	NA	0	0	NA	76.67	0	0.86
AG-903-E10	GORG	1	1	complete	0	0	NA	0	0	NA	0	1	orphan	76.62	0	1.2
AG-920-P10	GORG	0	0	NA	1	0	orphan	0	0	NA	0	0	NA	76.58	0	0.87
AG-894-A03	GORG	0	0	NA	2	0	orphan	0	0	NA	0	0	NA	76.56	0	1.25
AG-909-A05	GORG	0	0	NA	1	0	orphan	0	0	NA	0	0	NA	76.56	0	0.9
AG-892-L17	GORG	0	0	NA	1	0	orphan	0	0	NA	0	0	NA	76.54	0	1.08
AG-903-C04	GORG	0	0	NA	1	0	orphan	0	0	NA	0	0	NA	76.54	0	1.03
AG-910-C11	GORG	0	0	NA	1	0	orphan	0	0	NA	0	0	NA	76.54	0	0.62
AG-337-A23	GORG	0	0	NA	1	0	orphan	0	0	NA	0	0	NA	76.53	0	0.87
AG-919-F22	GORG	0	0	NA	1	0	orphan	0	0	NA	0	0	NA	76.52	0	1.09
AG-915-O08	GORG	0	0	NA	1	0	orphan	0	0	NA	0	1	orphan	76.51	0	1.16
AG-337-C09	GORG	1	0	orphan	1	0	orphan	0	0	NA	0	0	NA	76.51	0	1.21
AG-337-L16	GORG	0	0	NA	2	0	orphan	0	0	NA	0	0	NA	76.51	0	1.14
AG-414-D15	GORG	0	0	NA	4	0	orphan	0	2	NA	0	0	NA	76.51	0	0.99
AG-453-N02	GORG	0	0	NA	1	0	orphan	0	0	NA	0	0	NA	76.51	0	1.25
AG-895-D04	GORG	0	0	NA	1	0	orphan	0	0	NA	0	0	NA	76.51	0	1.41
AG-910-A06	GORG	0	0	NA	1	0	orphan	0	0	NA	0	0	NA	76.51	0	1.01
AH-324-C16	GORG	0	0	NA	2	0	orphan	0	0	NA	0	0	NA	76.51	0	0.99
AH-326-B08	GORG	0	0	NA	1	0	orphan	0	0	NA	0	0	NA	76.51	0	1.02
AG-349-O20	GORG	0	0	NA	1	0	orphan	0	0	NA	0	0	NA	76.5	0	1.19
AG-896-E15	GORG	0	0	NA	2	1	complete	0	0	NA	0	0	NA	76.47	0	1.12
AG-913-M18	GORG	0	0	NA	1	0	orphan	0	0	NA	0	0	NA	76.47	0	1.75
AG-404-O05	GORG	0	0	NA	2	0	orphan	0	0	NA	0	0	NA	76.45	0	1.08
AG-915-J16	GORG	0	0	NA	1	0	orphan	0	0	NA	0	0	NA	76.45	0	0.92
AG-905-O07	GORG	0	0	NA	2	0	orphan	0	0	NA	0	0	NA	76.42	0	1.1
AG-422-C22	GORG	0	0	NA	1	0	orphan	0	0	NA	0	0	NA	76.4	0	0.92
AG-898-E11	GORG	0	0	NA	1	0	orphan	0	1	NA	0	0	NA	76.31	0	1.12
AG-903-O18	GORG	0	0	NA	1	0	orphan	0	0	NA	0	0	NA	76.31	0	0.85
AG-892-A11	GORG	0	0	NA	1	0	orphan	0	0	NA	0	0	NA	76.28	0	0.97
AG-909-P19	GORG	0	0	NA	1	0	orphan	0	0	NA	0	0	NA	76.28	0	0.77
AG-914-F18	GORG	0	0	NA	1	0	orphan	0	0	NA	0	0	NA	76.26	0	1.16
AG-904-A06	GORG	2	2	complete	0	0	NA	0	0	NA	0	0	NA	76.2	0	1.13
AG-912-N08	GORG	0	0	NA	1	0	orphan	0	0	NA	0	0	NA	76.19	0	1.05
AH-287-G22	GORG	0	0	NA	1	0	orphan	0	0	NA	0	0	NA	76.19	0	0.96
AG-414-N03	GORG	0	0	NA	3	0	orphan	0	0	NA	0	0	NA	76.15	0	0.86
AG-464-K04	GORG	0	0	NA	1	0	orphan	0	0	NA	0	0	NA	76.15	0	0.92
AG-896-M04	GORG	0	0	NA	1	0	orphan	0	0	NA	0	0	NA	76.15	0	1.02
AH-324-G13	GORG	0	0	NA	1	0	orphan	0	0	NA	0	0	NA	76.15	0	0.98
AG-918-G14	GORG	0	0	NA	2	0	orphan	0	0	NA	0	0	NA	76.11	0	0.97
AG-430-F07	GORG	0	0	NA	1	0	orphan	0	0	NA	0	0	NA	76.09	0	0.92
AG-390-A22	GORG	0	0	NA	1	0	orphan	0	0	NA	0	0	NA	76.07	0	0.78
AG-457-M22	GORG	0	0	NA	1	0	orphan	0	0	NA	0	0	NA	76.06	0	0.82
AG-900-D23	GORG	0	0	NA	2	0	orphan	0	1	NA	0	0	NA	76.05	0	1.18
AG-899-K21	GORG	0	0	NA	1	0	orphan	0	0	NA	0	0	NA	75.96	0	1.16
AG-333-O05	GORG	0	0	NA	1	0	orphan	0	0	NA	0	0	NA	75.9	0	0.81
AG-426-J21	GORG	0	0	NA	2	0	orphan	0	0	NA	0	0	NA	75.9	0	1.09
AG-457-L11	GORG	0	0	NA	1	0	orphan	0	0	NA	0	0	NA	75.9	0	1.07
AG-891-B11	GORG	0	0	NA	1	0	orphan	0	0	NA	0	0	NA	75.9	0	1.12
AG-894-N17	GORG	0	0	NA	2	0	orphan	0	0	NA	0	0	NA	75.9	0	1.16
AG-895-J17	GORG	0	0	NA	1	0	orphan	0	0	NA	0	0	NA	75.9	0	0.96
AG-898-N21	GORG	0	0	NA	1	0	orphan	0	0	NA	0	0	NA	75.9	0	1.08
AG-899-O02	GORG	0	0	NA	1	0	orphan	0	0	NA	0	0	NA	75.9	0	1.14
AG-904-D18	GORG	0	0	NA	1	0	orphan	0	0	NA	0	0	NA	75.9	0	1.17
AG-917-G13	GORG	1	1	complete	1	0	orphan	0	0	NA	0	0	NA	75.9	0	1.22
AG-918-A19	GORG	0	0	NA	1	0	orphan	0	0	NA	0	0	NA	75.9	0	0.94
AG-919-K16	GORG	0	0	NA	1	0	orphan	0	0	NA	0	0	NA	75.9	0	1.08
AG-900-B23	GORG	0	0	NA	1	0	orphan	0	0	NA	0	0	NA	75.87	0	0.87
AG-912-P16	GORG	0	0	NA	1	0	orphan	0	0	NA	0	0	NA	75.86	0	1
AG-349-N10	GORG	0	0	NA	0	0	NA	0	0	NA	0	1	orphan	75.84	0	1.15
AG-453-L05	GORG	0	0	NA	1	0	orphan	0	0	NA	0	0	NA	75.82	0	0.71
AG-904-P13	GORG	0	0	NA	1	0	orphan	0	0	NA	0	0	NA	75.79	0	1.02
AG-891-E04	GORG	1	0	orphan	1	0	orphan	0	0	NA	0	0	NA	75.78	0	0.99
AG-325-D16	GORG	0	0	NA	1	0	orphan	0	0	NA	0	0	NA	75.74	0	1.26
AG-917-F06	GORG	0	0	NA	1	0	orphan	0	0	NA	0	0	NA	75.74	0	0.95
AG-404-F07	GORG	0	0	NA	1	0	orphan	0	0	NA	0	0	NA	75.73	0	1.29
AG-359-I17	GORG	0	0	NA	2	0	orphan	0	0	NA	0	0	NA	75.69	0	0.99
AG-908-P04	GORG	0	0	NA	1	0	orphan	0	0	NA	0	0	NA	75.66	0	1.24
AG-917-A18	GORG	0	0	NA	2	0	orphan	0	0	NA	0	0	NA	75.65	0	1.07
AG-426-E03	GORG	1	0	orphan	1	0	orphan	0	0	NA	0	0	NA	75.64	0	0.99
AG-908-M04	GORG	0	0	NA	1	0	orphan	0	0	NA	0	0	NA	75.64	0	0.84
AG-908-E18	GORG	0	0	NA	1	0	orphan	0	0	NA	0	0	NA	75.58	0	0.84
AG-918-A01	GORG	0	0	NA	1	0	orphan	0	0	NA	0	0	NA	75.56	0	1
AG-915-E10	GORG	0	0	NA	2	0	orphan	0	0	NA	0	0	NA	75.5	0	0.93
AG-915-K10	GORG	0	0	NA	1	0	orphan	0	0	NA	0	0	NA	75.5	0	0.94
AG-333-K07	GORG	0	0	NA	1	0	orphan	0	0	NA	0	0	NA	75.47	0	1.11
AG-390-P07	GORG	0	0	NA	1	0	orphan	0	0	NA	0	0	NA	75.47	0	1.24
AG-422-K08	GORG	0	0	NA	1	0	orphan	0	0	NA	0	0	NA	75.47	0	0.88
AG-453-A09	GORG	0	0	NA	1	0	orphan	0	0	NA	0	0	NA	75.47	0	0.93
AG-893-J21	GORG	0	0	NA	1	0	orphan	0	0	NA	0	0	NA	75.47	0	0.71
AG-908-B06	GORG	0	0	NA	1	0	orphan	0	0	NA	0	0	NA	75.47	0	0.88
AG-913-N11	GORG	0	0	NA	1	0	orphan	0	0	NA	0	0	NA	75.47	0	1.12
AG-895-M05	GORG	0	0	NA	0	0	NA	0	0	NA	0	1	orphan	75.43	0	1.24
AH-287-C20	GORG	2	2	complete	0	0	NA	0	0	NA	0	1	orphan	75.41	0	1.23
AG-900-G06	GORG	0	0	NA	1	0	orphan	0	0	NA	0	0	NA	75.41	0	1.14
AG-918-F23	GORG	0	0	NA	2	0	orphan	0	0	NA	0	0	NA	75.39	0	0.97
AG-422-M21	GORG	0	0	NA	1	0	orphan	0	0	NA	0	0	NA	75.38	0	1.23
AG-426-F21	GORG	2	0	orphan	1	0	orphan	0	0	NA	0	0	NA	75.33	0	0.91
AG-898-P10	GORG	0	0	NA	1	0	orphan	0	0	NA	0	0	NA	75.3	0	0.98
AG-905-C11	GORG	0	0	NA	1	0	orphan	0	0	NA	0	0	NA	75.3	0	0.93
AG-917-C05	GORG	0	0	NA	2	0	orphan	0	0	NA	0	0	NA	75.3	0	0.88
AH-326-M11	GORG	0	0	NA	1	1	orphan	0	0	NA	0	0	NA	75.3	0	0.78
AG-894-M20	GORG	0	0	NA	0	0	NA	0	0	NA	0	1	orphan	75.27	0	1.2
AG-914-F19	GORG	0	0	NA	2	0	orphan	0	0	NA	0	0	NA	75.26	0	1.13
AG-913-J11	GORG	0	0	NA	1	0	orphan	0	0	NA	0	0	NA	75.23	0	1.18
AG-426-F02	GORG	0	0	NA	2	0	orphan	0	0	NA	0	0	NA	75.2	0	1.35
AG-903-O04	GORG	1	1	complete	1	0	orphan	0	0	NA	0	0	NA	75.19	0	0.85
AG-461-J19	GORG	0	0	NA	1	0	orphan	0	0	NA	0	0	NA	75.17	0	0.81
AG-447-F16	GORG	0	0	NA	2	0	orphan	0	0	NA	0	0	NA	75.15	0	1.03
AG-912-P01	GORG	0	0	NA	2	0	orphan	0	0	NA	0	0	NA	75.12	0	0.9
AG-912-P21	GORG	0	0	NA	1	0	orphan	0	0	NA	0	0	NA	75.1	0	0.79
AG-918-I15	GORG	0	0	NA	1	0	orphan	0	0	NA	0	0	NA	75.05	0	0.93
AG-422-E20	GORG	0	0	NA	1	0	orphan	0	0	NA	0	0	NA	75.04	0	0.84
AG-461-O10	GORG	0	0	NA	1	0	orphan	0	0	NA	0	0	NA	75.04	0	0.88
AG-911-I23	GORG	0	0	NA	1	0	orphan	0	0	NA	0	0	NA	75.04	0	1.12
AG-390-C05	GORG	0	0	NA	1	0	orphan	0	0	NA	0	0	NA	75	0	1.21
AG-912-C06	GORG	1	1	complete	0	0	NA	0	0	NA	0	0	NA	75	0	1.36
AG-904-K09	GORG	0	0	NA	1	0	orphan	0	0	NA	0	0	NA	74.95	0	1.08
AG-915-N05	GORG	0	0	NA	1	0	orphan	0	0	NA	0	0	NA	74.9	0	1.12
AG-912-C16	GORG	0	0	NA	2	0	orphan	0	0	NA	0	0	NA	74.88	0	0.97
AG-349-D14	GORG	0	0	NA	0	0	NA	0	0	NA	0	1	orphan	74.82	0	1.2
AG-916-E22	GORG	0	1	NA	0	0	NA	0	0	NA	0	0	NA	74.82	0	1.22
AG-365-O07	GORG	0	0	NA	1	0	orphan	0	0	NA	0	0	NA	74.8	0	1.29
AG-900-M07	GORG	0	1	NA	2	1	complete	0	0	NA	0	0	NA	74.79	0	1.28
AH-326-C13	GORG	1	1	complete	2	0	orphan	0	0	NA	0	0	NA	74.73	0	1.04
AG-325-J11	GORG	0	0	NA	1	0	orphan	0	0	NA	0	0	NA	74.71	0	1.08
AG-333-L20	GORG	0	0	NA	1	0	orphan	0	0	NA	0	0	NA	74.7	0	1
AG-430-E16	GORG	0	0	NA	1	0	orphan	0	0	NA	0	0	NA	74.7	0	1.29
AG-904-C07	GORG	0	0	NA	1	0	orphan	0	0	NA	0	0	NA	74.7	0	1.14
AG-908-K09	GORG	0	0	NA	1	0	orphan	0	0	NA	0	0	NA	74.7	0	0.87
AG-911-A16	GORG	0	0	NA	1	0	orphan	0	0	NA	0	0	NA	74.7	0	0.94
AG-914-A17	GORG	0	0	NA	2	2	complete	0	0	NA	0	0	NA	74.7	0	1.03
AG-920-A01	GORG	0	0	NA	1	0	orphan	0	0	NA	0	0	NA	74.69	0	0.88
AG-349-C06	GORG	0	0	NA	2	0	orphan	0	0	NA	0	0	NA	74.68	0	0.88
AG-464-C10	GORG	0	0	NA	3	0	orphan	0	0	NA	0	0	NA	74.68	0	0.73
AG-895-B08	GORG	0	0	NA	2	1	complete	0	0	NA	0	0	NA	74.64	0	1.09
AH-326-E22	GORG	1	1	complete	1	0	orphan	0	0	NA	0	0	NA	74.64	0	1.96
AG-901-F16	GORG	0	0	NA	1	0	orphan	0	0	NA	0	0	NA	74.59	0	0.86
AG-414-J19	GORG	0	0	NA	1	0	orphan	0	0	NA	0	0	NA	74.53	0	0.96
AH-321-B02	GORG	0	0	NA	1	0	orphan	0	0	NA	0	0	NA	74.53	0	1.33
AG-894-G11	GORG	0	0	NA	1	0	orphan	0	0	NA	0	0	NA	74.52	0	1.12
AG-912-A04	GORG	0	0	NA	2	0	orphan	0	0	NA	0	0	NA	74.51	0	0.89
AG-447-F22	GORG	0	0	NA	3	1	complete	0	0	NA	0	0	NA	74.5	0	1.11
AG-907-G18	GORG	0	0	NA	2	0	orphan	0	0	NA	0	0	NA	74.49	0	0.88
AG-911-P20	GORG	0	0	NA	0	0	NA	0	0	NA	0	1	orphan	74.48	0	1.16
AG-912-J16	GORG	0	0	NA	1	0	orphan	0	0	NA	0	0	NA	74.47	0	1.19
AG-461-C05	GORG	0	0	NA	3	0	orphan	0	0	NA	0	0	NA	74.46	0	0.78
AG-909-I23	GORG	0	0	NA	1	0	orphan	0	0	NA	0	0	NA	74.42	0	0.94
AG-319-J06	GORG	0	0	NA	2	0	orphan	0	0	NA	0	0	NA	74.4	0	1.26
AH-287-A19	GORG	0	0	NA	1	0	orphan	0	0	NA	0	0	NA	74.37	0	0.68
AG-422-A05	GORG	0	0	NA	3	0	orphan	0	0	NA	0	0	NA	74.31	0	0.91
AG-365-F20	GORG	1	1	complete	1	0	orphan	0	0	NA	0	0	NA	74.3	0	1.03
AG-414-A23	GORG	0	0	NA	2	0	orphan	0	0	NA	0	0	NA	74.3	0	0.92
AH-321-O23	GORG	0	0	NA	2	0	orphan	0	0	NA	0	0	NA	74.3	0	0.85
AG-453-D05	GORG	0	0	NA	1	0	orphan	0	0	NA	0	0	NA	74.25	0	0.91
AG-426-N16	GORG	0	0	NA	1	0	orphan	0	0	NA	0	0	NA	74.23	0	1.36
AG-349-P01	GORG	0	0	NA	1	0	orphan	0	0	NA	0	0	NA	74.17	0	1.1
AG-917-M03	GORG	0	0	NA	1	0	orphan	0	0	NA	0	0	NA	74.17	0	0.78
AG-917-I05	GORG	1	1	complete	1	0	orphan	0	0	NA	0	0	NA	74.16	0	1.15
AG-895-O19	GORG	0	0	NA	1	0	orphan	0	0	NA	0	0	NA	74.14	0	1.01
AG-914-O05	GORG	0	0	NA	2	0	orphan	0	0	NA	0	0	NA	74.14	0	1.07
AG-404-O17	GORG	0	0	NA	1	0	orphan	0	0	NA	0	0	NA	74.1	0	0.92
AG-916-P23	GORG	0	0	NA	1	0	orphan	0	0	NA	0	0	NA	74.1	0	1.02
AG-918-O11	GORG	0	0	NA	1	0	orphan	0	0	NA	0	0	NA	74.1	0	1.1
AG-901-F04	GORG	1	1	complete	2	0	orphan	0	0	NA	0	0	NA	74.05	0	0.89
AG-891-F22	GORG	0	0	NA	1	0	orphan	0	0	NA	0	0	NA	74.03	0	1.15
AG-337-D19	GORG	0	0	NA	2	0	orphan	0	0	NA	0	0	NA	73.99	0	0.93
AG-904-M07	GORG	0	0	NA	1	0	orphan	0	0	NA	0	0	NA	73.99	0	1.22
AG-917-K10	GORG	0	0	NA	1	0	orphan	0	0	NA	0	0	NA	73.99	0	1.02
AG-464-J09	GORG	0	1	NA	0	0	NA	0	0	NA	0	0	NA	73.97	0	1.08
AG-349-M18	GORG	0	0	NA	4	0	orphan	0	0	NA	0	0	NA	73.93	0	1.08
AG-901-G09	GORG	1	1	complete	2	1	complete	0	0	NA	0	0	NA	73.93	0	0.99
AG-913-M06	GORG	0	0	NA	2	0	orphan	0	0	NA	0	0	NA	73.93	0	0.92
AG-422-F18	GORG	0	0	NA	0	0	NA	0	0	NA	0	1	orphan	73.91	0	1.24
AG-914-F13	GORG	0	0	NA	1	0	orphan	0	0	NA	0	0	NA	73.91	0	1.12
AG-439-L10	GORG	0	0	NA	1	0	orphan	0	0	NA	0	0	NA	73.9	0	0.87
AG-349-C16	GORG	0	0	NA	0	0	NA	0	0	NA	0	3	orphan	73.88	0	1.12
AG-914-P08	GORG	0	0	NA	1	0	orphan	0	0	NA	0	0	NA	73.88	0	1.74
AG-453-G13	GORG	0	0	NA	3	0	orphan	0	0	NA	0	0	NA	73.86	0	1.24
AG-908-O05	GORG	0	0	NA	2	1	orphan	0	0	NA	0	0	NA	73.78	0	0.83
AG-325-K10	GORG	0	0	NA	1	0	orphan	0	0	NA	0	0	NA	73.76	0	0.82
AG-426-N14	GORG	0	0	NA	1	0	orphan	0	0	NA	0	0	NA	73.69	0	1.25
AG-349-C10	GORG	0	0	NA	1	1	complete	0	0	NA	0	0	NA	73.68	0	1.14
AG-337-N08	GORG	0	0	NA	1	0	orphan	0	0	NA	0	0	NA	73.66	0	0.99
AG-907-P15	GORG	0	0	NA	0	0	NA	0	0	NA	0	1	orphan	73.64	0	1.16
AG-337-B08	GORG	0	0	NA	1	0	orphan	0	0	NA	0	1	orphan	73.63	0	1.1
AG-359-L13	GORG	0	0	NA	1	0	orphan	0	0	NA	0	0	NA	73.62	0	0.94
AG-894-F23	GORG	2	1	complete	0	0	NA	0	0	NA	0	0	NA	73.61	0	1.17
AG-404-E19	GORG	0	0	NA	0	0	NA	0	0	NA	0	1	orphan	73.6	0	1.28
AG-912-A22	GORG	0	0	NA	1	0	orphan	0	0	NA	0	0	NA	73.6	0	0.88
AG-365-G16	GORG	0	0	NA	2	0	orphan	0	0	NA	0	0	NA	73.58	0	0.95
AG-907-C16	GORG	0	0	NA	2	0	orphan	0	0	NA	0	0	NA	73.58	0	1.18
AG-912-P09	GORG	0	1	NA	1	0	orphan	0	0	NA	0	0	NA	73.57	0	0.98
AG-905-D17	GORG	0	0	NA	2	1	complete	0	0	NA	0	0	NA	73.55	0	0.87
AG-337-A10	GORG	1	1	complete	0	0	NA	0	0	NA	0	0	NA	73.54	0	0.95
AG-359-I20	GORG	0	0	NA	3	0	orphan	0	0	NA	0	0	NA	73.52	0	0.97
AG-903-D08	GORG	0	0	NA	2	0	orphan	0	0	NA	0	0	NA	73.51	0	0.86
AG-892-M07	GORG	0	0	NA	1	0	orphan	0	0	NA	0	1	orphan	73.49	0	1.18
AG-453-E13	GORG	0	0	NA	1	0	orphan	0	0	NA	0	0	NA	73.49	0	0.88
AG-901-M14	GORG	0	0	NA	2	0	orphan	0	0	NA	0	0	NA	73.49	0	1.07
AG-904-B17	GORG	0	0	NA	1	0	orphan	0	0	NA	0	0	NA	73.49	0	1.1
AG-907-A13	GORG	0	0	NA	1	0	orphan	0	0	NA	0	0	NA	73.49	0	0.89
AG-914-B17	GORG	0	0	NA	2	0	orphan	0	0	NA	0	0	NA	73.49	0	0.87
AG-915-D02	GORG	2	1	complete	0	0	NA	0	0	NA	0	0	NA	73.43	0	0.81
AG-439-E13	GORG	0	0	NA	1	0	orphan	0	0	NA	0	0	NA	73.41	0	1.26
AG-912-K05	GORG	1	1	complete	0	0	NA	0	0	NA	0	1	orphan	73.38	0	0.91
AG-439-M12	GORG	0	0	NA	3	0	orphan	0	0	NA	0	0	NA	73.38	0	0.91
AG-893-O11	GORG	0	0	NA	3	2	complete	0	0	NA	0	0	NA	73.38	0	1.2
AG-895-L21	GORG	0	0	NA	1	0	orphan	0	0	NA	0	0	NA	73.38	0	0.9
AG-904-D05	GORG	0	0	NA	1	0	orphan	0	0	NA	0	0	NA	73.37	0	1.12
AG-426-I09	GORG	0	0	NA	1	1	complete	0	0	NA	0	0	NA	73.36	0	1.16
AG-447-O22	GORG	0	0	NA	1	0	orphan	0	0	NA	0	0	NA	73.33	0	0.67
AG-897-C02	GORG	0	0	NA	2	0	orphan	0	0	NA	0	0	NA	73.29	0	1.04
AG-895-E05	GORG	0	0	NA	1	1	orphan	0	0	NA	0	0	NA	73.28	0	1.18
AG-913-I05	GORG	0	0	NA	1	0	orphan	0	0	NA	0	0	NA	73.27	0	0.91
AG-337-M15	GORG	0	0	NA	2	1	complete	0	0	NA	0	0	NA	73.22	0	0.74
AG-349-A02	GORG	0	0	NA	1	0	orphan	0	0	NA	0	0	NA	73.22	0	0.88
AG-349-K23	GORG	0	1	NA	1	0	orphan	0	0	NA	0	0	NA	73.22	0	0.91
AH-287-D11	GORG	0	0	NA	1	0	orphan	0	0	NA	0	0	NA	73.17	0	0.9
AG-915-O22	GORG	1	1	complete	1	0	orphan	0	0	NA	0	0	NA	73.1	0	1.34
AG-414-M10	GORG	0	0	NA	1	0	orphan	0	0	NA	0	0	NA	73.09	0	0.99
AG-457-O17	GORG	0	0	NA	1	0	orphan	0	0	NA	0	0	NA	73.09	0	0.86
AG-899-L21	GORG	0	0	NA	1	0	orphan	0	0	NA	0	0	NA	73.07	0	0.74
AG-349-E23	GORG	0	0	NA	0	0	NA	0	0	NA	0	1	orphan	73.05	0	1.19
AG-390-D03	GORG	0	0	NA	1	0	orphan	0	0	NA	0	0	NA	73.03	0	1
AG-313-F06	GORG	0	0	NA	1	0	orphan	0	0	NA	0	0	NA	73.02	0	2.05
AG-899-E18	GORG	0	0	NA	0	0	NA	0	0	NA	0	1	orphan	73.01	0	1.2
AH-287-O17	GORG	1	1	complete	0	0	NA	0	0	NA	0	1	orphan	72.93	0	1.18
AG-464-B02	GORG	1	1	complete	0	0	NA	0	0	NA	0	1	orphan	72.91	0	1.36
AG-325-A09	GORG	1	0	orphan	0	0	NA	0	0	NA	0	0	NA	72.91	0	0.97
AG-414-I15	GORG	0	0	NA	1	0	orphan	0	0	NA	0	0	NA	72.89	0	0.84
AG-907-C03	GORG	0	0	NA	1	0	orphan	0	0	NA	0	0	NA	72.89	0	1.15
AG-911-A15	GORG	0	0	NA	1	0	orphan	0	0	NA	0	0	NA	72.89	0	0.8
AG-915-G17	GORG	0	0	NA	2	0	orphan	0	0	NA	0	0	NA	72.89	0	1.11
AG-901-F21	GORG	0	0	NA	2	0	orphan	0	0	NA	0	0	NA	72.87	0	0.79
AG-333-J17	GORG	0	0	NA	2	0	orphan	0	1	NA	0	0	NA	72.86	0	0.9
AG-914-J02	GORG	0	0	NA	1	0	orphan	0	0	NA	0	0	NA	72.86	0	0.66
AH-287-P07	GORG	0	0	NA	3	0	orphan	0	0	NA	0	1	orphan	72.82	0	1.66
AG-426-N02	GORG	0	0	NA	0	0	NA	0	0	NA	0	1	orphan	72.8	0	1.14
AG-918-J23	GORG	0	0	NA	1	0	orphan	0	0	NA	0	0	NA	72.8	0	0.8
AG-910-M02	GORG	0	0	NA	3	0	orphan	0	0	NA	0	0	NA	72.79	0	1.13
AG-913-B15	GORG	0	0	NA	1	0	orphan	0	0	NA	0	0	NA	72.79	0	1.13
AG-892-N18	GORG	0	0	NA	1	0	orphan	0	0	NA	0	0	NA	72.77	0	1.62
AG-337-M21	GORG	0	0	NA	1	0	orphan	0	0	NA	0	0	NA	72.76	0	0.83
AG-390-E23	GORG	0	0	NA	2	0	orphan	0	0	NA	0	0	NA	72.71	0	1.13
AG-319-G18	GORG	0	0	NA	2	0	orphan	0	0	NA	0	0	NA	72.67	0	1.19
AG-912-I11	GORG	0	0	NA	1	0	orphan	0	0	NA	0	0	NA	72.67	0	1.05
AG-337-I18	GORG	0	0	NA	2	0	orphan	0	0	NA	0	0	NA	72.6	0	1.15
AG-453-C08	GORG	0	0	NA	1	0	orphan	0	0	NA	0	0	NA	72.56	0	0.8
AG-915-N20	GORG	1	1	complete	0	0	NA	0	0	NA	0	0	NA	72.55	0	1.27
AG-916-L21	GORG	0	0	NA	1	0	orphan	0	0	NA	0	0	NA	72.55	0	0.88
AG-453-K19	GORG	1	1	complete	1	0	orphan	0	0	NA	0	0	NA	72.53	0	0.97
AG-918-E13	GORG	0	0	NA	1	1	complete	0	0	NA	0	0	NA	72.53	0	1.25
AG-453-F05	GORG	0	0	NA	1	0	orphan	0	0	NA	0	0	NA	72.51	0	0.87
AG-895-L02	GORG	0	0	NA	1	0	orphan	0	0	NA	0	0	NA	72.46	0	1.13
AG-914-O08	GORG	1	1	complete	3	0	orphan	0	0	NA	0	0	NA	72.45	0	1.13
AG-313-M11	GORG	0	0	NA	1	0	orphan	0	0	NA	0	0	NA	72.41	0	1.11
AG-892-I03	GORG	0	0	NA	1	1	complete	0	0	NA	0	0	NA	72.4	0	1.07
AG-910-C14	GORG	0	0	NA	2	0	orphan	0	0	NA	0	0	NA	72.4	0	0.97
AG-435-K07	GORG	0	0	NA	1	0	orphan	0	0	NA	0	0	NA	72.38	0	1.12
AG-461-O21	GORG	0	0	NA	1	0	orphan	0	0	NA	0	0	NA	72.37	0	1.24
AG-916-K03	GORG	0	0	NA	2	0	orphan	0	0	NA	0	0	NA	72.34	0	1.07
AG-365-M23	GORG	0	0	NA	2	0	orphan	0	0	NA	0	0	NA	72.33	0	0.85
AG-414-P14	GORG	0	1	NA	2	0	orphan	0	0	NA	0	0	NA	72.33	0	0.88
AG-337-O16	GORG	0	0	NA	1	0	orphan	0	0	NA	0	0	NA	72.29	0	0.87
AG-359-E20	GORG	0	0	NA	1	0	orphan	0	0	NA	0	0	NA	72.29	0	1
AG-457-E22	GORG	0	0	NA	1	0	orphan	0	0	NA	0	0	NA	72.29	0	1.11
AG-892-G03	GORG	0	0	NA	1	0	orphan	0	0	NA	0	0	NA	72.29	0	1.16
AG-911-J02	GORG	0	0	NA	2	0	orphan	0	0	NA	0	0	NA	72.29	0	1.38
AG-913-A05	GORG	0	0	NA	2	0	orphan	0	0	NA	0	0	NA	72.29	0	0.86
AG-915-B19	GORG	0	0	NA	1	0	orphan	0	0	NA	0	0	NA	72.29	0	0.82
AG-430-P11	GORG	0	0	NA	1	0	orphan	0	0	NA	0	0	NA	72.2	0	0.94
AG-910-K08	GORG	0	0	NA	2	0	orphan	0	0	NA	0	0	NA	72.18	0	1
AG-905-K02	GORG	0	0	NA	1	0	orphan	0	0	NA	0	0	NA	72.11	0	0.77
AG-907-P23	GORG	0	0	NA	1	0	orphan	0	0	NA	0	0	NA	72.1	0	0.86
AH-326-B17	GORG	0	0	NA	1	0	orphan	0	0	NA	0	0	NA	72.09	0	0.83
AG-430-N20	GORG	0	0	NA	2	0	orphan	0	2	NA	0	0	NA	72.06	0	1.03
AG-892-D16	GORG	0	0	NA	1	0	orphan	0	0	NA	0	0	NA	72.06	0	1.56
AG-439-H11	GORG	0	0	NA	1	0	orphan	0	0	NA	0	0	NA	72.04	0	0.92
AG-325-O19	GORG	0	0	NA	2	0	orphan	0	0	NA	0	0	NA	72.03	0	0.82
AG-920-B06	GORG	0	0	NA	1	0	orphan	0	0	NA	0	0	NA	72.01	0	0.91
AG-911-N03	GORG	1	1	complete	0	0	NA	0	0	NA	0	0	NA	71.98	0	1.03
AG-913-K22	GORG	0	1	NA	0	0	NA	0	0	NA	0	0	NA	71.98	0	1.12
AH-321-A16	GORG	0	0	NA	2	0	orphan	0	0	NA	0	0	NA	71.96	0	0.8
AG-903-N11	GORG	0	0	NA	0	0	NA	0	0	NA	0	1	orphan	71.95	0	1.16
AG-891-D16	GORG	0	0	NA	2	0	orphan	0	0	NA	0	0	NA	71.89	0	1.13
AG-903-M03	GORG	0	0	NA	1	0	orphan	0	1	NA	0	0	NA	71.89	0	0.82
AG-917-G23	GORG	0	0	NA	2	0	orphan	0	0	NA	0	0	NA	71.89	0	0.96
AG-907-K11	GORG	0	0	NA	1	0	orphan	0	0	NA	0	0	NA	71.87	0	1.06
AH-326-O04	GORG	0	0	NA	1	0	orphan	0	0	NA	0	0	NA	71.87	0	1.05
AG-894-N09	GORG	1	1	complete	1	0	orphan	0	0	NA	0	0	NA	71.85	0	1.02
AG-916-I03	GORG	0	0	NA	0	0	NA	0	0	NA	0	1	orphan	71.8	0	1.04
AG-365-N08	GORG	0	0	NA	1	1	orphan	0	0	NA	0	0	NA	71.74	0	0.79
AG-917-O21	GORG	0	0	NA	1	0	orphan	0	0	NA	0	0	NA	71.71	0	0.76
AG-893-K16	GORG	0	0	NA	2	0	orphan	0	0	NA	0	1	orphan	71.7	0	1.19
AG-359-N03	GORG	0	0	NA	1	0	orphan	0	0	NA	0	0	NA	71.7	0	1.14
AG-365-E11	GORG	0	0	NA	3	0	orphan	0	0	NA	0	0	NA	71.7	0	0.98
AG-447-G14	GORG	0	0	NA	1	0	orphan	0	0	NA	0	0	NA	71.7	0	0.85
AG-895-I14	GORG	0	0	NA	3	0	orphan	0	0	NA	0	0	NA	71.7	0	0.95
AG-907-N15	GORG	0	0	NA	1	0	orphan	0	0	NA	0	0	NA	71.7	0	0.98
AG-325-E02	GORG	0	0	NA	3	0	orphan	0	0	NA	0	0	NA	71.69	0	0.77
AG-897-D19	GORG	0	0	NA	2	0	orphan	0	0	NA	0	0	NA	71.69	0	1.1
AG-905-N15	GORG	0	0	NA	0	0	NA	1	0	orphan	0	0	NA	71.69	0	1.07
AG-911-L18	GORG	0	0	NA	1	0	orphan	0	0	NA	0	0	NA	71.69	0	1.11
AH-326-B11	GORG	0	0	NA	3	0	orphan	0	0	NA	0	0	NA	71.69	0	0.93
AG-390-B03	GORG	0	0	NA	1	0	orphan	0	0	NA	0	0	NA	71.66	0	1.04
AG-461-E16	GORG	0	0	NA	0	0	NA	0	0	NA	0	1	orphan	71.65	0	1
AG-343-I10	GORG	0	0	NA	1	0	orphan	0	0	NA	0	0	NA	71.6	0	1.17
AH-321-P05	GORG	0	0	NA	1	0	orphan	0	0	NA	0	0	NA	71.6	0	1.23
AG-908-J14	GORG	0	0	NA	1	0	orphan	0	0	NA	0	0	NA	71.57	0	1.22
AG-915-F20	GORG	0	0	NA	1	0	orphan	0	0	NA	0	1	orphan	71.56	0	0.76
AG-410-A05	GORG	0	0	NA	2	0	orphan	0	0	NA	0	0	NA	71.47	0	1.44
AG-893-B02	GORG	0	0	NA	1	0	orphan	0	0	NA	0	0	NA	71.47	0	1.1
AG-891-D22	GORG	0	0	NA	1	0	orphan	0	0	NA	0	0	NA	71.43	0	0.91
AH-321-A07	GORG	0	0	NA	1	0	orphan	0	0	NA	0	0	NA	71.32	0	1.58
AG-915-K22	GORG	0	0	NA	1	0	orphan	0	0	NA	0	0	NA	71.3	0	0.92
AG-470-I02	GORG	0	0	NA	0	0	NA	0	0	NA	0	1	orphan	71.26	0	1.02
AH-326-M17	GORG	0	0	NA	1	0	orphan	0	0	NA	0	0	NA	71.25	0	0.92
AG-905-F19	GORG	0	0	NA	1	0	orphan	0	0	NA	0	0	NA	71.22	0	0.92
AG-901-N02	GORG	0	0	NA	1	0	orphan	0	0	NA	0	0	NA	71.18	0	0.92
AG-390-E16	GORG	0	0	NA	1	0	orphan	0	0	NA	0	0	NA	71.15	0	0.78
AG-447-I11	GORG	0	0	NA	1	0	orphan	0	0	NA	0	0	NA	71.14	0	0.97
AG-325-L22	GORG	0	0	NA	1	0	orphan	0	0	NA	0	0	NA	71.08	0	0.84
AG-426-K21	GORG	1	1	complete	1	0	orphan	0	0	NA	0	0	NA	71.08	0	0.95
AG-457-G04	GORG	0	0	NA	1	0	orphan	0	0	NA	0	0	NA	71.08	0	0.91
AG-898-A06	GORG	0	0	NA	1	0	orphan	0	0	NA	0	0	NA	71.08	0	1.26
AG-903-K09	GORG	0	0	NA	1	0	orphan	0	0	NA	0	0	NA	71.08	0	0.82
AG-911-E03	GORG	0	0	NA	1	0	orphan	0	0	NA	0	0	NA	71.08	0	1.14
AG-916-G11	GORG	0	0	NA	1	0	orphan	0	0	NA	0	0	NA	71.08	0	0.87
AG-349-I11	GORG	0	0	NA	0	0	NA	0	0	NA	0	1	orphan	71.06	0	1.16
AG-349-K10	GORG	0	0	NA	0	0	NA	0	0	NA	0	1	orphan	71.06	0	1.12
AG-343-M19	GORG	0	0	NA	2	0	orphan	0	0	NA	0	0	NA	71.06	0	0.9
AG-404-D18	GORG	0	0	NA	3	0	orphan	0	0	NA	0	0	NA	71.06	0	1.29
AG-435-J18	GORG	0	0	NA	1	0	orphan	0	0	NA	0	0	NA	71.04	0	0.96
AG-435-B08	GORG	0	0	NA	1	0	orphan	0	0	NA	0	0	NA	71.03	0	0.99
AG-410-A18	GORG	0	0	NA	1	0	orphan	0	0	NA	0	0	NA	71.02	0	1.03
AG-915-K15	GORG	0	0	NA	1	0	orphan	0	0	NA	0	0	NA	71.01	0	0.79
AG-899-I06	GORG	1	1	complete	0	0	NA	0	0	NA	0	0	NA	70.98	0	1
AG-470-I07	GORG	0	0	NA	1	0	orphan	0	0	NA	0	0	NA	70.96	0	0.99
AG-919-M14	GORG	0	1	NA	0	0	NA	0	0	NA	0	0	NA	70.95	0	1.32
AG-911-E15	GORG	0	0	NA	1	0	orphan	0	0	NA	0	0	NA	70.93	0	1.08
AG-911-A02	GORG	0	0	NA	2	0	orphan	0	1	NA	0	0	NA	70.92	0	0.96
AG-916-A10	GORG	0	0	NA	1	0	orphan	0	0	NA	0	0	NA	70.91	0	0.83
AG-916-N21	GORG	0	0	NA	1	0	orphan	0	0	NA	0	0	NA	70.9	0	0.71
AG-915-A01	GORG	1	1	complete	0	0	NA	0	0	NA	0	0	NA	70.89	0	1.74
AG-898-P07	GORG	0	0	NA	2	0	orphan	0	0	NA	0	0	NA	70.88	0	1.22
AG-907-B07	GORG	1	0	orphan	1	0	orphan	0	0	NA	0	0	NA	70.88	0	1.03
AG-914-G18	GORG	0	0	NA	1	0	orphan	0	0	NA	0	0	NA	70.87	0	1.21
AG-917-I15	GORG	0	0	NA	1	0	orphan	0	0	NA	0	0	NA	70.85	0	0.87
AG-457-M19	GORG	0	0	NA	1	0	orphan	0	0	NA	0	0	NA	70.83	0	0.97
AG-390-J22	GORG	0	0	NA	1	0	orphan	0	0	NA	0	0	NA	70.81	0	1.41
AG-907-F04	GORG	1	1	complete	0	0	NA	0	0	NA	0	0	NA	70.79	0	1.06
AG-915-M19	GORG	0	0	NA	1	0	orphan	0	0	NA	0	0	NA	70.76	0	0.92
AG-898-G03	GORG	0	0	NA	1	0	orphan	0	0	NA	0	1	orphan	70.74	0	1.31
AH-287-L15	GORG	0	1	NA	0	0	NA	0	0	NA	0	0	NA	70.74	0	1.11
AG-430-E19	GORG	0	0	NA	3	0	orphan	0	0	NA	0	0	NA	70.7	0	0.81
AG-908-E14	GORG	0	0	NA	1	0	orphan	0	0	NA	0	0	NA	70.69	0	1.38
AG-439-A02	GORG	0	0	NA	2	0	orphan	0	0	NA	0	0	NA	70.68	0	0.9
AG-908-F08	GORG	0	0	NA	3	0	orphan	0	0	NA	0	0	NA	70.68	0	0.86
AG-422-I20	GORG	0	0	NA	1	0	orphan	0	0	NA	0	0	NA	70.67	0	1.16
AH-326-F10	GORG	0	0	NA	1	0	orphan	1	1	complete	0	0	NA	70.66	0	0.82
AG-892-K10	GORG	1	1	complete	0	0	NA	0	0	NA	0	0	NA	70.65	0	1.2
AG-904-F02	GORG	0	0	NA	2	0	orphan	0	0	NA	0	0	NA	70.62	0	0.95
AG-439-K12	GORG	1	1	complete	2	0	orphan	0	0	NA	0	0	NA	70.59	0	1.41
AG-899-G21	GORG	0	0	NA	1	0	orphan	0	0	NA	0	0	NA	70.59	0	0.85
AG-916-A02	GORG	0	0	NA	1	0	orphan	0	0	NA	0	0	NA	70.59	0	0.81
AG-404-P15	GORG	1	0	orphan	0	0	NA	0	0	NA	0	0	NA	70.58	0	1.37
AG-919-K05	GORG	0	0	NA	1	0	orphan	0	0	NA	0	0	NA	70.58	0	0.84
AG-470-C13	GORG	1	1	complete	1	0	orphan	0	0	NA	0	0	NA	70.57	0	0.94
AG-897-O19	GORG	0	0	NA	1	0	orphan	0	0	NA	0	1	orphan	70.56	0	1.06
AG-319-A09	GORG	0	0	NA	1	1	complete	0	0	NA	0	0	NA	70.55	0	1.41
AH-326-P06	GORG	0	0	NA	1	0	orphan	0	0	NA	0	0	NA	70.54	0	0.89
AG-343-C23	GORG	0	0	NA	1	0	orphan	0	0	NA	0	0	NA	70.48	0	0.9
AG-893-P11	GORG	0	0	NA	1	0	orphan	0	0	NA	0	0	NA	70.48	0	0.89
AG-894-D19	GORG	0	0	NA	1	0	orphan	0	0	NA	0	0	NA	70.48	0	1.27
AG-903-E09	GORG	0	0	NA	1	0	orphan	0	0	NA	0	0	NA	70.48	0	0.68
AG-909-E20	GORG	1	0	orphan	0	0	NA	0	0	NA	0	0	NA	70.48	0	1.09
AG-910-K17	GORG	0	0	NA	1	0	orphan	0	0	NA	0	0	NA	70.48	0	0.93
AG-914-P16	GORG	0	0	NA	2	0	orphan	0	0	NA	0	0	NA	70.48	0	0.85
AH-321-J11	GORG	0	0	NA	1	0	orphan	0	0	NA	0	0	NA	70.48	0	1.03
AG-390-L11	GORG	0	0	NA	2	0	orphan	0	0	NA	0	0	NA	70.47	0	1.29
AG-892-N21	GORG	1	1	complete	1	0	orphan	0	0	NA	0	0	NA	70.46	0	1.78
AG-905-O19	GORG	0	0	NA	1	0	orphan	0	0	NA	0	0	NA	70.45	0	0.92
AG-470-J14	GORG	0	0	NA	1	0	orphan	0	0	NA	0	0	NA	70.44	0	0.83
AG-911-O15	GORG	0	0	NA	1	0	orphan	0	0	NA	0	0	NA	70.42	0	0.91
AG-893-P07	GORG	0	0	NA	2	0	orphan	0	0	NA	0	0	NA	70.4	0	0.93
AG-893-L15	GORG	0	0	NA	1	0	orphan	0	0	NA	0	0	NA	70.39	0	1.06
AG-909-N10	GORG	0	0	NA	1	0	orphan	0	0	NA	0	0	NA	70.38	0	0.81
AG-464-N14	GORG	0	0	NA	3	0	orphan	0	0	NA	0	0	NA	70.36	0	0.8
AG-390-C08	GORG	1	1	complete	0	0	NA	0	0	NA	0	0	NA	70.34	0	1.28
AG-453-P15	GORG	0	0	NA	2	0	orphan	0	0	NA	0	0	NA	70.34	0	0.84
AG-426-J23	GORG	0	0	NA	1	0	orphan	0	1	NA	0	0	NA	70.33	0	1.3
AG-901-C17	GORG	0	0	NA	2	0	orphan	0	0	NA	0	0	NA	70.33	0	0.76
AG-349-M05	GORG	0	0	NA	1	0	orphan	0	0	NA	0	0	NA	70.3	0	0.91
AG-900-N04	GORG	0	0	NA	1	0	orphan	0	0	NA	0	0	NA	70.3	0	1.04
AG-426-B19	GORG	0	0	NA	1	0	orphan	0	0	NA	0	1	orphan	70.29	0	0.96
AG-914-I15	GORG	0	0	NA	1	0	orphan	0	0	NA	0	0	NA	70.23	0	1.17
AG-333-E10	GORG	0	0	NA	3	0	orphan	0	0	NA	0	0	NA	70.18	0	1
AG-447-K23	GORG	0	0	NA	2	1	complete	0	0	NA	0	0	NA	70.17	0	1.27
AG-909-D07	GORG	1	1	complete	0	0	NA	0	0	NA	0	0	NA	70.15	0	1.48
AG-895-G06	GORG	0	0	NA	1	0	orphan	0	0	NA	0	0	NA	70.14	0	0.86
AG-414-B18	GORG	0	0	NA	1	0	orphan	0	0	NA	0	0	NA	70.13	0	1.24
AG-892-G09	GORG	0	0	NA	1	0	orphan	0	0	NA	0	1	orphan	70.12	0	1.17
AG-914-K21	GORG	0	0	NA	2	0	orphan	0	0	NA	0	0	NA	70.09	0	0.97
AH-324-P18	GORG	0	0	NA	2	0	orphan	0	0	NA	0	1	orphan	70.06	0	2.56
AG-898-E04	GORG	0	0	NA	1	0	orphan	0	0	NA	0	0	NA	70.04	0	0.73
AG-333-I15	GORG	0	0	NA	1	0	orphan	0	0	NA	0	0	NA	70	0	1.09
AG-910-B16	GORG	0	0	NA	2	1	complete	0	0	NA	0	0	NA	70	0	0.87
AG-422-F10	GORG	0	0	NA	2	0	orphan	0	0	NA	0	0	NA	69.99	0	0.91
AG-911-D03	GORG	0	0	NA	1	0	orphan	0	0	NA	0	0	NA	69.99	0	0.93
AG-914-A08	GORG	0	0	NA	2	1	complete	0	0	NA	0	0	NA	69.99	0	1.13
AG-894-K22	GORG	0	0	NA	1	0	orphan	0	0	NA	0	1	orphan	69.98	0	0.94
AG-908-P13	GORG	0	0	NA	1	0	orphan	0	0	NA	0	0	NA	69.98	0	0.79
AG-911-A04	GORG	2	1	orphan	0	0	NA	0	0	NA	0	0	NA	69.97	0	1.26
AG-917-O03	GORG	0	0	NA	2	0	orphan	0	0	NA	0	0	NA	69.96	0	0.87
AG-915-D19	GORG	0	0	NA	2	1	complete	0	0	NA	0	0	NA	69.95	0	1.04
AG-422-B14	GORG	0	0	NA	1	0	orphan	0	0	NA	0	1	orphan	69.93	0	1.04
AG-899-N03	GORG	0	0	NA	1	0	orphan	0	0	NA	0	0	NA	69.93	0	0.98
AG-343-F07	GORG	0	0	NA	2	0	orphan	0	0	NA	0	0	NA	69.88	0	0.72
AG-343-O17	GORG	0	0	NA	1	1	complete	0	0	NA	0	0	NA	69.88	0	0.87
AG-349-L11	GORG	0	0	NA	2	0	orphan	0	0	NA	0	0	NA	69.88	0	0.89
AG-359-K16	GORG	0	0	NA	2	0	orphan	0	2	NA	0	0	NA	69.88	0	1.03
AG-422-K23	GORG	0	0	NA	3	0	orphan	0	0	NA	0	0	NA	69.88	0	0.92
AG-447-E23	GORG	0	0	NA	1	0	orphan	0	0	NA	0	0	NA	69.88	0	1.04
AG-457-M16	GORG	0	0	NA	1	0	orphan	0	0	NA	0	0	NA	69.88	0	0.84
AG-892-B03	GORG	0	0	NA	2	0	orphan	0	0	NA	0	0	NA	69.88	0	1.05
AG-911-G10	GORG	0	0	NA	1	0	orphan	0	0	NA	0	0	NA	69.88	0	1.11
AG-913-J21	GORG	0	0	NA	1	0	orphan	0	0	NA	0	0	NA	69.88	0	0.79
AG-914-F14	GORG	0	0	NA	2	0	orphan	0	0	NA	0	0	NA	69.88	0	1.39
AH-321-J23	GORG	0	0	NA	1	0	orphan	0	0	NA	0	0	NA	69.88	0	1.01
AH-326-I05	GORG	0	0	NA	2	0	orphan	0	0	NA	0	0	NA	69.88	0	0.84
AG-325-M19	GORG	0	0	NA	1	0	orphan	0	0	NA	0	0	NA	69.85	0	0.99
AG-390-O23	GORG	0	0	NA	1	0	orphan	0	0	NA	0	0	NA	69.85	0	1.08
AG-908-D17	GORG	0	0	NA	2	0	orphan	0	0	NA	0	0	NA	69.83	0	0.89
AG-909-M13	GORG	0	0	NA	1	0	orphan	0	1	NA	0	0	NA	69.83	0	0.95
AG-360-K19	GORG	0	0	NA	1	0	orphan	0	0	NA	0	0	NA	69.81	0	0.82
AG-390-G10	GORG	0	0	NA	2	0	orphan	0	0	NA	0	0	NA	69.81	0	1.12
AG-414-E07	GORG	0	0	NA	2	0	orphan	0	0	NA	0	0	NA	69.81	0	0.82
AG-426-J11	GORG	0	0	NA	1	0	orphan	0	0	NA	0	0	NA	69.81	0	1.21
AG-430-C08	GORG	1	1	complete	1	0	orphan	0	0	NA	0	0	NA	69.81	0	0.97
AG-447-L03	GORG	0	0	NA	1	0	orphan	0	0	NA	0	0	NA	69.81	0	1.25
AG-470-K18	GORG	0	0	NA	1	0	orphan	0	0	NA	0	0	NA	69.81	0	0.81
AG-891-N16	GORG	0	0	NA	1	0	orphan	0	0	NA	0	0	NA	69.81	0	0.84
AG-894-C21	GORG	0	0	NA	3	0	orphan	0	0	NA	0	0	NA	69.81	0	1.01
AG-899-B05	GORG	0	0	NA	1	0	orphan	0	0	NA	0	0	NA	69.81	0	1.17
AG-907-J15	GORG	0	0	NA	1	0	orphan	0	0	NA	0	0	NA	69.81	0	0.97
AG-913-O23	GORG	0	0	NA	2	0	orphan	0	0	NA	0	0	NA	69.81	0	0.93
AG-916-F19	GORG	0	0	NA	1	0	orphan	0	0	NA	0	0	NA	69.81	0	0.82
AG-917-I08	GORG	1	1	orphan	1	0	orphan	0	0	NA	0	0	NA	69.81	0	0.91
AG-365-J21	GORG	0	0	NA	1	0	orphan	0	0	NA	0	0	NA	69.76	0	0.87
AG-439-E16	GORG	0	0	NA	2	0	orphan	0	0	NA	0	0	NA	69.74	0	0.83
AG-426-K03	GORG	0	0	NA	1	0	orphan	0	0	NA	0	0	NA	69.73	0	0.96
AG-390-F17	GORG	0	0	NA	1	0	orphan	0	0	NA	0	0	NA	69.72	0	1.05
AG-915-N07	GORG	0	0	NA	2	0	orphan	0	0	NA	0	0	NA	69.72	0	1.11
AG-893-G11	GORG	0	0	NA	1	0	orphan	0	0	NA	0	0	NA	69.7	0	1.18
AG-907-I07	GORG	0	0	NA	1	0	orphan	0	0	NA	0	0	NA	69.59	0	1.01
AH-324-G23	GORG	1	1	complete	0	0	NA	0	0	NA	0	2	orphan	69.57	0	1.04
AH-287-E03	GORG	0	0	NA	1	0	orphan	0	0	NA	0	0	NA	69.55	0	0.64
AG-899-C16	GORG	0	0	NA	1	0	orphan	0	0	NA	0	0	NA	69.54	0	0.88
AG-414-M06	GORG	0	0	NA	1	0	orphan	0	0	NA	0	0	NA	69.53	0	1.14
AG-891-N20	GORG	0	0	NA	2	0	orphan	0	1	NA	0	0	NA	69.51	0	1.52
AG-414-J16	GORG	0	0	NA	1	0	orphan	0	0	NA	0	0	NA	69.48	0	1
AG-913-A14	GORG	0	0	NA	1	0	orphan	0	0	NA	0	0	NA	69.47	0	1.09
AH-287-B08	GORG	0	0	NA	0	0	NA	0	0	NA	0	1	orphan	69.43	0	1.16
AH-324-F23	GORG	0	0	NA	1	0	orphan	0	0	NA	0	0	NA	69.38	0	2.37
AG-337-O06	GORG	0	0	NA	1	0	orphan	0	0	NA	0	0	NA	69.33	0	1.18
AG-893-K04	GORG	0	0	NA	2	0	orphan	0	0	NA	0	0	NA	69.33	0	0.82
AG-907-B03	GORG	0	0	NA	1	0	orphan	0	0	NA	0	0	NA	69.33	0	0.85
AG-911-J10	GORG	0	0	NA	1	0	orphan	0	0	NA	0	0	NA	69.33	0	1.49
AG-343-C05	GORG	1	1	complete	2	0	orphan	0	0	NA	0	0	NA	69.32	0	1.8
AG-447-K22	GORG	1	1	complete	0	0	NA	0	0	NA	0	0	NA	69.32	0	1.25
AG-470-F09	GORG	1	1	complete	1	0	orphan	0	0	NA	0	0	NA	69.3	0	0.93
AG-430-E17	GORG	0	0	NA	1	0	orphan	0	0	NA	0	0	NA	69.28	0	1.09
AG-447-J18	GORG	0	0	NA	2	0	orphan	0	0	NA	0	0	NA	69.28	0	1.17
AG-908-E17	GORG	0	0	NA	1	0	orphan	0	1	NA	0	0	NA	69.26	0	0.69
AG-919-G23	GORG	2	1	complete	0	0	NA	0	0	NA	0	0	NA	69.26	0	0.71
AG-907-M08	GORG	0	0	NA	2	0	orphan	0	0	NA	0	0	NA	69.23	0	0.84
AG-390-L17	GORG	0	0	NA	2	0	orphan	0	0	NA	0	0	NA	69.18	0	0.91
AG-914-O19	GORG	0	0	NA	1	0	orphan	0	0	NA	0	0	NA	69.18	0	0.72
AG-912-P10	GORG	0	0	NA	1	0	orphan	0	1	NA	0	0	NA	69.16	0	0.84
AG-313-L18	GORG	1	1	complete	1	0	orphan	0	0	NA	0	0	NA	69.15	0	1.3
AG-390-O21	GORG	0	0	NA	1	0	orphan	0	0	NA	0	0	NA	69.09	0	2.58
AG-337-C13	GORG	0	0	NA	1	1	orphan	0	0	NA	0	0	NA	69.08	0	0.74
AG-913-J17	GORG	0	0	NA	1	0	orphan	0	0	NA	0	0	NA	69.06	0	0.96
AG-917-I09	GORG	0	0	NA	3	0	orphan	0	0	NA	0	0	NA	69.06	0	1.09
AG-404-G08	GORG	0	0	NA	1	0	orphan	0	0	NA	0	0	NA	69.04	0	1
AG-325-E07	GORG	0	0	NA	3	0	orphan	0	0	NA	0	0	NA	69.02	0	1.12
AG-349-F19	GORG	0	0	NA	1	0	orphan	0	0	NA	0	0	NA	69.01	0	0.99
AG-919-O05	GORG	0	0	NA	2	1	orphan	0	0	NA	0	0	NA	69	0	0.86
AG-895-O17	GORG	0	0	NA	1	0	orphan	0	0	NA	0	0	NA	68.99	0	0.7
AG-430-M14	GORG	0	0	NA	3	0	orphan	0	0	NA	0	0	NA	68.97	0	0.88
AG-447-P04	GORG	0	0	NA	1	0	orphan	0	0	NA	0	0	NA	68.93	0	1.12
AG-907-B23	GORG	0	0	NA	1	0	orphan	0	0	NA	0	0	NA	68.93	0	1.06
AG-891-F11	GORG	0	0	NA	0	0	NA	0	0	NA	0	2	orphan	68.92	0	1.09
AH-326-C06	GORG	1	1	complete	0	0	NA	0	0	NA	0	0	NA	68.92	0	1.26
AG-439-O21	GORG	1	1	complete	0	0	NA	0	0	NA	0	0	NA	68.89	0	1.08
AG-457-A20	GORG	0	0	NA	1	0	orphan	0	0	NA	0	0	NA	68.89	0	1.09
AG-891-O22	GORG	0	0	NA	1	0	orphan	0	0	NA	0	0	NA	68.89	0	1.12
AG-343-P20	GORG	0	0	NA	1	0	orphan	0	0	NA	0	0	NA	68.87	0	2.09
AG-426-C20	GORG	0	0	NA	2	0	orphan	0	0	NA	0	0	NA	68.87	0	1.08
AG-901-J09	GORG	0	0	NA	1	0	orphan	0	0	NA	0	0	NA	68.87	0	0.78
AH-287-A09	GORG	0	0	NA	1	0	orphan	0	0	NA	0	0	NA	68.87	0	0.85
AG-414-E08	GORG	0	0	NA	1	0	orphan	0	0	NA	0	0	NA	68.83	0	0.87
AG-907-L10	GORG	2	2	complete	1	0	orphan	0	0	NA	0	0	NA	68.8	0	1.2
AG-907-B17	GORG	0	0	NA	2	0	orphan	0	0	NA	0	0	NA	68.78	0	0.82
AG-912-J15	GORG	0	0	NA	1	0	orphan	0	0	NA	0	0	NA	68.78	0	0.82
AG-414-M08	GORG	0	0	NA	0	0	NA	0	0	NA	0	1	orphan	68.75	0	0.83
AG-892-B09	GORG	0	0	NA	0	0	NA	1	0	orphan	0	0	NA	68.75	0	1.49
AG-900-K04	GORG	0	0	NA	2	0	orphan	0	0	NA	0	0	NA	68.75	0	1
AG-894-F05	GORG	0	0	NA	2	0	orphan	0	0	NA	0	0	NA	68.73	0	1.17
AG-439-O04	GORG	0	0	NA	1	0	orphan	0	0	NA	0	0	NA	68.72	0	1.04
AG-464-D09	GORG	0	0	NA	2	0	orphan	0	0	NA	0	0	NA	68.72	0	0.89
AG-414-P05	GORG	0	0	NA	1	0	orphan	0	0	NA	0	0	NA	68.67	0	1.13
AG-891-F15	GORG	0	0	NA	1	0	orphan	0	0	NA	0	0	NA	68.67	0	1.29
AG-913-D08	GORG	0	0	NA	2	0	orphan	0	0	NA	0	0	NA	68.67	0	1.16
AG-913-F06	GORG	0	0	NA	1	0	orphan	0	0	NA	0	0	NA	68.67	0	1.2
AH-326-B09	GORG	0	0	NA	1	0	orphan	0	0	NA	0	0	NA	68.67	0	0.89
AG-430-N14	GORG	1	0	orphan	1	0	orphan	0	0	NA	0	0	NA	68.66	0	1.7
AG-430-N08	GORG	0	0	NA	2	1	complete	0	0	NA	0	0	NA	68.64	0	0.93
AG-447-K19	GORG	0	0	NA	1	0	orphan	0	1	NA	0	0	NA	68.6	0	1.34
AG-920-K18	GORG	0	0	NA	1	0	orphan	0	0	NA	0	0	NA	68.6	0	1.11
AG-917-M04	GORG	0	0	NA	1	0	orphan	0	0	NA	0	0	NA	68.58	0	1.06
AG-915-A06	GORG	1	1	complete	1	0	orphan	0	0	NA	0	0	NA	68.57	0	1.04
AG-447-A19	GORG	0	0	NA	1	0	orphan	0	0	NA	0	0	NA	68.56	0	1.15
AG-918-B20	GORG	0	0	NA	2	0	orphan	0	0	NA	0	0	NA	68.54	0	0.89
AG-903-M14	GORG	0	0	NA	2	0	orphan	0	0	NA	0	0	NA	68.52	0	0.72
AG-917-A21	GORG	0	0	NA	1	0	orphan	0	0	NA	0	0	NA	68.52	0	1.11
AG-912-J21	GORG	0	0	NA	1	0	orphan	0	0	NA	0	0	NA	68.51	0	0.92
AH-287-E21	GORG	0	0	NA	2	0	orphan	0	0	NA	0	0	NA	68.49	0	0.85
AG-894-P19	GORG	0	0	NA	1	0	orphan	0	0	NA	0	0	NA	68.46	0	1.03
AG-426-M10	GORG	0	0	NA	1	0	orphan	0	0	NA	0	0	NA	68.44	0	1.25
AG-919-F05	GORG	0	0	NA	1	0	orphan	0	0	NA	0	0	NA	68.42	0	0.92
[truncated: 2,054 more rows]
