# Supplementary material for: Marine DNA methylation patterns are associated with microbial community composition and inform virus-host dynamics
Source: Microbiome. 2022 Sep 28;10:157. doi: 10.1186/s40168-022-01340-w (PMC9516812; doi:10.1186/s40168-022-01340-w)
Supplement: Supplementary file 5 — Additional file 4: Supplementary Data 4. Methylation profiles of 5-mer motifs across MAGs and sampling stations. [file 40168_2022_1340_MOESM4_ESM.xlsx]

## Sheet: DNA methylation of MAGs_species
MAG ID | Sampling station	AA_A_AA/AA_A_AA	AA_A_AC/AA_A_AC	AA_A_AG/AA_A_AG	AA_A_AT/AA_A_AT	AA_A_CA/AA_A_CA	AA_A_CC/AA_A_CC	AA_A_CG/AA_A_CG	AA_A_CT/AA_A_CT	AA_A_GA/AA_A_GA	AA_A_GC/AA_A_GC	AA_A_GG/AA_A_GG	AA_A_GT/AA_A_GT	AA_A_TA/AA_A_TA	AA_A_TC/AA_A_TC	AA_A_TG/AA_A_TG	AA_A_TT/AA_A_TT	AA_C_AA/AA_C_AA	AA_C_AC/AA_C_AC	AA_C_AG/AA_C_AG	AA_C_AT/AA_C_AT	AA_C_CA/AA_C_CA	AA_C_CC/AA_C_CC	AA_C_CG/AA_C_CG	AA_C_CT/AA_C_CT	AA_C_GA/AA_C_GA	AA_C_GC/AA_C_GC	AA_C_GG/AA_C_GG	AA_C_GT/AA_C_GT	AA_C_TA/AA_C_TA	AA_C_TC/AA_C_TC	AA_C_TG/AA_C_TG	AA_C_TT/AA_C_TT	AC_A_AA/AC_A_AA	AC_A_AC/AC_A_AC	AC_A_AG/AC_A_AG	AC_A_AT/AC_A_AT	AC_A_CA/AC_A_CA	AC_A_CC/AC_A_CC	AC_A_CG/AC_A_CG	AC_A_CT/AC_A_CT	AC_A_GA/AC_A_GA	AC_A_GC/AC_A_GC	AC_A_GG/AC_A_GG	AC_A_GT/AC_A_GT	AC_A_TA/AC_A_TA	AC_A_TC/AC_A_TC	AC_A_TG/AC_A_TG	AC_A_TT/AC_A_TT	AC_C_AA/AC_C_AA
SHIPPO_EUK_5|S11	0	0	0	0	0	0	0	0	0	0	0	0	0	2.27642	2.46517	1.3986	0	0.0343171	0	0	0	0.0282646	0	0	0.0545852	0	0.0678196	0	0	0	0	0	0	0	0	0	0	0	0	0	0	0	0	0	0	1.2972	0.938166	2.20264	0
SHIPPO_EUK_5|S2	0	0.0344828	0	0	0	0.0331016	0	0	0	0	0	0	0	3.05785	3.10284	2.68817	0.0351865	0.0258065	0	0	0	0.0220653	0	0.0267451	0	0	0.0752634	0.0575043	0	0.0260688	0	0.0405186	0.0426439	0	0	0	0	0.0381461	0	0	0	0	0	0	0	2.87975	1.94411	4.40181	0
SHIPPO_EUK_5|S3	0	0	0	0.060423	0	0	0	0.0465333	0.050025	0.0997009	0	0	0	3.43691	3.71429	2.58373	0.0406339	0.0876937	0	0	0	0.0961076	0	0	0	0.0636841	0.108814	0.0634719	0	0	0	0	0	0.0353982	0	0	0	0	0	0	0	0.0282566	0	0.0982318	0.383142	3.14279	1.76796	4.27236	0
SHIPPO_EUK_5|S8	0	0	0	0	0	0	0	0.0514668	0	0	0.0507614	0.0511509	0	1.71306	1.5015	1.59204	0	0	0	0	0	0.0271665	0	0.0347584	0	0.0335852	0.124572	0	0	0	0	0	0	0	0	0.143885	0	0	0.0205592	0	0	0.030656	0	0	0.190476	2.02792	1.04328	2.95302	0
SHIPPO_EUK_6|S10	0	0.0138995	0.00676636	0	0	0	0	0.0116591	0	0.0101554	0.0307125	0.010533	0.0281611	1.77733	2.0082	2.25897	0.00668449	0.0263193	0	0	0	0.100806	0.0157134	0.0316957	0.0339351	0.114268	0.0967274	0.0118175	0	0.023818	0	0.0126711	0.0183959	0	0	0	0.0625261	0	0	0.061862	0	0	0	0.0380952	0.0484966	1.98483	1.48819	2.52525	0
SHIPPO_PRO_101|St6	0	0.0537057	0.106553	0	0	0	0	0	0.0362188	0.181159	0.0535045	0	0	0	0	0	0.0255102	0	0	0	0	0	0	0	0	0.608365	0.0687758	0	0	0	0	0	0	0	0	0	0	0.067659	0	0	0	0.228833	0.0734214	0	0	0	0	0	0
SHIPPO_PRO_101|St8	0	0	0	0	0	0	0	0	0	0	0	0	0	0	0	0	0	0	0	0	0	0	0	0	0	0.347625	0	0.094162	0	0	0	0	0	0	0	0	0	0	0	0	0	0.131579	0	0	0	0	0	0	0
SHIPPO_PRO_101|St9	0.0264061	0	0.0731529	0.0213584	0.0179308	0.075	0	0	0.0500334	0.302613	0.0954426	0.0335796	0	0.0548095	0.036357	0.058548	0.0119005	0.0685558	0.0601082	0.0472367	0.0321492	0	0	0	0	4.91278	0.13089	0.108167	0	0.0425622	0.0395413	0	0	0	0	0	0	0	0	0.114987	0	0.613054	0.0672495	0.031027	0	0	0.0470588	0.0446828	0.0320154
SHIPPO_PRO_102|St6	0	0	0	0	0	0	0	0	0	0.0504541	0	0	0	0	0	0.189274	0	0	0	0	0	0	0	0	0	0.776096	0	0	0	0	0	0	0	0	0	0	0	0	0	0	0	0.0582411	0	0	0	0	0	0	0
SHIPPO_PRO_102|St8	0	0	0	0	0	0	0	0	0	0.0901713	0	0	0	0	0	0.115207	0	0	0	0	0	0	0	0	0	0.442804	0.08	0	0	0	0	0	0	0	0	0	0	0	0	0	0	0	0	0	0	0	0	0	0
SHIPPO_PRO_102|St9	0	0	0	0	0	0.0201532	0.0232234	0.0347464	0	0.15748	0	0	0	0	0.0264901	0.194283	0	0	0	0.0224065	0	0	0	0	0	2.38005	0.0191278	0	0	0	0	0	0	0	0.023015	0	0.040016	0.0430756	0.0430663	0.0523286	0	0.273973	0	0	0	0.0179921	0	0	0.0147689
SHIPPO_PRO_132|St10	0	0	0	0	0	0	0	0	0.125	0	0	0	0	0	0	0	0	0	0	0	0	0	0	0	0	0	0	0	0	0	0	0	0	0	0	0	0	0	0	0	0.341297	0	0	0	0	0	0	0	0
SHIPPO_PRO_133|St10	0	0.091659	0	0	0	0.179856	0.377358	0.120627	0	0	0	0	0.05	0	0	0	0	0	0	0	0	0	0	0	0	0	0	0	0	0	0	0	0	0	0	0	0.473934	0	0	0	0	0	0	0	0	0	0	0	0
SHIPPO_PRO_133|St11	0	0.0620347	0	0	0	0.117786	0	0	0	0	0.102881	0	0	0	0	0	0	0	0	0	0	0	0	0	0	0	0	0	0	0.164745	0	0	0	0	0	0	0	0	0	0	0	0	0	0	0	0	0	0	0
SHIPPO_PRO_133|St2	0	0	0	0	0	0	0	0	0	0	0	0	0	0	0	0	0	0	0	0	0	0	0	0	0	0	0	0	0.381194	0	0.161551	0	0	0	0	0	0	0	0	0	0	0	0.309598	0	0	0	0	0	0
SHIPPO_PRO_133|St5	0	0	0	0	0	0	0	0	0	0	0	0	0	0	0	0	0	0	0	0	0	0	0	0.20202	0	0	0	0	0	0	0	0	0	0	0	0	0	0	0	0	0	0	0	0	0	0	0	0.167785	0
SHIPPO_PRO_137|St9	0	0	0	0	0	0	0	0	0.0423549	0	0	0	0	0	0	0	0	0.107411	0	0	0	0	0	0	0	0	0	0	0.0995025	0	0	0	0	0.0922509	0	0	0	0	0	0	0	0	0	0	0	0	0	0	0
SHIPPO_PRO_138|St5	0	0	0	0	0.0590667	0	0	0	0	0	0	0	0	0	0	0	0	0	0	0	0	0	0	0	0	0	0	0	0	0	0	0	0	0	0	0	0	0	0	0	0	0	0	0	0	0	0	0	0
SHIPPO_PRO_151|St4	0	0	0.0384763	0	0	0	0	0	0	0	0	0	0	0	0	0	0	0	0	0	0	0	0	0	0	0	0	0	0	0	0.149925	0	0	0	0	0	0	0	0	0	0	0.319489	0	0	0	0	0	0.105597	0
SHIPPO_PRO_151|St5	0	0	0	0.0141583	0	0	0	0	0.031348	0	0	0	0	0	0.0422297	0.0327708	0.0461894	0	0	0	0	0	0	0	0	0	0	0	0	0	0	0	0	0	0	0	0	0	0	0	0	0	0	0	0	0	0	0	0
SHIPPO_PRO_151|St7	0	0	0.027933	0	0	0	0	0	0.0619195	0	0	0	0.0184502	0	0	0	0	0.332226	0	0	0	0	0	0	0	0	0	0	0	0.108578	0	0	0	0	0	0	0	0	0	0	0	0	0	0	0	0	0	0	0
SHIPPO_PRO_153|St9	0	0	0.0319081	0	0	0.0909091	0	0.0475964	0.0343643	0	0.0909918	0.0561798	0.0448833	0	0	0	0	0	0	0.0638978	0.109649	0	0	0	0	0.595238	1.09489	0	0	0.107991	0.10627	0.0560538	0	0	0	0	0	0	0	0	0	0	0	0	0	0	0	0	0
SHIPPO_PRO_154|St6	0	0	0	0	0	0	0	0	0.0169492	0.0400641	0.0450653	0.0509684	0.0220361	0	0	0.0110011	0.0261506	0	0	0.040783	0	0	0	0	0	0	0	0	0	0	0.0581058	0	0	0	0	0	0	0	0	0	0.123457	0	0	0.0912409	0.0705716	0	0	0	0
SHIPPO_PRO_154|St7	0	0	0	0	0	0	0	0.0528821	0	0	0	0.0515198	0.0447728	0	0.0445831	0.0215378	0.109529	0	0	0	0	0	0	0	0	0	0.83682	0	0	0	0.118483	0	0	0	0	0	0	0	0	0	0	0	0	0	0	0	0	0	0
SHIPPO_PRO_158|St11	0.00923191	0	0	0	0	0	0	0	0.0227221	0.0542299	0	0.0683527	0	0	0.0294204	0	0	0	0	0	0	0	0	0	0	0	0	0	0	0	0.0758725	0	0	0	0	0	0	0	0	0	0.078125	0	0	0	0	0	0	0	0
SHIPPO_PRO_158|St6	0	0	0	0	0	0	0	0	0	0.0770416	0	0	0.0207814	0	0	0.0210217	0.0469043	0	0	0	0	0	0	0	0	0	0.3861	0	0	0	0.104493	0.0508906	0	0	0	0	0	0	0	0	0	0	0.228311	0	0	0	0	0	0
SHIPPO_PRO_159|St11	0.00427077	0.026018	0	0.0112676	0.01755	0	0.0825083	0.0160849	0	0	0	0	0.00668807	0	0.0276052	0.00647165	0	0.0595593	0	0.0234962	0.0329924	0	0	0	0	0	0	0	0	0	0	0	0	0	0	0	0	0	0	0	0.0459348	0	0	0.0564016	0	0	0	0	0.0278164
SHIPPO_PRO_159|St2	0	0	0.0195198	0.0106394	0	0	0.154799	0.030656	0.0434877	0	0.0560538	0.0313972	0.0256377	0	0.0515464	0	0	0	0.0691085	0.0443262	0	0	0	0	0	0	0	0	0	0.069979	0	0	0	0	0.0844595	0	0	0	0	0	0.0854701	0	0.155521	0	0	0.0881057	0	0	0
SHIPPO_PRO_159|St5	0.00845737	0	0	0	0.0334784	0	0	0	0.0921871	0	0.0615006	0.0655738	0.0129166	0	0.0269978	0	0	0	0.211268	0	0.062422	0	0	0	0.143062	0	0	0	0	0	0	0	0	0	0	0	0	0	0	0	0	0	0	0	0	0	0	0.049334	0
SHIPPO_PRO_159|St6	0.00918949	0	0	0.0241926	0	0	0	0	0.0248385	0.0576369	0	0	0.0143431	0	0	0.0138293	0.0357526	0	0	0	0	0	0	0	0	0	0	0	0	0	0	0	0	0	0	0	0.197239	0	0	0	0	0	0.180832	0	0.0884173	0	0	0.106781	0
SHIPPO_PRO_166|St11	0	0	0	0	0	0	0	0	0.024325	0	0.112296	0.0370645	0.0178476	0	0	0	0	0	0	0	0	0	0	0	0	0	0	0	0.0605327	0	0	0	0	0	0	0	0	0	0	0	0	0	0	0.143472	0	0	0	0	0
SHIPPO_PRO_187|St3	0	0	0	0	0	0	0	0	0	0.171527	0	0	0	0	0.136799	0.206612	0	0	0	0	0	0	0	0	0	1.24858	0	0	0	0.0762195	0.0798722	0.0750188	0	0	0	0.0725163	0	0	0	0	0.289436	0	0	0	0	0.0656599	0	0	0
SHIPPO_PRO_187|St6	0	0	0	0	0	0	0	0.125628	0	0	0	0	0	0.146628	0	0.101523	0.0696864	0	0	0	0	0	0	0	0	0.449775	0.129702	0	0	0	0	0.10101	0	0	0	0	0	0	0	0	0	0.364299	0	0	0	0.0865052	0	0	0
SHIPPO_PRO_187|St9	0	0	0	0	0	0	0	0	0	0.240385	0	0	0	0	0	0.131579	0	0	0	0	0.0591366	0	0	0	0	0.606061	0.0833333	0	0	0	0	0	0	0	0	0	0	0	0	0	0	0	0.143885	0	0	0	0	0	0
SHIPPO_PRO_196|St5	0.0268817	0	0	0	0	0	0	0	0	0	0	0	0	0	0	0	0	0	0	0	0	0	0	0	0	0	0	0	0	0	0	0	0	0	0	0	0	0	0	0	0	0	0	0	0	0	0	0	0
SHIPPO_PRO_196|St7	0	0	0	0	0	0	0	0	0	0	0.107181	0	0.0393082	0	0	0	0	0	0	0	0.126263	0	0	0.141243	0	0	0	0	0	0	0	0	0	0	0	0	0	0	0	0	0	0	0	0	0.155763	0	0	0	0
SHIPPO_PRO_201|St6	0	0	0	0	0	0	0	0	0	0	0	0	0	0	0	0	0	0	0	0	0	0	0	0	0	0	0	0	0	0	0	0	0	0	0	0	0	0	0	0	0	0	0	0	0	0	0	0	0
SHIPPO_PRO_201|St7	0	0	0	0	0	0	0	0	0	0	0	0	0	0	0	0	0	0	0.406504	0	0	0	0	0	0	0	0	0	0	0	0	0	0	0	0	0	0	0	0	0	0	0	0	0	0	0	0	0	0
SHIPPO_PRO_207|St3	0.0181521	0	0	0	0	0	0	0	0.049975	0	0	0.0723589	0	0	0.0576037	0	0	0	0	0	0	0	0	0	0	0	0.574713	0	0.0834725	0	0.15528	0	0	0	0	0	0	0	0	0	0	0	0	0	0.147059	0	0	0	0.116686
SHIPPO_PRO_207|St4	0	0	0	0	0	0	0	0	0.0573723	0.13459	0	0.0826446	0.0326371	0	0.0704722	0	0	0	0	0	0	0	0	0	0	0	0	0	0	0	0	0	0	0	0	0	0	0	0	0	0	0	0	0	0	0	0	0	0
SHIPPO_PRO_207|St5	0	0	0	0	0	0	0	0	0.0433088	0.0982318	0.105263	0	0.0704887	0	0	0	0.0547945	0	0	0	0.120192	0	0	0.138122	0	0	0	0	0	0	0	0	0	0	0	0	0	0	0	0	0	0	0	0	0.124533	0	0	0	0
SHIPPO_PRO_207|St6	0	0	0	0	0	0	0	0	0.0461255	0	0	0	0	0	0	0	0	0	0	0	0	0	0	0	0	0	0	0	0	0	0	0.0661813	0	0	0	0	0	0	0	0	0	0	0	0	0	0.181818	0	0	0
SHIPPO_PRO_207|St7	0	0	0	0	0	0	0	0	0	0.0882613	0	0	0	0	0	0	0	0	0	0.0662252	0	0	0	0	0	0	0	0	0.124456	0	0	0	0	0	0	0	0	0	0	0	0	0.23753	0	0	0	0	0	0	0.0874891
SHIPPO_PRO_207|St8	0	0	0	0	0	0	0	0	0	0	0	0	0	0	0	0	0.0834725	0	0	0.120048	0	0	0	0	0	0	0	0	0	0	0	0	0	0	0	0	0	0	0	0	0	0	0	0	0	0	0	0	0.167224
SHIPPO_PRO_207|St9	0	0	0	0	0	0	0	0	0.0358295	0	0	0	0	0	0	0	0	0	0	0	0.0930233	0	0	0	0	0	0.444444	0	0	0	0	0	0	0	0	0	0	0	0	0	0	0	0	0	0.101215	0	0	0	0
SHIPPO_PRO_211|St10	0	0	0	0	0	0	0	0	0	0	0.0755858	0.0535619	0	0.0465549	0	0	0	0	0	0	0	0.135685	0	0	0	0	0.184843	0	0	0	0	0	0	0	0	0	0	0	0	0	0	0	0	0	0.115875	0	0	0	0
SHIPPO_PRO_211|St11	0	0	0	0	0	0	0	0	0	0.102041	0	0	0	0	0	0	0	0	0	0.0660066	0.149589	0	0.179533	0	0	0	0	0	0	0	0	0	0	0	0	0	0	0	0	0	0.0915751	0	0	0	0	0	0	0	0.0643087
SHIPPO_PRO_213|St10	0	0	0	0	0	0	0	0	0	0.0561798	0	0.0531632	0	0	0	0	0	0.105485	0.0863558	0	0	0	0	0	0	0	0.182482	0	0.0732064	0	0.209644	0	0	0	0	0	0	0	0	0	0	0	0	0	0	0	0	0	0
SHIPPO_PRO_213|St11	0	0	0.0314762	0	0	0	0	0	0	0	0.0672043	0	0	0	0	0	0.041684	0	0	0	0	0	0	0	0	0	0	0	0	0	0	0.15715	0.0440917	0	0	0	0	0	0	0	0	0.124378	0	0	0	0	0	0	0
SHIPPO_PRO_213|St9	0.0130599	0	0	0	0	0	0	0	0	0	0.059952	0	0	0	0	0	0	0	0.0706215	0	0.0735835	0	0.17301	0	0.0953289	0	0	0	0	0	0	0	0	0	0	0	0	0	0	0	0	0	0	0	0	0	0	0	0
SHIPPO_PRO_217|St6	0	0	0.0272628	0	0	0	0	0	0	0	0	0	0.0183688	0	0	0.0176025	0	0	0.0981354	0	0	0	0	0	0	0.653595	0	0	0	0.097371	0	0	0	0	0	0	0	0	0	0	0	0	0	0	0	0	0	0	0.0591017
SHIPPO_PRO_217|St7	0.0139276	0	0	0	0	0	0	0	0	0	0.0978474	0.0521648	0	0.0416493	0.0466418	0.021645	0	0	0	0.0809061	0	0	0	0	0	0	0	0	0	0	0	0.0568828	0	0	0	0	0	0	0	0	0	0	0	0	0	0	0	0	0
SHIPPO_PRO_22|St10	0	0	0	0	0	0	0	0.0502765	0.113636	0.0514668	0	0.221117	0	0	0	0.0567054	0	0.106383	0	0	0	0.0948767	0	0	0.120482	0.0986193	0	0.123001	0.0838223	0	0	0	0	0	0	0	0	0	0	0	0	0	0	0	0	0	0.249377	0	0
SHIPPO_PRO_22|St2	0.0179437	0	0	0	0.046729	0	0	0	0.177384	0.0412201	0	0.176445	0	0	0	0	0	0.0888889	0	0	0	0	0	0	0	0.0815661	0.104167	0	0.0674764	0	0.0542888	0	0	0	0	0	0	0	0	0	0	0	0	0.0949668	0	0	0	0	0
SHIPPO_PRO_22|St3	0.0114666	0	0	0.0139743	0	0	0	0.0258598	0	0	0	0.0282885	0.019216	0	0	0	0	0	0	0	0	0.0501756	0	0	0	0	0	0.13245	0.044843	0	0	0	0	0	0	0	0	0	0	0	0	0	0.0709723	0	0	0.050025	0	0	0
SHIPPO_PRO_22|St4	0.00874279	0	0	0.0211707	0	0	0	0	0.0912201	0	0.0573066	0.0214777	0.014828	0	0	0.0119417	0	0.0443262	0.0335121	0.0284333	0	0	0	0	0	0.0398089	0	0	0.03465	0	0	0.0221435	0	0	0	0	0.0625391	0	0	0	0	0.0372024	0	0	0	0.0375516	0.0476644	0	0
SHIPPO_PRO_22|St5	0.00786473	0	0	0.00934667	0	0.0424809	0	0.0177179	0.101051	0	0.0254065	0.0577034	0.0131944	0	0	0.0312695	0	0.03885	0	0	0	0	0	0	0	0	0	0	0.0309598	0	0.0252016	0	0	0	0	0	0	0	0	0.0566251	0.0382263	0	0.141176	0.0431965	0	0	0.0424628	0	0.0180408
SHIPPO_PRO_22|St6	0	0	0	0	0	0	0	0.0392773	0	0	0.0592768	0	0	0	0	0	0	0	0.0649773	0	0	0	0	0	0	0	0	0	0	0.0749064	0	0	0	0	0	0	0	0	0	0	0	0	0	0	0	0	0	0	0
SHIPPO_PRO_22|St7	0.0074184	0	0.0143823	0	0	0	0	0.050344	0.0383803	0	0.0243665	0.0367242	0	0	0.0315159	0	0	0.0373134	0.0284738	0	0.0428908	0.0331565	0	0	0	0	0.0433088	0	0	0	0	0.0375657	0	0	0	0	0	0	0	0	0	0	0	0	0.0417885	0.0315358	0	0.0252143	0
SHIPPO_PRO_220|St7	0	0	0	0	0	0	0	0	0	0	0.322061	0	0	0	0	0	0	0	0	0	0	0	0	0.188679	0	0	0	0	0	0	0	0	0	0	0	0	0	0	0	0	0.254453	0	0	0	0	0	0	0	0
SHIPPO_PRO_220|St8	0	0	0	0	0	0	0	0	0	0	0	0	0	0	0	0	0	0	0	0	0	0	0	0	0	0	0	0	0	0	0	0	0	0	0	0	0	0	0	0	0	0	0	0	0	0	0	0	0
SHIPPO_PRO_221|St3	0.0152625	0	0	0	0.0568182	0	0	0	0	0	0	0	0.0277546	0	0	0	0	0	0	0	0	0	0	0	0	0	0	0	0	0	0	0	0.0701262	0	0	0	0	0	0	0	0	0	0	0	0	0	0	0	0
SHIPPO_PRO_221|St5	0	0	0	0	0.0804505	0	0	0	0	0	0	0	0	0	0	0	0	0	0	0	0	0	0	0	0	0	0	0	0.114416	0	0	0	0	0	0	0	0	0	0	0	0	0	0	0	0.207469	0	0	0	0
SHIPPO_PRO_221|St7	0	0	0	0.0259403	0	0	0	0	0	0	0	0	0.0670466	0	0	0	0	0	0	0	0	0	0	0	0	0	0	0	0	0	0.160256	0	0	0	0	0	0	0	0	0	0	0	0	0	0	0	0	0	0
SHIPPO_PRO_221|St8	0	0	0	0	0	0	0	0	0	0	0	0	0	0	0.0510465	0	0	0	0	0	0	0	0	0	0	0	0	0	0	0	0	0	0	0	0	0	0	0	0	0	0	0	0	0	0	0	0	0	0
SHIPPO_PRO_221|St9	0	0	0	0	0	0	0	0	0	0	0	0.0339789	0.0134066	0	0	0	0	0	0.062422	0	0	0	0.319489	0	0	0	0	0	0.0395101	0	0	0	0	0	0	0	0	0	0	0	0	0	0.142045	0	0	0	0	0	0
SHIPPO_PRO_226|St10	0	0	0	0	0	0	0	0	0.0518941	0.0901713	0.0902527	0	0.0368189	0	0	0	0	0	0	0	0.265957	0	0	0	0.213675	0	0	0	0.114548	0	0	0	0	0	0	0.107181	0	0	0	0	0	0	0	0	0	0	0	0	0
SHIPPO_PRO_226|St11	0.0126791	0	0	0.0390549	0	0.0814996	0	0	0	0	0.19595	0	0	0	0	0.0504541	0	0	0	0	0	0	0	0.11236	0	0	0	0	0	0	0	0.0607903	0	0	0	0.154799	0.205339	0	0	0	0	0.193424	0	0.192678	0	0	0	0.0900901	0
SHIPPO_PRO_226|St5	0	0	0	0	0	0	0	0	0	0	0	0.0589971	0	0	0	0.0292826	0.0590667	0	0.116144	0	0	0	0	0	0	0	0	0	0.0987167	0	0	0	0	0	0.154083	0.0882613	0	0	0	0	0	0	0	0	0.165289	0	0	0	0
SHIPPO_PRO_226|St9	0	0	0	0.0233427	0	0	0	0	0	0	0.0780031	0	0	0	0.0562746	0.0307503	0	0	0	0	0	0	0	0	0	0	0	0	0	0	0	0	0	0	0	0.0880282	0	0	0	0	0	0	0	0	0	0	0	0	0
SHIPPO_PRO_238|St8	0	0	0	0	0	0	0	0	0	0	0	0	0	0	0	0	0	0	0.131062	0	0	0	0	0	0	0	0.469484	0	0	0	0	0	0	0	0	0	0	0	0	0	0	0	0	0	0	0	0	0	0
SHIPPO_PRO_238|St9	0	0	0	0	0	0	0	0	0	0	0	0	0	0	0	0	0	0	0	0	0	0	0	0	0	0	0	0	0	0	0	0	0	0	0	0	0	0	0	0	0	0	0.171527	0	0	0	0	0	0
SHIPPO_PRO_241|St10	0	0	0	0	0.134048	0	0	0	0	0.047259	0.0577367	0.0755002	0.0442282	0	0.0297619	0.02589	0.0314367	0	0	0	0	0	0	0	0	0	0	0	0.138185	0	0.0763359	0	0	0	0	0	0	0	0	0	0	0	0	0	0.0701262	0	0	0	0
SHIPPO_PRO_241|St11	0	0.0240327	0	0.0196618	0	0	0.138504	0.0308737	0.0221877	0	0	0	0.0256838	0	0	0.0224845	0.0533618	0	0.0594884	0	0	0	0	0	0	0.223714	0.294985	0	0	0.069979	0.128041	0.0296384	0	0	0.0851064	0.0426985	0.164474	0	0	0	0	0	0	0.124069	0.0628141	0	0	0	0
SHIPPO_PRO_246|St10	0.0492562	0.104676	0.334821	0.199373	0.276243	0.0710227	0	0.17116	0.819912	0.32113	1.90397	0.755073	0.337339	0.0804182	0.36961	0.360615	1.12173	0.954654	0.987433	0.552486	0.319693	0.238095	0.917431	0.106157	0.977199	0.60241	2.65487	1.65289	0.704225	0.688863	0.819672	0.982067	0.235183	0.118483	0.979192	0.250627	0.572519	0.425532	0.793651	0.436681	0.269542	0.837521	2.23577	2.12418	0.626305	0.113895	0.460829	0.208768	0.643087
SHIPPO_PRO_246|St11	0.0514271	0.0595415	0.417485	0.237708	0.282031	0.062383	0	0.363901	1.03483	0.824176	1.50263	1.49374	0.236536	0.0711491	0.711744	0.264219	1.26895	0.835073	1.07198	0.687623	0.39019	0.616016	1.65289	0.0949668	0.874636	0	1.40845	0.986842	0.404654	0.398804	1.48148	0.623853	0.320513	0	0.625	0.0534188	0.665557	0.383142	0	0.723327	0.587544	0.710227	2.39726	2.04082	0.373832	0.194932	0.659631	0.308642	0.8
SHIPPO_PRO_246|St2	0.0203368	0.0450992	0.104956	0.105498	0.162933	0.0305717	0	0.319773	0.358423	0.280269	0.84621	0.500289	0.145002	0.0514492	0.121507	0.141525	0.642284	0.588865	0.509604	0.357052	0.345224	0.396432	0.701754	0.0917011	0.416089	0.257069	0.318471	0.860585	0.375188	0.346878	0.830925	0.387734	0.157729	0	0.15544	0.157729	0.342466	0.26738	0	0.25641	0.291206	0.145455	0.876424	0.983837	0.235294	0.102249	0.441501	0.0307503	0.621861
SHIPPO_PRO_246|St3	0.0249988	0	0.129199	0.0509573	0	0	0	0.0655165	0.25245	0.204082	0.707651	0.28867	0.0847997	0.0842105	0.171784	0.111235	0.370048	0.258732	0.387409	0.277949	0.246132	0	0	0.0560852	0.517241	0.30581	0.4329	0.809717	0.153988	0.1221	0.438982	0.215378	0.0243132	0.0629723	0	0.0967118	0.206186	0.243704	0	0.42061	0.356379	0.27248	0.885936	0.705467	0.176056	0	0.08726	0.113895	0.0877193
SHIPPO_PRO_246|St4	0.0119957	0.0147406	0.0803029	0.0752445	0.0998602	0.0606612	0	0.157895	0.269321	0.0825537	0.914411	0.480307	0.0505263	0.083696	0.256849	0.106804	0.297984	0.422386	0.465297	0.273973	0.314106	0.393701	0	0.0448229	0.402145	0	0.31348	0.853242	0.317926	0.241896	0.425381	0.209974	0.0577812	0	0.102881	0.0772002	0.165975	0.131839	0.358423	0	0.344432	0.144196	0.848896	0.70373	0.140515	0.0998502	0.285919	0.181105	0.307765
SHIPPO_PRO_246|St5	0.0152929	0.0424208	0.131984	0.0718828	0.133283	0.0585652	0.136799	0.199104	0.372041	0.291314	0.97493	0.493061	0.11236	0.0964165	0.180862	0.0965775	0.368756	0.600601	0.549853	0.168188	0.220507	0.373483	0.647249	0.0429185	0.25974	0.239234	0.882353	0.636943	0.188014	0.0938086	0.372755	0.216522	0.0737735	0.0489956	0.145843	0.123854	0.394633	0.0632511	0	0.159872	0.326975	0.35014	1.12812	0.867245	0.0884564	0.0952835	0.139373	0	0.250171
SHIPPO_PRO_246|St6	0.0209831	0	0.0311187	0.0308785	0.0533191	0.0404694	0	0.0715137	0.15949	0.0744879	0.537109	0.235233	0.0564079	0	0.11636	0.0587791	0.25647	0.0699301	0.315126	0.233489	0.150716	0.134048	0	0.0607533	0	0	0	0.238095	0.101557	0.13132	0.238095	0.189753	0.0257467	0	0	0.0344471	0	0	0.454545	0.236407	0.307929	0.099108	0.231481	0.28463	0.0634115	0	0.188501	0	0.125353
SHIPPO_PRO_246|St7	0.0339559	0.0417885	0.205984	0.125546	0.207352	0.115075	0.136986	0.294454	0.609621	0.571726	1.36147	0.85883	0.230598	0.0634115	0.227605	0.172887	0.579758	0.49456	1.08147	0.545282	0.402685	0.456204	0.630915	0.168563	0.649351	0.477327	0.890208	1.08527	0.43951	0.461042	0.665557	0.454989	0.0917768	0	0.287219	0.121271	0.314465	0.0621891	0	0.16	0.426439	0.411805	1.19332	0.850229	0.442282	0.142248	0.34153	0.0852031	0.558534
SHIPPO_PRO_246|St8	0.00587061	0	0.017328	0.01734	0	0	0	0.0262605	0.144014	0.200562	0.424628	0.115774	0.0385951	0	0.0516929	0.0189412	0.13231	0.156986	0.112803	0.18423	0.20982	0.148368	1.08696	0	0.209644	0.390625	0	0.2457	0.0742115	0	0.254842	0.157978	0	0	0.0781861	0	0	0	0.534759	0	0.0854701	0.104493	0.130378	0.305188	0.0725163	0.0735835	0.102564	0	0.10582
SHIPPO_PRO_246|St9	0.0109601	0	0.0643087	0.015949	0.0508647	0	0	0	0.266667	0.223714	0.680272	0.107527	0	0.0447828	0.0462749	0.0172533	0.227583	0.27137	0.195503	0	0.347464	0	0	0	0	0	0	0.904977	0	0	0.454133	0.0473261	0.0526593	0	0.13369	0	0.220751	0	0	0	0.148368	0.180505	0.21978	0.530035	0.255102	0	0	0	0.181598
SHIPPO_PRO_247|St2	0	0.0409836	0.0626763	0.0140233	0	0.0896057	0	0.0498256	0.347222	0.0843882	0.405268	0.625326	0.063012	0.0846382	0.148368	0.0922084	0.412844	0	0.229885	0.274725	0.353357	0	1.68067	0	0	0	0	0	0.28169	0.38961	0.21645	0.203149	0.0521648	0	0	0.141044	0	0	0	0	0.15674	0	0.544959	0.21692	0.269179	0	0	0.0819672	0.575126
SHIPPO_PRO_247|St3	0	0	0	0.0192086	0.0707714	0	0	0	0.0851789	0.113122	0	0.507983	0.116754	0.0590667	0.198413	0.0205804	0.18622	0	0	0.0914913	0.123609	0	1.03093	0	0	0.884956	0	0.595238	0	0	0	0	0	0	0	0.197044	0	0	0	0	0	0.597015	0	0	0.181818	0	0	0.106045	0.19305
SHIPPO_PRO_247|St4	0	0	0.115976	0.0396092	0	0.171821	0	0	0.206246	0	0.282486	0.233318	0.17727	0.0397614	0.0437063	0.0712454	0.12443	0.57971	0.10352	0.310945	0.167645	0	0	0.124378	0	0	0	0.389105	0.31348	0.120337	0.197044	0.0902935	0	0	0.134771	0.066357	0	0	0	0	0.2849	0	0.248139	0.792079	0.119904	0	0.397614	0.0732064	0.129282
SHIPPO_PRO_247|St5	0	0	0.0802139	0.0471309	0.0908265	0.156006	0.31348	0.168563	0.188934	0.508351	0.34632	0.666963	0.142399	0.0362976	0.0823045	0.166688	0.388199	0.135318	0.099108	0.244051	0.379651	0	0	0	0	0.571429	0.740741	0	0.0601323	0.340136	0.0927644	0.0851789	0.0440529	0	0	0.0600962	0.212314	0.181159	0	0	0	0.189036	1.36054	0.193798	0.227273	0.125471	0	0	0.244051
SHIPPO_PRO_247|St6	0	0.0494071	0.0377929	0.0167224	0.0626174	0	0	0	0.115031	0.103093	0	0.122926	0.0250564	0.0508647	0.172811	0.0180245	0.0550661	0	0.141443	0	0	0.347222	0	0	0	0	0	0	0.0867303	0	0.132626	0	0	0	0	0	0	0	0	0	0	0	0	0	0.153139	0	0	0	0
SHIPPO_PRO_247|St7	0.0333667	0.0576369	0.268216	0.0501555	0.223214	0.19595	0.546448	0.105152	0.470536	0.578704	0.95518	0.887574	0.165314	0.0304136	0.304981	0.0985977	0.584036	0.442968	0.566343	0.479846	0.384615	0	1.25	0.28626	0	0.520833	0	0.314465	0.391007	0.186916	1.01089	0.284091	0.0364299	0.101112	0	0.101112	0.342466	0	0	0.510204	0.21575	0.151745	0.375235	0.622084	0.281162	0.203046	0.616333	0.22818	0.254842
SHIPPO_PRO_247|St8	0	0	0	0.0216826	0	0	0	0	0.100705	0.2457	0.15456	0.0843882	0	0	0.217865	0	0.28169	0	0	0.101729	0.129534	0	1.19048	0	0	0	0	0	0.108932	0	0	0	0	0	0	0.108225	0	0	0	0	0	0	0	0	0	0	0	0.119474	0
SHIPPO_PRO_248|St11	0.0183251	0	0	0.034638	0.291545	0	0	0.125156	0.0779423	0.174216	0.464037	0	0	0	0	0.0784929	0.384123	0	0	0	0	0	0	0	0	0	0	0	0	0	0	0	0	0	0	0	0	0	0	0	0	0	0	0.549451	0	0	0	0.224215	0.207039
SHIPPO_PRO_257|St10	0	0	0	0	0.0363108	0	0	0	0	0	0	0.0352983	0	0	0	0.0151446	0	0	0	0.0447227	0	0	0	0	0	0	0	0	0	0	0	0	0	0	0	0.0501505	0	0	0	0	0	0	0	0	0.0739645	0	0.0995025	0	0
SHIPPO_PRO_257|St11	0	0	0.0309215	0	0	0.0726744	0	0	0	0	0	0	0.0265111	0	0	0	0	0	0	0	0	0	0	0	0	0	0	0	0	0	0.0822368	0	0	0	0	0	0	0	0	0	0	0	0	0.170358	0	0	0	0	0
SHIPPO_PRO_257|St2	0.0114956	0	0	0.0150512	0	0	0	0	0	0	0	0	0	0	0	0	0	0	0	0	0	0	0	0	0	0	0.436681	0	0	0	0.0608643	0	0	0	0	0	0	0	0	0	0.144613	0	0	0	0	0	0	0	0
SHIPPO_PRO_257|St3	0.0100857	0.0296384	0.0208117	0	0.0362056	0.0481464	0	0.034153	0.0589855	0	0	0.0343997	0	0.0255558	0.114058	0	0	0.0993049	0.0541126	0	0.0870701	0	0	0	0	0.13459	0	0	0	0	0	0.0343289	0	0	0.0685401	0	0	0	0	0	0	0	0.213675	0.107759	0	0	0	0	0.11107
SHIPPO_PRO_257|St4	0	0	0	0	0	0	0	0	0	0	0	0.0428266	0.0224165	0	0.034188	0	0	0	0	0	0	0	0	0	0	0	0	0	0	0.0661376	0	0.0422833	0	0	0.0862069	0	0	0	0	0	0	0	0	0	0	0.15674	0.114416	0	0
SHIPPO_PRO_257|St5	0	0	0	0.013468	0	0.049456	0	0.0335008	0.0198452	0	0	0	0.0184536	0	0.0570613	0	0	0	0	0	0	0	0	0	0	0	0.195312	0.185185	0.0555247	0	0.0538213	0	0	0	0	0.0479846	0	0.127877	0	0	0.0645995	0.0755858	0.214592	0	0	0	0.0960615	0	0
SHIPPO_PRO_257|St6	0	0	0	0	0	0	0	0	0	0	0	0	0.0324465	0	0	0	0	0	0	0	0	0	0	0	0	0	0	0	0	0	0	0	0	0	0	0	0	0	0	0	0	0	0	0	0	0	0	0	0.0653595
SHIPPO_PRO_257|St7	0	0	0	0	0	0	0	0	0	0	0	0.0388954	0	0	0	0.0169693	0	0	0.0612745	0	0	0	0.211416	0.125235	0	0	0	0	0.062461	0	0.0623441	0	0	0	0	0	0	0	0	0	0	0	0	0	0.160772	0	0	0.0561167	0
SHIPPO_PRO_257|St8	0	0	0	0	0.0486145	0	0	0	0	0	0	0	0.025113	0	0	0	0	0	0.0735835	0.0600962	0	0	0	0	0	0	0	0	0	0.0727273	0.0725689	0.0458295	0	0	0	0.0654879	0	0	0	0	0	0	0	0	0	0	0	0	0
SHIPPO_PRO_257|St9	0	0	0	0	0	0	0	0	0	0	0	0.0632111	0	0	0	0	0	0	0	0.0786782	0.0764526	0	0	0	0	0	0	0	0	0	0	0	0	0	0	0	0	0	0	0	0.11274	0	0.196464	0	0	0	0	0	0
SHIPPO_PRO_258|St2	0	0	0	0	0	0.126263	0	0	0	0	0	0	0.0320718	0	0	0	0	0	0	0	0	0	0	0	0	0	0	0	0	0	0	0	0	0	0	0	0	0	0	0	0	0	0	0	0	0	0	0	0
SHIPPO_PRO_258|St3	0	0	0.0262536	0.0177242	0.0542594	0	0	0	0.0242483	0	0	0	0	0	0	0	0	0	0	0	0	0	0	0	0	0	0	0	0.0562114	0	0	0	0	0	0	0	0	0	0	0	0	0	0	0	0	0	0	0	0
SHIPPO_PRO_258|St4	0	0	0	0	0	0	0	0	0.0455166	0	0	0	0	0.0728863	0	0	0	0	0	0	0	0	0	0	0	0	0	0	0	0	0	0	0	0	0	0	0	0	0	0	0	0	0	0	0	0	0	0	0
SHIPPO_PRO_258|St5	0	0	0	0	0	0	0	0	0	0	0	0	0.0280426	0	0	0	0	0	0	0	0	0	0	0	0	0	0	0	0	0	0	0	0	0	0	0	0	0	0	0	0	0	0	0	0	0	0	0	0
SHIPPO_PRO_258|St7	0	0	0	0	0	0	0	0	0	0	0	0	0.0394945	0	0	0	0	0	0	0	0	0	0	0	0	0	0	0	0	0	0.15361	0	0	0	0	0	0	0	0	0	0	0	0	0	0	0	0	0	0
SHIPPO_PRO_258|St8	0	0	0	0	0	0	0	0	0	0	0	0	0	0.115741	0	0	0	0	0	0	0	0	0	0	0	0	0	0	0	0	0	0	0	0	0	0	0	0	0	0	0	0	0	0	0	0	0	0	0
SHIPPO_PRO_260|St2	0	0	0	0.0149948	0	0	0	0	0	0	0.106724	0	0.0164042	0.0318878	0	0	0.033389	0	0.0641437	0	0	0	0	0.0728863	0	0	0	0	0	0	0.0669792	0	0	0	0	0	0	0.164204	0	0	0	0	0	0	0	0	0	0	0
SHIPPO_PRO_260|St3	0	0	0	0.0186602	0	0.0751315	0	0	0	0	0	0	0	0	0.0411184	0	0	0	0	0	0	0	0	0	0	0	0	0	0	0	0	0	0	0	0	0	0	0	0	0	0	0	0	0	0	0	0	0	0
SHIPPO_PRO_260|St4	0	0	0	0	0	0	0	0	0	0	0	0	0	0.0581734	0	0	0	0	0	0	0	0	0	0	0	0	0	0	0	0	0	0	0	0	0	0	0	0	0	0	0	0	0	0	0	0	0	0	0
SHIPPO_PRO_260|St5	0	0	0	0	0	0	0	0	0	0	0	0	0	0	0	0.0242954	0	0	0	0	0	0	0	0	0.384615	0	0	0	0	0	0	0	0	0	0	0.0758725	0	0	0	0	0	0	0	0	0	0	0	0	0.0631313
SHIPPO_PRO_260|St7	0	0	0.0276014	0	0	0.0810373	0	0	0	0	0	0.0507872	0	0	0.0420698	0.0242072	0	0	0	0	0	0	0	0	0	0	0	0	0	0	0	0	0.0503778	0	0	0	0	0	0	0	0	0.144928	0	0.177305	0	0.10661	0	0	0
SHIPPO_PRO_260|St8	0	0	0	0	0	0	0	0	0.0625782	0	0	0	0	0	0	0	0	0	0	0	0	0	0	0	0	0	0	0	0	0	0	0	0	0	0	0	0	0	0	0	0	0	0	0	0	0	0.384615	0	0
SHIPPO_PRO_261|St10	0	0	0	0	0	0	0	0	0	0	0	0	0	0	0	0	0	0.152439	0	0	0	0	0.341297	0	0	0	0	0	0	0	0	0	0	0	0	0	0	0	0	0	0.108578	0	0	0	0	0.0984252	0	0	0
SHIPPO_PRO_261|St11	0.0163385	0	0.0162999	0	0	0	0	0	0.0143493	0.028777	0.0346981	0.0289436	0	0	0	0.0135943	0	0	0	0.0360101	0	0	0	0	0	0	0	0.181818	0	0.0433276	0	0	0	0	0.0546448	0	0	0.110375	0	0	0	0.0776398	0.0925069	0	0	0.0551268	0.0940734	0	0
SHIPPO_PRO_264|St2	0	0	0	0	0	0	0	0	0.0298686	0	0	0.0540249	0.0486027	0	0	0	0	0	0.0998004	0	0	0	0	0	0	0	0	0	0	0	0	0	0	0	0	0	0	0	0	0	0	0	0	0	0	0.123762	0.188679	0	0
SHIPPO_PRO_264|St3	0	0	0	0.0611247	0	0	0	0	0	0	0	0	0	0	0	0	0	0	0.140252	0.0959693	0	0	0	0	0	0	0	0	0	0	0	0	0	0	0	0	0.462963	0	0	0	0	0	0	0	0	0	0	0	0
SHIPPO_PRO_264|St4	0	0	0	0	0	0	0	0	0	0	0	0	0	0	0	0	0	0	0	0	0	0	0	0	0	0	0	0	0	0	0	0	0	0	0	0	0	0	0	0	0	0	0	0	0	0	0	0	0
SHIPPO_PRO_264|St5	0	0	0	0	0	0	0	0	0	0	0	0	0	0	0	0	0	0	0	0	0	0	0	0	0	0	0	0	0	0	0	0	0	0	0	0	0	0	0	0	0	0	0	0	0	0	0	0	0
SHIPPO_PRO_264|St6	0	0	0	0	0	0	0	0	0.0587889	0	0	0	0	0	0	0	0	0	0	0	0	0	0	0	0	0	0	0	0	0	0	0	0	0	0	0	0	0	0	0	0	0	0	0	0	0	0	0	0
SHIPPO_PRO_264|St7	0	0	0	0	0.0446229	0	0	0.0412201	0	0	0.0554017	0	0	0	0	0	0	0	0	0	0	0	0	0	0	0.324675	0	0	0	0	0	0.0371609	0	0	0	0	0	0	0	0	0	0	0	0	0	0	0	0	0
SHIPPO_PRO_264|St8	0	0	0	0	0	0	0	0	0.0506586	0	0.135135	0	0	0	0	0	0	0	0	0	0	0	0	0.21322	0	0	0	0	0	0	0	0	0	0	0	0	0	0	0	0	0	0	0	0	0	0	0	0	0
SHIPPO_PRO_265|St5	0	0.0990099	0	0	0	0	0	0	0.0595948	0	0	0	0.0488043	0	0	0	0	0	0	0	0	0	0	0	0.520833	0	0	0	0	0	0.175747	0	0	0	0	0	0	0	0	0	0	0.619195	0	0.387597	0	0	0	0	0
SHIPPO_PRO_265|St7	0	0	0	0.0267094	0	0	0	0	0.0353482	0	0	0	0	0	0	0	0	0	0	0	0	0	0	0	0	0	0	0	0.0824402	0	0	0	0	0	0	0	0	0	0	0	0	0	0	0	0	0	0	0	0
SHIPPO_PRO_268|St3	0	0	0	0	0	0	0	0	0	0.137741	0.179211	0	0	0	0	0	0	0	0.252525	0	0	0	0	0	0	0	0	0	0	0	0	0	0	0	0	0	0	0	0	0	0	0	0	0	0.544959	0	0	0	0
SHIPPO_PRO_270|St10	0	0	0	0	0	0	0	0	0	0	0	0	0	0	0	0	0	0	0	0	0	0	0	0	0	0	0	0	0	0	0	0	0	0	0	0	0	0	0	0	0	0	0	0	0	0	0	0	0
SHIPPO_PRO_270|St3	0	0.059312	0	0	0	0	0	0	0	0	0.0951475	0.0737463	0.0410341	0.068306	0	0	0.0659196	0	0	0	0.124069	0	0	0	0	0	0	0	0	0	0	0	0	0	0	0	0	0	0.813008	0	0	0	0	0.232558	0	0	0	0	0
SHIPPO_PRO_274|St7	0	0	0	0	0	0	0.507614	0	0	0	0	0	0	0.0979432	0	0	0	0	0	0.163399	0	0	0	0	0	0	0	0	0	0	0	0	0	0	0	0	0	0	0	0	0	0	0	0	0	0	0	0	0
SHIPPO_PRO_277|St2	0	0	0	0	0	0.102459	0	0	0	0	0	0	0	0	0	0	0	0	0.135135	0	0	0	0	0	0	0	0	0	0	0	0	0	0	0	0	0	0	0	0	0	0	0	0	0.632911	0	0	0	0	0
SHIPPO_PRO_277|St4	0	0	0	0	0.097561	0	0	0	0.145349	0	0	0	0	0	0	0	0	0	0	0	0	0	0	0	0	0	0	0	0	0	0	0	0	0	0	0	0	0	0	0	0	0	0	0	0	0	0	0	0
SHIPPO_PRO_277|St5	0	0	0	0.0532481	0	0	0	0	0	0	0	0	0	0	0.0739645	0	0	0	0	0	0	0	0.0649351	0	0	0	0	0	0	0	0	0	0	0	0	0	0	0	0	0	0.323625	0	0	0	0	0	0	0	0
SHIPPO_PRO_277|St6	0	0	0	0	0	0	0	0	0	0	0	0	0	0	0	0	0.128041	0	0	0	0	0	0	0	0	0	0	0	0	0	0	0	0	0	0	0	0	0	0	0	0	0	0	0	0	0	0	0.235294	0
SHIPPO_PRO_277|St7	0	0	0	0	0	0	0	0	0	0	0.0664452	0	0	0	0	0	0	0	0	0	0	0	0	0	0	0	0	0	0	0	0	0	0	0.112486	0	0	0	0	0	0	0	0	0	0	0	0	0	0	0
SHIPPO_PRO_291|St2	0	0	0	0	0	0	0	0	0	0	0	0	0	0	0	0	0	0	0	0	0.10395	0	0	0	0	0	0	0	0	0	0	0	0	0	0	0	0	0	0	0	0	0	0	0	0	0	0	0	0
SHIPPO_PRO_291|St4	0	0	0	0	0	0	0	0	0	0	0	0	0	0	0	0	0	0	0	0	0	0	0	0	0	0	0	0	0	0	0	0	0	0	0	0	0	0	0	0	0	0	0	0	0	0	0	0	0
SHIPPO_PRO_291|St5	0	0	0	0	0	0	0	0	0	0	0.124688	0	0	0	0	0	0	0	0	0	0	0	0	0	0	0	0	0	0	0	0	0	0	0	0	0	0	0	0	0	0	0	0	0	0	0	0	0	0
SHIPPO_PRO_293|St11	0	0.0803213	0	0	0	0	0	0	0	0	0	0	0	0	0	0	0	0	0	0	0	0	0	0	0	0	0	0	0	0.100402	0	0	0	0	0	0	0	0	0	0	0	0	0	0	0	0	0	0	0
SHIPPO_PRO_33|St10	0.0633488	0.016603	0.359	0.198167	0.448531	0.184298	0.15361	0.397501	1.06526	1.7024	1.88753	2.16306	0.296709	0.193761	0.556771	0.325462	0.75479	1.00711	1.09361	0.812536	0.731797	0.850159	0.816327	0.375411	0.441826	0.96463	0.923077	1.0101	0.443091	0.689995	1.64069	0.852383	0.151286	0	0.442233	0.175798	0.543478	0.474308	0	0.35524	0.796081	1.32122	1.49402	2.15139	0.620767	0.283768	0.940171	0.205761	1.12489
SHIPPO_PRO_33|St11	0.151123	0.0166334	0.744971	0.627602	0.606469	0.516415	0.615385	0.81749	2.18298	2.87793	2.8695	4.0501	0.37889	0.2138	0.938124	0.499896	0.968054	2.13523	1.7567	1.13537	0.695207	1.17521	1.22951	0.518135	0.734214	2.89389	0.923077	1.69492	0.610433	1.42646	1.39401	0.836088	0.129898	0.0588582	0.721821	0.264007	0.638104	0.316706	0	0.26738	1.65848	2.31788	2.48756	2.1652	0.794552	0.170358	0.515021	0.37931	1.29608
SHIPPO_PRO_33|St2	0.035888	0	0.261813	0.224831	0.362401	0.261682	0.465116	0.440191	1.22358	1.08349	2.16963	1.82927	0.299918	0.17585	0.58268	0.279174	0.642899	0.956938	1.41656	0.793418	0.479882	0.761697	1.23457	0.237643	1.04634	1.9544	0.619195	1.70648	0.755879	0.844091	1.73053	0.901607	0.109218	0	0.39128	0.353982	0.735971	0.636436	0.446429	0.180832	0.742115	2.07814	2.60521	1.69355	0.513113	0.114351	0.866551	0.17313	1.0734
SHIPPO_PRO_33|St3	0.0527234	0.0510899	0.278094	0.209086	0.322284	0.151057	0	0.291489	0.90203	0.836551	1.16046	1.19124	0.202784	0.177936	0.264982	0.184071	0.493583	0.550122	0.714924	0.446163	0.261682	0.54407	0.847458	0.192493	0.455927	0.328947	0	0.689655	0.141563	0.453172	0.584063	0.435903	0.0660647	0.059988	0.339559	0.209455	0.0928505	0.242522	0	0.0919118	0.5	1.34341	1.21335	0.493827	0.11534	0.0580383	0.263158	0.0702001	0.645729
SHIPPO_PRO_33|St4	0.056101	0	0.274451	0.169194	0.158946	0.186846	0.310078	0.307279	1.24907	1.01911	2.05941	1.91217	0.246148	0.0978282	0.403714	0.167762	0.584909	1.31974	1.37472	0.649542	0.406504	0.758397	1.67364	0.285578	0.744048	1.28617	0	1.5411	0.365169	0.597312	1.65289	0.60832	0.043573	0	0.390843	0.0886525	0.551978	0.0801925	0	0.361011	0.86741	0.834725	2	1.21753	0.228833	0	0.520833	0.208478	0.843514
SHIPPO_PRO_33|St5	0.0519647	0	0.473993	0.249891	0.317245	0.410448	0.772798	0.517241	1.75439	1.97704	2.16963	2.83078	0.245432	0.117394	0.76582	0.306877	0.701891	1.37725	1.41781	0.87822	0.517751	0.865801	1.2605	0.428367	1.04478	1.2945	0.619195	1.35823	0.419815	0.84493	1.23406	0.744077	0.0436586	0	0.390843	0.295159	0.639854	0.319489	0	0.0901713	1.17502	2.25564	2.5025	1.86235	0.285063	0.057241	0.431779	0.172771	0.669383
SHIPPO_PRO_33|St6	0.0247137	0	0.141189	0.0773395	0.0931532	0.0384468	0.158228	0.0790514	0.33176	0.392285	0.447154	0.368284	0.131221	0.100462	0.124636	0.0934915	0.24	0.430504	0.412088	0.362319	0.114329	0.331126	0.873362	0.048852	0.310559	0.333333	0	0.175439	0.0869313	0.102302	0.597525	0.262361	0.022482	0	0.0570776	0.121544	0.2849	0	0	0.0927644	0.191571	0.429923	0.306748	0.584795	0.117578	0.17616	0.0895255	0.142755	0.389922
SHIPPO_PRO_33|St7	0.0799744	0.016756	0.374205	0.306442	0.475113	0.410448	0.465116	0.402762	1.44409	1.65132	2.16963	2.44005	0.445293	0.156372	0.542387	0.328511	0.604642	1.67564	1.49978	0.704019	0.814212	0.431965	0.83682	0.28463	1.18519	0.641026	1.23077	1.36054	0.531023	0.843254	1.32122	0.783239	0.0436015	0.0593824	0.78125	0.266746	1.0064	0.239044	0	0.542005	1.3597	2.24252	2.1978	1.77706	0.627496	0.114155	0.605536	0.381282	1.16009
SHIPPO_PRO_33|St8	0.0162219	0	0.101266	0.0888212	0.0459876	0.0756144	0	0.0972952	0.238065	0.258732	0.724346	0.298762	0.101588	0	0.12275	0.0707014	0.138504	0.0611247	0.313761	0.149388	0.412139	0.328228	0.425532	0.096432	0	0	0	0.172117	0.0284414	0.303337	0.419287	0.159204	0.0221631	0.060241	0.0566893	0.0899011	0.373832	0.0808407	0	0.184162	0.0627353	0.420875	0.606061	0.247934	0.288517	0.0582751	0	0.0705219	0.147449
SHIPPO_PRO_33|St9	0.00828844	0	0.0643666	0.0453662	0.117813	0	0.15873	0.118413	0.191718	0.294985	0.404694	0.282057	0.0471565	0.0404367	0.145409	0.0650383	0.121261	0.185644	0.364964	0.09113	0.151918	0.221484	0.4329	0.0488759	0	0.330033	0.632911	0.17331	0.0287936	0.101678	0.170576	0.100867	0	0	0.0575705	0.0611995	0.378072	0.0825083	0	0.0940734	0.19305	0.253807	0.309598	0.168776	0.178147	0	0.0891266	0.0715564	0.268577
SHIPPO_PRO_64|St10	0	0	0	0	0	0	0	0	0	0	0	0	0.0281532	0	0	0	0	0	0	0	0	0	0	0	0	0	0	0	0	0	0	0	0.0772201	0	0	0	0	0	0	0	0	0	0	0	0	0	0	0	0
SHIPPO_PRO_64|St2	0	0	0	0.00741125	0	0.040783	0	0	0.0147449	0.0293945	0	0.0444543	0	0	0.0183722	0	0.0212495	0	0	0	0	0	0	0.0524659	0	0.161812	0	0	0.0530082	0	0	0.0205381	0.0247831	0	0	0.0276091	0.0966184	0	0	0	0.0628536	0.143781	0	0.139373	0.0443459	0	0	0.0607533	0.0278552
SHIPPO_PRO_64|St3	0.0074151	0	0	0.00998801	0	0	0	0.0288434	0	0.039185	0	0.0307125	0	0	0.0249938	0.0340059	0	0	0.0629327	0.0381679	0.0492854	0	0	0.0721501	0	0	0	0	0	0	0.0517866	0	0.0341647	0	0.0707214	0	0.265604	0	0	0	0	0	0	0	0.0593472	0.0704722	0	0.122599	0
SHIPPO_PRO_64|St4	0	0	0	0.00810241	0	0	0	0	0	0	0.0493827	0	0.0097972	0	0	0.00919963	0	0	0.0517598	0	0	0	0	0	0	0	0.238663	0.152207	0.0576203	0	0	0	0	0	0	0	0	0	0	0	0	0	0	0	0.0492368	0	0	0	0
SHIPPO_PRO_64|St5	0	0	0	0.00715564	0.0246124	0	0	0.0612245	0	0.0562905	0.0858369	0	0.0173868	0.0381388	0.035524	0.00812084	0	0	0.0452694	0	0	0	0	0.1001	0.1002	0	0.203252	0	0.0512033	0	0.0728067	0	0.0237925	0	0.049505	0.0268168	0	0	0	0	0	0	0	0	0.0427716	0	0	0	0
SHIPPO_PRO_64|St6	0	0	0	0	0	0	0	0.0315457	0	0	0	0	0	0	0	0	0	0	0.0720981	0.0423012	0.0549149	0	0	0	0	0	0	0	0	0	0	0.0308071	0	0	0	0	0	0	0	0	0.0968054	0	0	0	0	0	0	0.0457875	0
SHIPPO_PRO_64|St7	0	0	0	0.0287749	0.0247893	0.0785546	0	0	0.0285755	0	0.0869187	0.0645995	0	0	0.071187	0.0244718	0	0.0638978	0	0.0556638	0.0694686	0	0	0	0.100604	0.156986	0.202429	0.135135	0.0769823	0.0468823	0.0362713	0.039984	0.0240385	0	0.148441	0.0268528	0	0.0773994	0.307692	0	0.0607903	0.0700771	0	0.0683527	0.130492	0.104004	0	0.0298418	0.0536337
SHIPPO_PRO_64|St8	0	0	0	0	0	0	0	0.0541712	0	0	0	0	0.0232937	0	0	0	0	0	0	0	0	0	0	0.260756	0	0	0	0	0	0	0	0	0	0	0.134953	0	0	0	0	0	0	0	0	0	0.10917	0	0	0	0
SHIPPO_PRO_64|St9	0	0	0	0	0	0	0	0.094697	0	0	0	0	0	0	0	0	0	0	0	0	0	0	0	0	0	0	0	0	0	0	0	0	0	0	0	0	0	0	0	0	0	0	0	0	0	0.235849	0	0	0
SHIPPO_PRO_66|St10	0	0.0316256	0	0.0136184	0.16129	0.119617	0	0.0395257	0.0300571	0.0555247	0.0642674	0.0852515	0	0	0.0693722	0.0317561	0	0.126103	0.156863	0	0.0635728	0	0.393701	0.0707714	0	0.328947	0.338983	0.204082	0	0	0.0738007	0.0382117	0	0.113379	0	0	0	0	0	0	0	0.144092	0	0.283688	0	0	0	0	0
SHIPPO_PRO_66|St11	0.00707714	0	0.0372856	0.00954836	0.113993	0.0434405	0	0.0277932	0.0837521	0.0796813	0.090009	0	0.0124657	0	0.0240327	0.0224744	0	0.0877963	0.0592417	0.0706215	0.0448632	0	0.666667	0.0529381	0	0.225225	0.271739	0	0	0.115407	0.109589	0.0802568	0	0.0822368	0	0	0	0	0	0	0	0.218579	0	0	0	0	0	0	0.043611
SHIPPO_PRO_66|St2	0.00377472	0	0	0	0	0.0231214	0	0	0.055991	0.0424088	0.121536	0.0471624	0.00652231	0.0138947	0.0258766	0.00589067	0.0140885	0	0	0.0191095	0.0247586	0	0	0	0	0	0.13624	0	0	0	0.0300842	0.0433902	0	0	0	0	0	0	0	0	0.0464468	0.0578704	0	0.0598444	0.0311624	0.0446628	0	0	0
SHIPPO_PRO_66|St3	0.00611621	0	0	0	0	0	0	0.0246366	0.0182382	0.0681663	0.0393236	0	0	0	0	0	0	0	0.0507872	0	0	0	0	0.0465766	0	0	0	0	0.0977836	0.0513084	0.0473709	0	0	0	0	0	0	0	0	0	0	0.0928505	0.111359	0.0962464	0	0	0	0	0
SHIPPO_PRO_66|St4	0.00393996	0	0	0	0	0	0	0	0.0116822	0.065775	0.0496155	0.0165344	0	0	0	0.0122979	0	0.0477327	0.0952079	0	0	0	0.163132	0	0	0	0.136054	0.0852515	0.0404776	0	0.0304136	0	0	0	0	0	0	0	0	0	0	0	0	0	0	0.0445236	0.061237	0	0.0247463
SHIPPO_PRO_66|St5	0.00766959	0	0	0.00503373	0.0152323	0.0228624	0	0.0299356	0.0112309	0.0209205	0.0481464	0.0157406	0.00651678	0	0	0	0.0282366	0.0477099	0	0.0188359	0	0	0.163934	0.0275028	0.0819672	0	0	0	0	0	0	0	0	0.0442478	0	0	0	0.0678426	0	0	0	0.0577034	0	0.0609385	0.0310655	0	0	0.0217391	0.0238379
SHIPPO_PRO_66|St6	0	0	0	0	0	0	0	0	0.028401	0	0	0	0	0	0	0	0	0	0	0.0926355	0	0	0	0.070922	0	0	0	0	0	0.0813008	0.074184	0	0.0407166	0	0	0.0547945	0	0	0	0	0.112233	0	0	0	0	0	0	0	0
SHIPPO_PRO_66|St7	0	0	0.00915919	0.00930622	0.0279642	0	0.0602047	0	0.0311915	0.0193274	0.0877963	0.0720773	0.00601721	0	0.0118596	0.005383	0.0259673	0.0436681	0.0578202	0.0523378	0.0669942	0	0.151286	0.0249875	0	0	0.125313	0	0.0179276	0	0.0270124	0	0	0	0.0374532	0.0595474	0	0	0	0.0648508	0	0.0544662	0.123686	0	0	0	0	0.0200723	0
SHIPPO_PRO_71|St11	0	0	0	0	0	0	0	0	0.2	0	0	0.177936	0.0548246	0.0467071	0.11825	0.0254518	0	0	0	0.0618812	0.15361	0	0	0	0	0.205339	0	0	0	0	0.0854701	0.0600601	0	0	0.146199	0.0728332	0	0	0	0	0	0	0.207039	0.17762	0	0	0	0	0.0617665
SHIPPO_PRO_71|St9	0	0	0	0	0	0	0	0	0	0.0558347	0	0	0	0	0	0	0	0	0	0	0	0.171233	0	0	0	0	0	0	0	0	0	0	0	0	0	0	0	0	0	0	0	0	0	0	0	0	0	0	0
SHIPPO_PRO_8|St2	0.0185357	0	0	0	0	0	0	0	0	0	0	0.0477327	0	0	0	0	0	0.0483793	0	0	0	0	0	0	0	0	0	0	0	0	0	0	0	0.0488998	0	0	0	0	0	0	0.0955566	0.0598265	0.0455789	0.247831	0.0786782	0.0393082	0	0	0
SHIPPO_PRO_8|St4	0	0	0	0	0	0.0253807	0	0	0	0	0	0	0	0	0	0	0	0	0	0	0	0	0	0	0	0	0	0	0	0	0	0	0	0	0	0	0	0	0	0	0.0481464	0	0	0	0	0	0.122249	0	0
SHIPPO_PRO_8|St5	0	0.0304414	0	0	0	0.0348189	0	0	0	0.0306654	0.0505561	0	0	0	0.0463392	0.0373552	0	0	0	0	0.0528541	0	0	0	0	0	0	0	0	0	0	0	0	0	0	0	0	0.055991	0	0	0	0.0409165	0	0	0	0.0547645	0	0	0
SHIPPO_PRO_80|St11	0	0	0	0	0	0	0	0	0	0	0	0	0	0	0	0	0	0	0	0	0	0	0	0.0793651	0	0	0	0	0	0	0	0	0	0	0	0	0	0	0	0	0	0	0	0	0	0	0	0	0
SHIPPO_PRO_98|St9	0	0	0	0	0	0	0	0	0	0	0	0	0	0	0.0402576	0	0.0287026	0	0	0	0	0	0	0	0	0.597501	0.0380084	0	0	0	0	0.042123	0	0.0374953	0	0	0	0	0	0	0.0654879	0.0653595	0	0	0	0	0	0	0
vOTU_1046|St11	0	0	0.549451	0	0	1.63934	0	0	0	0	0	0	0	1.43885	0	0	0	0	0	0	0	4.08163	0	0	0	2	0	0	0	1.5873	0	0.793651	0	0	0	0	0	0	0	0	0	0	0	0	0	0	0	1.17647	0
vOTU_1082|St11	0	0	0	0	0	3.37079	0	0	0	0	0	0	0	2.12766	0	0	0	0	2.43902	1.20482	0	13.3333	0	0	2.43902	0	5.40541	2.12766	0	4.16667	0	0	0.636943	0	0.961538	0	0	0	0	0	0	0	0	0	0	0	0	0	0
vOTU_1139|St10	0	0	0	0	0	0	0	0	0	0	0	0	0	0	0	0	0	0	0	0	0	0	0	0	0	0	0	0	0	0	0	0	0	0	0	0	0	0	0	0	0	0	0	0	0	0	0	0	0
vOTU_1159|St9	0	0	0.571429	0	0	0	0	0	0	0	0	0	0	0	0	0	0	6.66667	1.0101	1.04167	0	10	0	1.5625	0	5.71429	0	0	2.52101	9.09091	1.42857	0	0	1.5625	0	0	0	0	0	0	0	0	0	0	0	0	0	0	1.53846
vOTU_1198|St11	0	0.487805	0	0	0	0	0	0	0	0.595238	0	0	0.398406	1.53846	0	0	0.469484	1.40845	0	2.6087	0	5	0	0.980392	0	0	2.32558	0	5.19481	6.89655	0	1.25	0	0.970874	0	0	0	0	0	0	1.25	0	0	0	0	0	0	0	0
vOTU_1208|St10	0	0	0	0	0	0	0	0	0	0	0	0	0	0	0	0	0	5.26316	3.22581	0	4.54545	0	0	5.88235	0	0	0	0	1.92308	0	7.40741	0	0	0	0	0	0	0	0	0	0	0	0	0	5	0	0	0	5.55556
vOTU_1231|St10	0	0	0	0	0	0	0	0	0	0	0	0	0	0	0	0	0	2.7027	3.7037	1.69492	0	10.5263	0	0	0	0	0	0	4.3956	0	0	0.943396	0	0	0	0	0	0	0	0	0	0	0	0	0	0	0	0	0
vOTU_1389|St2	0	0	0	0	0	0	0	0	1.51515	0	0	0	0	0	0	0	0	0	0	0	0	0	0	0	0	0	0	0	0	0	0	0	0	0	0	0	0	0	0	0	0	0	0	0	0	0	0	0	0
vOTU_1416|St11	0	0.465116	0	0	0	0	0	0	0	0	0	0	0	0	0	0	0	2.38095	0	0	0	0	0	0	0	0	0	0	0	1.11111	0	0.645161	0	0	0	0	0	0	0	0	0	0	0	0	0	0	0	0	0
vOTU_142|St10	0	0	0	0	0	0	0	0	0	0	0	0	0	0	0	0	0	0	0	0	0	0	0	0	0	0	0	0	0	0	0	0	0	0	0	0	0	0	0	0	0	0	0	0	0	0	0	0	0
vOTU_1475|St9	0	0	0	0	0	0	0	0	0	0	0	0	0	0	0	0	0	12.1951	3.33333	0	0	0	0	0	0	10.7143	4.34783	6.45161	0.934579	4.34783	3.33333	0	0	1.47059	0	0	0	0	0	0	0	0	0	0	0	0	0	0	0
vOTU_1483|St8	0	0	0	0	0	0	0	0	0	0	0	0	0	0	0	0	0	0	0	0	0	0	0	0	0	0	0	0	0	0	0	0	0	0	0	0	0	0	0	0	0	0	0	0	0	0	0	0	0
vOTU_1514|St7	0	0	0	0	0	0	0	0	0	0	0	0	0	0	0	0	0	0	0	0	0	0	0	0	0	0	0	0	0	0	0	0	0	0	0	0	0	0	0	0	0	0	0	0	0	0	0	0	0
vOTU_1544|St9	0	0	0	0	0	0	0	0	0	0	0	0	0	0	0	0	0	0	0	0	0	0	0	0	0	0	0	0	0	0	0	0	0	0	0	0	0	0	0	0	0	0	0	0	0	0	0	0	0
vOTU_1549|St10	0	0	0	0	0	0	0	0	0	0	0	0	0	0	0	0	0	0	0	0	0	0	0	0	0	0	0	0	0	0	0.70922	0	0	0	0	0	0	0	0	0	0	0	0	0	0.787402	0	0	0	0
vOTU_1573|St2	0	0	0	0	0	0	0	0	0	0	0	0	0	0	0	0	0	0	0	0	0	0	0	0	0	0	0	0	0	0	0	0	0	0	0	0	0	0	0	0	0	0	0	0	0	0	0	0	0
vOTU_1573|St3	0	0	0	0	0	0	0	0	0	0	0	0	0	0	0	0	0	0	0	0	0	0	0	0	0	0	0	0	0	0	0	0	0	0	0	0	0	0	0	0	0	0	0	0	0	0	0	0	0
vOTU_1573|St4	0	0	0	0	0	0	0	0	0	0	0	0	0	0	0	0	0	0	0	0	0	0	0	0	0	0	0	0	0	0	0	0	0	0	0	0	0	0	0	0	0	0	0	0	0	0	0	0	0
vOTU_1573|St5	0	0	0	0	0	0	0	0	0	0	0	0	0	0	0	0	0	0	0	0	0	0	0	0	0	0	0	0	0	0	0	0	0	0	0	0	0	0	0	0	0	0	0	0	0	0	0	0	0
vOTU_1573|St6	0	0	0	0	0	0	0	0	0	0	0	0.480769	0	0	0	0	0	0	0	0	0	0	0	0	0	0	0	0	0.529101	0	0	0	0	0	0	0	0	0	0	0	0	0	0	0	0	0	0	0	0
vOTU_1573|St7	0	0	0	0	0	0	0	0	0	0	0	0	0	0	0	0	0	0	0	0	0	0	0	0	0	0	0	0	0	0	0	0	0	0	0	0	0	0	0	0	0	0	0	0	0	0	0	0	0
vOTU_1573|St8	0	0	0	0	0	0	0	0	0	0	0	0	0	0	0	0	0	0	0	0	0	0	0	0	0	0	0	0	0	0	0	0	0	0	0	0	0	0	0	0	0	0	0	0	0	0	0	0	0
vOTU_1573|St9	0	0	0	0	0	0	0	0	0	0	0	0	0	0	0	0	0	0	0	0	0	0	0	0	0	0	0	0	0	0	0	0	0	0	0	0	0	0	0	0	0	0	0	0	0	0	0	0	0
vOTU_1740|St7	0	0	0	0	0	0	0	0	0	0	0	0	0	0	0	0	0	4	0	0	0	0	0	0	0	0	0	0	0	0	0	0	0	0	0	0	0	0	0	0	0	0	0	0	0	0	0	0	0
vOTU_1740|St8	0	0	0	0	0	0	0	0	0	0	0	0	0	0	0	0	0	0	3.0303	0	0	0	0	0	0	0	0	0	0	0	0	0	0	0	0	0	0	6.25	0	0	0	0	0	0	0	0	0	0	0
vOTU_184|St8	0	0	0	0	0	0	1.5873	0	0	0	0	0	0	0	0	0	0	0	0	0	0	0	0	0	0	0	0	0	0	0	0	0	0	0	1.35135	0	0	0	1.35135	0	0	0	0	0	0	0	0	0	0
vOTU_1856|St2	0	0	0	0	0	0	0	0	0	0	0	0	0	0	0	0	0	0	0.355872	0	0	0	0	0	0	0	0	0	0	0	0	0	0	0	0	0	0	0	0	0	0	0	0	0	0	0	0	0	0
vOTU_1856|St3	0	0	0	0	0	0	0	0	0	0	0	0	0	0	0	0	0	0	0	0	0	0	0	0	1.38889	0	0	0	0	0	0	0	0	0	0	0	0	0	0	0	0	0	0	0	0	0	0	0	0
vOTU_1856|St4	0	0	0	0	0	0	0	0	0	0	0	0.632911	0	0	0	0	0	0	0	0	0	0	0	0	0	0	0	0	0	0	0	0	0	0	0	0	0	0	0	0	0	0	0	0	0	0	0	0	0
vOTU_1915|St7	0	0	0	0	0	0	0	0	0	0	0	0	0	0	0	0	0	0	0	0	0	0	0	0	0	0	0	0	0	0	0	0	0	0	0	0	0	0	0	0	0	0	0	0	0	0	0	0	0
vOTU_1921|St8	0	0	0	0	0	0	0	0	0	0	0	0	0	0	1.29032	0	0	0	0	0	0	0	0	0	0	0	0	0	0	0	0	0.540541	0	0	0	0	0	0	0	0	0	0	0	0	0	0	0	0	0
vOTU_1921|St9	0	0	0	0	0	0	0	0	0	0	0	0	0	0	0	0	0	0	0	0	0	0	0	0	0	0	0	0	0	0	0	0	0	0	0	0	0	0	0	0	0	0	0	0	0	0	0	0	0
vOTU_1959|St11	0	0	0	0	0	0	0	0	0	0	0	0.30303	0	0	0	3.6855	0	0	0.321543	0	0	0	0	0	0	0	0	0	0	0	0.325733	0	0	0	0	0	0	0	0	0	0	0	0	0	0	0	2.89855	0	0
vOTU_2010|St5	0	0	0.205128	0.0620347	0	0	0	0	0	0.180832	0	0	0.292826	0	0	0	0.411523	0.955414	0.638298	0.557103	0.22779	1.47059	0	0.381679	0	0	0	0.549451	1.06762	1.6129	0.211416	0.941915	0	0.319489	0	0	0	0	0	0	0	0	0	0	0.182482	0	0.37594	0	0.367647
vOTU_2012|St10	0	0	0	0	0	0	0	0	0	0	0	0	0	0	0	0	0	0	0	0	0	0	0	0	0	0	0	0	0	0	0	0	0	0	0	0	0	0	0	0	0	0	0	0	0	0	0	0	0
vOTU_2025|St9	0	0	0	0	0	0	0	0	0	0	0	0	0	0	0	0	0	0	0	0	0	0	0	0	0	0	0	0	0	0	0	0	0	0	0	0	0	0	0	0	0	0	0	0	0	0	0	0	0
vOTU_2111|St5	0	0	0	0	0	0	0	0	0	0	0	0	0	0	0	0	0	0	0	0	0	0	0	0	0	0	0	0	0	0	0	0	0	0	0	0	0	0	0	0	0	0	0	0	0	0	0	0	0
vOTU_2111|St7	0	0	0	0	0	0	0	0	0	0	0	0	0	0	0	0	0	0	0	0	0	0	0	0	0	0	0	0	0	0	0	0	0	0	0	0	0	0	0	0	0	0	0	0	0	0	0	0	0
vOTU_2111|St8	0	0	0	0	0	0	0	0	0	0	0	0	0	0	0	0	0	0	0	0	0	0	0	0	0	0	0	0	0	0	0	0	0	0	0	0	0	0	0	0	0	0	0	0	0	0	0	0	0
vOTU_217|St8	0	1.21951	0	0	0	0	0	0	0	0	0	0	0	0.809717	0	0.338983	0	11.1111	0	0.588235	0	6.45161	0	0	0	2.88462	0	0	1.13636	6.16438	0.520833	0.347222	0	1.54639	0	0	0	0	0	0	0	0	0	0	0	0	0	0	0
vOTU_217|St9	0	2.11268	0	0	0	0.881057	0	0	0	1.6	0	0	0.236967	0.75188	0	0	0.2457	15.7303	0	2.29885	0.70922	15.1515	0	0.581395	0	9.73451	1.21951	0	1.76056	8.60927	4.45545	2.00669	0	3.48259	0	0	0	0	0	0	0	0	0	0	0	1.0989	0	0	0
vOTU_2211|St6	0	0	0	0	0	0	0	0	0	0	1.02041	0	0	0	0	0	0	0	0	0	0	0	0	0	0	0	0	0	0	0	0	0	0	0	0	0	0	0	0	0	0	0	0	0	0	0	0	0	0
vOTU_2241|St11	0	0	0	0	0	0	0	0	0	0	0.507614	0.383142	0	0	0.283286	0	0	0	0	0	0	0	0	0	0	0	3.57143	0	0	0	0	0.389105	0	0	0	0	0	0	0	0	0	0	0	0	0	0	1.69492	0	0
vOTU_2261|St11	0	0	0	0	0	0	0	0	0	0	0	0	0	0	0	0	0	0	0	0	0	8.33333	0	0	0	0	0	0	0	0	0	0	0	0	0	0	0	0	0	0	0	0	0	0	0	0	0	0	0
vOTU_2356|St4	0	1.5444	0	0	0	0	0	0	0	0	0	0	0.260417	1.38889	0	0	0	5.60748	0	0	0.877193	0	0	1.06383	0	3.92157	3.7037	1.49254	1.23967	6.79612	0.909091	0.881057	0	0.826446	0	0	0	0	0	0	0	1.26582	0	0	0	1.21951	0	0	0
vOTU_2356|St5	0	1.25392	0	0	0	0.671141	0	0	0	0.421941	0	0	0	1.06952	0	0	0	6.20155	0.60241	0.510204	0	5.35714	0	0	1.75439	11.5385	5.40541	0	1.50376	6.10687	0.729927	1.14504	0	1.37931	0	0	0	0	0	0	0	1.9802	0	0	0	0	0	0	0
vOTU_2375|St4	0	0	0.40404	0	1.0989	6.54762	0	4.67626	0	0	0.913242	0	0.398406	0.3663	0	0	0.737101	6.0241	6.80851	2.69058	3.26797	14.433	4.5977	6.79012	1.5748	12.3967	21.8182	4.85437	2.95203	6.25	4.54545	0.740741	0	0	0	0	0	5.40541	0	0	0	1.14286	3.44828	0	0	0.740741	0	0	0
vOTU_2375|St5	0	0.257732	0	0	0.549451	4.7619	0	2.15827	0	0	0.921659	0	0.198807	1.0989	0.352113	0	0.737101	6.06061	7.62712	2.24215	2.58065	17.5258	1.13636	8.02469	0	10.7438	19.2661	2.91262	1.10701	2.34375	0.757576	0	0	0	0	0	0	4.5045	0	0.793651	0.598802	0.574713	2.58621	0	0.636943	0.740741	0	0	0.552486
vOTU_2375|St6	0	0	0	0	0.47619	0	0	0	0	0	0.763359	0	0	0	0	0	0	0	0.70922	0	0	0	0	0	0	0	8.19672	0	0.526316	0	0	0	0	0	0	0	0	0	0	0	0	0	0	0	0	0	0	0	0
vOTU_2375|St7	0	0	0	0	0.302115	0.666667	0	1.92308	0	0	0	0	0.21322	0.806452	0	0	0	1.34228	2.28311	1.44928	1.43885	6.97674	0	1.34228	0	6.30631	6.93069	1.02041	1.16732	3.4188	0	0.414938	0	0	0	0	0	1.86916	0	0.869565	0	0	0	0	0	0	0	0	0
vOTU_2390|St10	0	0	0	0	0	0	0	0	0	0	0	0	0	0	0	0	0	0	0	0	0	0	0	0	0	0	0	0	0	0	0	0	0	0	0	0	0	0	0	0	0	0	0	0	0	0	0	0	0
vOTU_2460|St9	0	0	0	0	0	0	0	0	0	0	0	0	0	0	0	0	0	0	0	0	0	0	0	0	0	0	2.43902	0	0	0	0	0	0	0	0	0	0	0	0	0	0	0	0	0	0	0	0	0	0
vOTU_2481|St10	0	0	0	0	0	0	0	0	0	0	0	0	0	0	0	0	0	0	0	0	0	0	0	0	0	0	0	0	0	0	0	0	0	0	0	0	0	0	0	0	0	0	0	0	0	0	0	0	0
vOTU_2499|St5	0	0	0	0	0	0	0	0	0	0	0	0	0	0	0	0	0	0	0	0	0	0	0	0	0	0	0	0	0	0	0	0	0	0	0	0	0	0	0	0	0	0	0	0	0	0	5.55556	0	0
vOTU_2499|St7	0	0	0	0	0	0	0	0	0	0	0	0	0	0	0	0	0	0	0	0	0	0	0	0	0	0	0	0	0	0	0	0	0	0	0	0	0	0	0	0	0	0	0	0	0	0	0	0	0
vOTU_2499|St9	0	0	0	0	0	0	0	0	0	0	0	0	0	0	0	0	0	0	0	0	0	0	0	0	0	0	0	0	0	0	0	0	0	0	0	0	0	0	0	0	0	0	0	0	0	0	6.66667	0	0
vOTU_2619|St10	0	0	0	0	0	0	0	0.529101	0	0	0.645161	0.621118	0	0	0	0	0	0	0	1.6	0	0	0	0	0	0	1.69492	1.23457	0	0.775194	0	0.44843	0	0	0	0	0	0	0	0	0	0	0	0.729927	0.729927	0	0	0	0
vOTU_2643|St8	0	0	0	0	0	0	0	0	0	0	0	0	0	0	0	0	0	0	0	0	0	0	0	0	0	0	0	0	0	0	0	0	0	0	0	0	0	0	0	0	0	0	0	0	0	0	0	0	0
vOTU_2643|St9	0	0	0	0	0	0	0	0	0	0	0	0.526316	0	0	0	0	0	0	0	0	0	0	0	0	0	0	0	0	0	0	1.14943	0	0	0	0	0	0	0	0	0	0.884956	0	0	0	0	0	0	0	0
vOTU_2736|St8	0	0	0	0	0	0	0	0	0	0	0	0	0	0	0	0	0	0.970874	0	0	0	13.3333	0	0	0	0	0	0	0	4.9505	0	0.507614	0	0	0	0	0	0	0	0	0	0	0	0	0	0	0	0	0
vOTU_2736|St9	0	1.07239	0.228833	0.204918	0	0.578035	0	0	0.243309	1.65289	0	0.352113	0	0.851064	0	0	0.277778	12.7517	1.74672	1.35135	0	13.7255	0	1.84049	1.02041	18.3333	3.07692	1.47059	3.83275	14.0845	3.97727	1.03093	0	0	0	0	0	0	0	0	0	0.806452	0	0	0	0.917431	0	0	0.606061
vOTU_2751|St11	0	0.909091	0	0	0	0	0	0	0	0	0	0	0	0	0	0	0	1.81818	0	0.884956	0	0	0	0	0	0	0	0	2.5641	3.92157	0	0.819672	0	0	0	0	0	0	0	0	0	0	0	0	0	1.96078	0	0	0
vOTU_2778|St4	0	0	0	0	0	0	0	0	0	0	0	0	0	0.666667	0	0	0.3367	2.5	0	0	0	2.5	0	0	0	4.44444	2.5641	0	0.561798	0	0	0.558659	0	0	0	0	0	0	0	0	0	0	0	0	0	0	0	0	0
vOTU_2778|St7	0	0.334448	0	0	0	0	0	0	0	0	0	0	0	0	0	0	0	5.55556	0	0	0	6.89655	0	0	0	0	2.7027	1.26582	1.68539	6.89655	0	0.578035	0	0	0	0	0	0	0	0	0	0	0	0	0	0	0	0	0
vOTU_2818|St4	0	0	0	0	0	0	0	0	0	0	0	0	0	0	0	0	0	0	0	0	0	0	0	0	0	0	0	0	0	0	0	0	0	0	0	0	0	0	0	0	0	0	0	0	0	0	0	0	0
vOTU_2826|St4	0	0	0	0	0	0	0	0.357143	0	0	0	0	0	0.409836	0	0	0.581395	7.36842	0.641026	1.16279	0	4.16667	0	0.694444	1.92308	4.65116	0	0	0.869565	7.31707	2.63158	0.393701	0	0.869565	0	0	0	0	0	0	0	0	0	0	0	0	0	0	0
vOTU_2826|St5	0	0.30581	0	0	0	0	0	0	0	0.529101	0	0	0	1.2766	0	0	0.609756	6.45161	0.684932	0	0	8.33333	0	0	0	6.97674	0	0	0.934579	4.54545	0.970874	0.413223	0	0	0	0	0	0	0	0	0	0	0	0	0	0	0	0	0
vOTU_2872|St8	0	0	0	0	0	0	2.22222	0	0	0	0	0	0	0	0	0	0	0	0	0	0	0	0	0	0	0	0	0	0	0	0	0	0	0	0	0	0	0	0	0	0	0	0	0	1.14943	0	0	0	0
vOTU_2914|St2	0	0	0	0.540541	0	0	0	0	0	0	0	0	0	0	0	0	0	0	0	0	0	0	0	0	0	0	0	0	1.49254	0	0	0	0	0	0	0	0	0	0	0	0	0	0	0	0	0	0	0	0
vOTU_2914|St4	0	0	0	0	0	0	0	0	0	0	0	0	0	0	0	0	0	0	0	0	0	0	0	0	0	0	0	0	0	0	0	0	0	0	0	0	0	0	0	0	0	0	0	0	0	0	0	0	0
vOTU_2988|St4	0	0	0	0	0	0	0	0	0	0	0	0	0	0	0	0	0	2.77778	4.91803	0	0	6.25	0	0	0	20	0	0	1.23457	2.22222	0	0	0	0	0	0	0	0	0	0	0	0	0	0	0	0	0	0	0
vOTU_2988|St5	0	0	0	0	0	2.17391	0	0	0	1.51515	0	0	0	0	0	0	0	2.5641	1.78571	0	0	0	0	0	0	6.66667	0	0	0	0	0	0	0	0	0	0	0	0	0	0	0	0	0	0	0	0	0	0	0
vOTU_302|St6	0	1.07527	0	0	0	0	0	0	0.320513	0.980392	0	0	0	0.574713	0	0.377358	0.803213	7.07071	0	0	0	7.31707	0	0	0	2.94118	0	1.42857	1.2	9.64912	0	0	0	0	0	0	0	0	0	0	0	0	0	0	0	1.2987	0	0	0
vOTU_302|St7	0	0.722022	0	0	0	0	0	0	0	1.40187	0	0	0.242131	0	0	0	0.77821	9.1954	1.23457	0.561798	0	6.66667	0	0	0	10	3.33333	1.33333	1.17647	10.5691	0.833333	0.471698	0	0.892857	0	0	0	0	0	0	0	0	0	0	0	2.22222	0	0	0
vOTU_302|St8	0	0.3663	0	0	0	0	0	0.37037	0	1.91388	0	0	0	0	0	0	0	6.52174	0	0	0	5	0	0	0	6.25	3.57143	0	1.9305	6.03448	0	0	0	0	0	0	0	0	0	0	0	0	0	0	0	2.43902	2.04082	0	0
vOTU_302|St9	0	0	0	0	0	0	0	0	0	1.73913	0	0	0	0	0	0	0.34965	6.42202	0.555556	0.510204	0	6.25	0	0	0	7.69231	2.85714	1.21951	1.43885	10.4	1.37931	0.42735	0	0	0	0	0	0	0	0	0	0	0	0	0	1.06383	0	0	0
vOTU_3039|St9	0	0	0	0	0	0	0	0	0	0	0	0	0	0	0	0	0	0	0	0	0	0	0	0	0	0	0	0	0	0	0	0	0	0	0	0	0	0	0	0	0	0	0	0	0	0	0	0	0
vOTU_3085|St6	0	0	0	0	0	0	0	0	0.286533	0	0	0	0	0	0	0	0	0	0	0	0	0	0	0	0	0	0	0	0	0	0	0	0	0	0	0	0	0	0	0	0	0	0	0	0	0	0	0	0
vOTU_3085|St7	0	0	0	0	0	0	0	0	0	0	0	0	0	0	0	0.649351	0	0	0	0	0	0	0	0	0	0	0	0	0	0	0	0	0	0	0	0	0	0	0	0	0	0	0	0	0	0	0	0	0
vOTU_3085|St8	0	0	0	0	0	0	0	0	0	0	0	0	0	0	0	0	0	0	0	0	0	0	1.51515	0	0	0	0	0	0	0	0	0	0	0	0	0	0	0	0	0	0	0	0	0	0	0	0	0	0
vOTU_314|St10	0	0	0	0	0	0	0	0	0	0	0	0	0	0	0	0	0	0	0	0	0	0	0	0	0	0	0	0	0	0	0	0	0	0	0	0	0	0	0	0	0	0	0	0	0	0	0	0	0
vOTU_3179|St10	0	0	0	0	0	0	0	0	0	0	4	0	0	0	0	0	0	0	0	0	0	0	0	0	0	0	0	0	0	0	0	0	0	0	0	0	0	0	0	0	0	0	0	0	0	0	0	0	0
vOTU_3201|St2	0	0	0	0	0	0	0	0	0	0	0	0	0	0	0	0	0.598802	0	0	0	0	0	0	0	0	0	0	0	0	0	1.16279	0	0	0	0	0	1.42857	0	0	0	0.869565	0	0	0	0	0	0	0	0
vOTU_3201|St4	0	0	0	0	0	0	0	0	0.377358	0	0	0	0.310559	0	0	0	0	0	0	0	0	0	0	0	0	0	0	0	0	0	0	0	0	0	0	0	0	0	0	0	0	1.78571	0	0	0	0	0	0	0
vOTU_3236|St9	0	0	0	0	0	0	0	0	0	0	1.28205	0	0	0	0	0	0	0	0	0	0	0	0	0	0	0	0	0	0	0	0	0	0	0	0	0	0	0	0	0	0	0	0	0	0	0	0	0	0
vOTU_326|St10	0	0	0	0	0	0	0	0	0	0	0	0	0	0	0	0	0	0	0	0	0	0	0	0	0	0	0	0	0	0	0	0	0	0	0	0	0	0	0	0	0	0	0	0	0	0	0	0	0
vOTU_3295|St4	0	0.309598	0	0	0	0	0	0	0.234192	0.421941	0.746269	0	0.21692	0	0	0	0.60241	7.69231	0	0	0	7.5	0	0	0	6	0	0	3.32103	7.31707	2.91971	0	0	0.684932	0	0	0	0	0	0	0	0	0	0	0	0	0	0	0
vOTU_3295|St5	0	0	0	0	0	0.571429	0	0	0.225734	0	0.719424	0	0	0	0	0	0	5.17241	0	0.456621	0	11.9048	0	0	0	3.50877	0	0	1.06007	3.27869	1.35135	0	0	0	0	0	0	0	0	0	0	0	0	0	0	0	0	0	0
vOTU_3311|St10	0	0	0	0	0	0	0	0	0	0	0	0	0	0	0	0	0	0	0	0	1.21951	0	0	0	0	0	0	0	0	0	0	0	0	0	0	0	0	0	0	0	0	0	0	0	0	0	0	0	0
vOTU_3414|St11	0	0	0	0	0	0	0	0	0	0	0	0	0	0	0	0	0	0	0	0	0	0	0	0	0	0	0	0	0	0	0	0	0	0	0	0	0	0	0	0	0	0	0	0	0	0	13.6364	0	0
vOTU_3463|St8	0	0	0	0	0	0	0	0	0	0	0	0	0.462963	0	0	0	0	0	0	0	0	0	0	0	0	0	0	0	0	0	0	0.632911	0	0	0	0	0	0	0	0	0	0	0	0	0	0	0	0	0
vOTU_3483|St4	0	0.515464	0	0	0	0	0	0	0	0	0	0	0	0	0	0	0	3.38983	0.961538	0.980392	0	0	0	0	0	5.88235	0	0	0.775194	1.38889	4.47761	0.641026	0	0	0	0	0	0	0	0	0	0	0	0	0	0	0	0	0
vOTU_3483|St5	0	0	0	0	0	0	0	0	0	0	0	0	0	0	0	0	0	1.96078	0	1.04167	0	4	0	0	0	7.14286	0	0	0	1.5873	0	0.75188	0	0	0	1.40845	0	0	0	0	0	0	0	0	0	0	0	0	0
vOTU_35|St9	0	0	0	0	0	1.03093	0	0	0	0	0	0	0	0	0	0	0	0	0	0	0	0	0	0	0	0	0	0	0	0	0	0	0	0	0	0	0	0	0	0	0	0	0	0	0	0	0	0	0
vOTU_3516|St7	0	0	0	0	0	0	0	0	0	0	0	0	0	0	0	0	0	3.7037	0	0	0	0	0	0	0	9.09091	9.09091	0	0	0	0	0	0	0	0	0	0	0	0	0	0	0	0	0	0	0	0	0	0
vOTU_3523|St11	0	0	1.72414	1.40845	0	0	3.33333	0	0	0	0	0	0	0	0	0	0	0	0	0	0	0	0	0	0	4.54545	0	0	0	0	0	2.38095	0	0	0	0	0	0	0	0	0	0	0	0	0	0	0	0	0
vOTU_3528|St10	0	0	0	0	0	0	0	0	0	0	0	0	0	0	0	0	0	0	0	0	0	0	0	0	0	0	0	0	0	0	0	0	0	0	0	0	0	0	0	0	0	0	0	0	0	0	0	0	0
vOTU_3566|St2	0	0	0	0	0	0	0	0	0	0	0	0	0	0	0	0	0	0	0	0	0	0	0	0	0	0	0	0	0	0	2.85714	0	0	0	0	0	0	0	0	0	0	0	0	0	0	0	0	0	0
vOTU_3580|St8	0	0	0	0	0	0	0	0	0	0	0	0	0	0	0	0	0	0	0	0	0.940439	0	1	0	0	0	0	0	0.694444	0	2.0202	0	0	0	0	0	0	0	0	0	0	0	0	0	0	0	0	0	0
vOTU_3582|St4	0	0	0	0	0.507614	0	0	0	0	0	0	0	0	0	0	0	0	0	0	0	0	0	0	0	0	0	3.0303	0	0	0.8	0	0	0	0	0	0	0	0	0	0	0.740741	0	0	0	0	0	0	0	0
vOTU_3728|St10	0	0	0	0	0	0	0	0	0	0	0	0	0	0	0	0	0	0	0	0	0	0	0	0	0	0	0	0	0	0	0	0	0	0	0	0	0	0	0	0	0	0	0	0	0	0	0	0	0
vOTU_3786|St10	0	0	0	0	0	0	0	0	0	0	0	0	0	0	0	0	0	0	0	0	0	0	0	0	0	0	0	0	0	0	0	0	0	0	0	0	0	0	0	0	0	0	0	0	0	0	0	0	0
vOTU_3823|St10	0	0	0	0	0	0	0	0	0	0	1.14943	0	0.574713	0	0	0	0	0	2.5	0	0	0	0	0	0	0	0	0	3.33333	0	0	0	0	0	0	0	0	0	0	0	0	0	0	0	0	0	0	0	0
vOTU_4027|St8	0	0	0	0	0	0	0	0	0	0	0	0	0	0	0	0	0	0	0	0	0	0	0	0	0	0	0	0	0	0	0	0	0	0	0	0	0	0	0	0	0	0	0	0	0	0	0	0	0
vOTU_4047|St4	0	0.534759	0	0	0	0	0	0	0	0	0	0	0	0	0	0	0	0	0	0	0	5.55556	0	0	0	0	0	0	1.55039	3.27869	0	0	0	0	0	0	0	0	0	0	0	0	0	0	0	0	0	1.44928	0
vOTU_4047|St5	0	0	0	0	0	1.03093	0	0	0	0	0	0	0	0	0	0	0	5.35714	1.13636	0	0	2.63158	0	0	0	4.16667	0	0	2.12766	6.06061	1.28205	0	0	0	0	0	0	0	0	0	0	0	0	0	0	0	0	0	0
vOTU_4057|St11	0	4.58221	0.265957	0.573066	0.280112	6.07477	0.724638	1.01695	0.557103	7.72059	2.31214	0.367647	0.97561	6.04651	2.22222	0.369004	4.83461	38.5965	7.14286	6.38298	4.40252	25.4237	1.40845	7.5	3.48837	25	7.8125	8.77193	12.4555	27.8912	8.27586	8.79479	0.310559	1.03093	0.568182	0	0	2.38095	0	0	0	4.09836	0	2.5641	0	2.85714	0	0	3.06122
vOTU_4097|St7	0	0	0	0	0	0	0	0	0	0	0	0	0	0	0	0	0	0	0	0	20.2899	0	27.2727	38.5714	0	0	0	0	0	0	0	0	0	0	0	0	0	0	0	0	0	0	0	0	0	0	0	1.85185	0
vOTU_4244|St11	0	0.934579	0	0	0	0	0	0	0	0	0	0	0	2.04082	0	0	0	5.71429	0	0	0	0	0	0	0	0	0	0	0	2	0	0	0	0	0	0	0	0	0	0	0	0	0	0	0	0	0	0	0
vOTU_4248|St7	0	0	0	0	0	0	0	0	0	0	0	0	0	0	0	0	0	0	0	0	0	0	0	0	0	0	0	0	0	0	0	0	0	0	0	0	0	0	0	0	0	0	0	0	0	0	0	0	0
vOTU_4412|St9	0	0	0	0	0	0	0	0	0	0	0	0	0	0	0	0	0	0	0	0	0	0	0	0	0	0	0	0	0	0	0	0	0	0	0	0	0	0	0	0	0	0	0	0	0	0	0	0	0
vOTU_4417|St4	0	0	0	0	0	0	0	1.16279	0	0	0	0	0	0	0	0	0	0	0	0	1.69492	0	0	2.43902	0	0	9.52381	0	0	2.7027	0	0	0	0	0	0	0	0	0	0	0	0	0	0	0	0	0	0	0
vOTU_4549|St8	0	0	0	0	0.4329	0	0	0	0	0	0	0	0	0	0	0	0	1.03093	1.34228	0	0	0	0	0	0	0	0	0	0.531915	2.06186	0	0.46729	0	0	0	0	0	0	0	0	0	0	0	0	0	0	0	0	0
vOTU_4561|St2	0	0	0	0	0	0	0	0	0	0	0	0	0	0	0	0	0.884956	11.1111	1.69492	0	0	0	0	0	0	0	0	0	2.5974	5.12821	0	0	0	0	0	0	0	0	0	0	0	0	0	0	0	0	0	0	0
vOTU_4561|St4	0	0	0	0	0	0	0	0	0	0	0	0	0	0	0	0	0	5.55556	0	0	0	0	0	0	0	0	0	0	0	2.63158	0	0	0	0	0	0	0	0	0	0	0	0	0	0	0	0	0	0	0
vOTU_4682|St9	0	0	0	0	0	0	6.66667	0	0.4	0	0	0	0	0	0	0	0	0	0	0	0	0	0	0	0	0	10	9.09091	0	0	0	0	0	0	0	0	0	0	0	0	0	0	0	0	0	0	0	0	0
vOTU_4689|St4	0	0	0	0	0	0	0	0	0	0	0	0	0	0	0	0	0	0	0	0	0	0	0	0	0	0	0	0	0	0	0	0	0	0	0	0	0	0	0	0	0	0	0	0	0	0	0	0	0
vOTU_4819|St6	0	0	0	0	0	0	0	0	0	0	0	0	0	0	0	0	0	0	0	0	0	0	0	0	0	0	0	0	0	0	0	0	0	0	0	0	0	0	0	0	0	0	0	0	0	0	0	0	0
vOTU_4819|St7	0	0	0	0	0	0	0	0	0	0	0	0	0	0	0	0	0	0	0	0	0	0	0	0	0	0	0	0	0	0	0	0	0	0	0	0	0	0	0	0	0	0	0.595238	0	0	0	0	0	0
vOTU_487|St2	0	0	0	0	0	0	0	0	0	0	0	0	0	0	0	0	0	0	0	0	0	0	0	0	0	0	0	0	0	0	0	0	0	0	0	0	0	0	0	0	0	0	0	0	0	0	0	0	0
vOTU_4899|St11	0	0	0	0	0	0	0	0	0	0	0	0	0	0	0	0	0	0	0	0	0	0	6.25	0	0	0	0	0	0	0	0	0	0	0	0	0	0	0	0	0	0	0	0	0	0	0	0	0	0.980392
vOTU_4907|St10	0	0	0	0	0	0	0	0	0	0	0	0	0	0	0	0	0	0	0	0	0	0	0	0	0	0	0	0	0	0	0	0	0	0	0	0	0	0	0	0	0	0	0	0	0	0	0	0	0
vOTU_4912|St4	0	0	0	0	1.35135	0	0	1.33333	0	0	0	0	0	0	0	0	0	0	0	0	0	0	0	0	0	0	0	0	2.08333	2.5641	0	0	0	0	0	0	0	0	0	0	0	0	0	0	0	0	0	0	0
vOTU_4912|St5	0	0	0	0	1.33333	4.7619	0	0	0	0	0	0	0.714286	0	0	0	0	0	1.96078	0	0	0	0	0	0	0	0	0	0	0	0	0	0	0	0	0	0	0	0	0	0	0	0	0	0	0	0	0	0
vOTU_5068|St3	0	0	0	0	0	0	0	0	0	0	0	0	0	0	0	0	0	0	0	0	0	0	0	0	0	0	0	0	0	0	0	0	0	0	0	0	0	0	0	0	0	0	0	0	0	0	0	0	0
vOTU_5068|St4	0	0	0	0	0	0	0	0	0	0	0	0	0	0	0	0	0	0.694444	0	0	0	0	0	0	0	0	0	0	0	0	0	0	0	0	0	0	0	0	0	0	0	0	0	0	0	0	0	0	0
vOTU_5068|St5	0	0	0	0	0	0	0	0	0	0	0	0	0	0	0	0	0	0	0	0	0	0	0	0	0	0	0	0	0	0	0	0	0	0	0	0	0	0	0	0	0	0	0	0	0	0	0	0	0
vOTU_507|St11	0	0	0	0	0	0	0	0	0	0	0	0	0	0	0	0	0	0	0	0	0	0	0	0	0	0	0	0	0	0	0	0	0	0	0	0	0	0	0	0	0	0	0	0	0	0	0	0	0
vOTU_5071|St7	0	0	0	0	0	0	0	0	0	0	0	1.81818	0	0	0	0	0	0	0	0	0	0	0	0	0	0	0	0	0	0	0	0	0	0	0	0	0	0	0	0	0	0	0	0	0	0	0	0	0
vOTU_5230|St11	0	1.47059	0	0	0	0.847458	0	0.598802	0	1.04712	0	0	0	3.00752	0	0	1.28755	12.6582	4.16667	0.787402	0.900901	9.09091	0	0.934579	0	8.51064	2.85714	2.66667	3.65854	11.828	4.16667	2.94118	0	0.840336	0	0	0	0	0	0	0	0	0	0	0	0	0	0	0
vOTU_528|St11	0	0	0	0	0	0	0	3.125	0	0	0	0	0	0	0	1.6129	0	0	0	0	0	0	0	0	0	0	0	0	0	0	0	0	0	0	0	0	0	0	0	0	0	0	0	0	0	0	0	0	0
vOTU_557|St4	0	0	0	0	0	0	0	0	0	0	0	0	0	0	0	0	0	0	0	0	0	0	0	0	0	0	0	0	0	0	0	0	0	0	0	0	0	0	0	0	0	0	0	0	0	0	0	0	0
vOTU_62|St4	0	0.510204	0.469484	0	0	3.0303	0	0.666667	0	1.14286	0	0	0	0.819672	0.8	0	1.69492	16.6667	2	3.44828	1.63934	22.2222	0	6.15385	0	21.5686	3.33333	0	5.38462	9.87654	2.73973	2.04082	0	0	0	0	0	0	0	0	0	0	0	0	0	0	0	0	0
vOTU_648|St2	0.180505	1.97368	0.2849	0.263158	0	2.45399	0	0.413223	0	1.97044	0.641026	0	0.642398	3.15789	0.44843	0.701754	2.00573	18.2482	2.36967	4.21053	1.29032	31.3725	0	7.58621	7.54717	20.4082	4.44444	3.48837	10.6122	27.2059	8.38323	8.13953	0.398406	1.72414	0	0	0	0	0	0	0	1.68067	0	0	2.7027	0	0	0.568182	0
vOTU_648|St3	0	2.31023	0.294118	0.266667	0	0.617284	0	0	0	1.02041	0.666667	0	0	1.06952	0	0	0.291545	6.06061	0.970874	0	0.645161	12	0	2.8169	3.77358	12.5	2.22222	2.35294	4.60251	11.1111	1.22699	2.39044	0.401606	0.588235	0	0	0	0	0	1.1236	0	0	0	0	0	0	0	0	0
vOTU_648|St4	0	1.32013	0.285714	0	0	1.23457	0	0	0	0.985222	0.641026	0	0	0.531915	0	0.350877	0.862069	6.56934	0.473934	0.526316	0	18	0	2.06897	3.77358	10.2041	4.44444	2.32558	4.08163	16.1765	3.59281	2.33463	0.4	0.578035	0	0	0	0	0	0	0	0	0	0	0	0	0	0	0
vOTU_648|St5	0	0.44843	0	0	0	0	0	0	0	0	0	0	0	0	0	0	0.434783	2.7027	0	0	0	9.375	0	1.1236	0	2.77778	0	0	2.11268	3.57143	1.02041	0	0	0	0	0	0	0	0	0	0	0	0	0	0	0	0	0	0
vOTU_667|St11	0	0.865801	0.401606	0	0.45045	1.47059	0	0.505051	0	2.65957	0.925926	0	0.411523	2.04082	0.840336	0.584795	0.438596	14.2857	3.96825	2.0979	0.877193	8.10811	0	0	0	9.30233	2.43902	2.5	4.93827	11.215	4.58716	2.89017	0	0.952381	0	0.775194	0	0	0	0	0	1.47059	0	0	0	1.2987	0	0	0
vOTU_746|St10	0	0	0	0	0	0	0	0	0	0	0	0	0	0	0	0	0	0	0	0	0	0	0	0	0	0	0	0	0	0	0	0	0	0	0	0	0	0	0	0	0	0	0	0	0	0	0	0	0
vOTU_822|St2	0	0	0	0	0	0	0	0	0	0	0	0	0	0	0	0	0	0	0	0	0	0	0	0	0	0	0	0	0	0	0	0	0	0	0	0	0	0	0	0	0	0	0	0	0	0	0	0	0
vOTU_887|St9	0	0	0	0	0	3.5503	0	0.440529	0	0	0	0	0	0	0	0	0.290698	0.636943	4.82456	0.966184	0	4.87805	0	2	0	3.61446	1.51515	0	1.25	3.57143	1.49254	0.390625	0	0	0	0	0	4.08163	0	0	0	0	0.943396	0	0	0	0	0	0
vOTU_934|St7	0	0	0	0	0	0	0	2.5641	0	0	2.43902	0	0	0	0.934579	0	0.819672	0	0	0	0	0	0	2.17391	0	6.66667	12.5	0	0	4	0	0	0	0	0	0	0	0	0	0	0	0	0	0	0	0	0	0	0
vOTU_934|St8	0	0	0	0	0	0	0	0	0	0	2.17391	0	0.666667	0	0	0	0	0	0	0	0	0	0	0	0	6.25	0	0	0	0	0	0	0	0	0	0	0	0	0	0	0	0	0	0	0	0	0	0	0
vOTU_974|St5	0	0	0	0	0	0	0	0	0	0	0	0	0	0	0	0	0	0	0	0	0	0	0	0	0	0	0	0	0	0	0	0	0	0	0	0	0	0	0	0	0	0	0	0	0	0	0	0	0
vOTU_974|St7	0.253807	0	0	0	0	0	0	0	0	0	0	0	0	0	0	0	0	0	0	0	0	0	0	0	0	0	0	0	0	0	0	0	0	0	0	0	0	1.25	0	0	0	0	0	0	0	0	0	0	0
vOTU_984|St11	0	0	0	0	0	0	0	0	0	0	0	0	0	0	0	0	0	0	0	0	0	0	0	0	0	0	0	0	0	0	0	0	0	0	0	0	0	0	0	0	0	0	0	0	0	0	0	0	0
vOTU_GV_209|St2	0	0	0	0	0	0	0	0	0	0	0	0	0	0	0	0	0	0	0	0	0	0	0	0	0	0	0	0	0	0	0	0	0	0	0	0	0	0	0	0	0	0	0	0	0	0	0	0	0
vOTU_GV_364|St2	0.0307882	0	0	0	0	0	0.122399	0	0.103734	0	0.106045	0.0688231	0	0	0	0.335008	0	0	0	0	0	0	0	0	0	0	0	0	0	0	0	0	0	0	0	0.0792393	0	0	0.175131	0.11919	0	0	0	0	0	0	0	0.0681663	0
vOTU_GV_364|St3	0.043122	0	0	0	0	0	0	0.0886525	0	0	0	0	0	0	0.0714796	0.71048	0	0	0	0	0	0	0	0	0	0	0	0	0	0	0	0	0	0	0	0.106045	0	0.139665	0	0.163666	0	0	0	0.182815	0	0	0	0.3663	0
vOTU_GV_364|St4	0	0	0	0.0437445	0	0	0.150602	0	0	0	0	0	0	0	0	0.713502	0	0	0	0	0	0	0	0	0	0	0	0	0	0	0	0	0	0	0	0	0	0	0	0	0	0	0	0	0	0	0	0	0
vOTU_GV_364|St5	0	0	0	0	0	0	0	0.0908265	0	0	0	0	0	0.0875657	0	0.411765	0	0	0	0	0	0	0	0	0	0	0	0	0.17762	0	0	0	0	0	0	0	0	0	0	0	0	0	0	0	0	0	0	0	0
vOTU_GV_364|St6	0	0	0	0.0450857	0	0	0	0.085034	0	0	0.143266	0	0	0.08	0.0662691	0.0554017	0	0	0	0	0	0	0	0	0	0	0	0	0	0	0	0	0	0	0	0	0	0	0	0.15748	0	0	0	0.188324	0	0	0	0	0
vOTU_GV_364|St7	0	0.078064	0.14652	0.0865052	0	0	0	0	0	0.18315	0	0	0	0.0803213	0.0629723	0.435019	0	0	0	0	0	0	0	0	0	0	0	0	0	0	0	0	0	0	0	0	0	0	0	0	0	0	0	0.17452	0	0	0	0	0
vOTU_GV_364|St8	0.0343053	0	0	0.0367918	0	0	0.248139	0.0673401	0	0	0.117925	0	0	0	0	0.0455789	0.0587544	0	0	0	0	0	0	0	0	0	0.2331	0	0	0	0	0	0	0	0	0	0.102775	0	0	0	0	0	0	0	0	0	0	0	0
vOTU_GV_364|St9	0	0	0	0	0	0	0	0	0	0	0	0	0.0623441	0	0	0	0	0	0	0	0	0	0	0	0	0	0	0	0	0	0	0	0	0	0	0	0	0	0	0	0	0	0	0	0	0	0	0	0
vOTU_GV_451|St11	0	0	0	0	0	0	0	0	0.578035	0.854701	0	0.350877	0	0	0	0	0	0	0	0	0	0	0	0	0	0	0	0	0	0	0	0	0	0	0	0	0	0	0	0	1.52284	1.25	1.68067	0.78125	0	0	0	0	0
vOTU_GV_71|St2	0	0	0	0	0	0	0	0	0	0	0	0	0	0	0	0.0685871	0	0	0	0	0	0	0	0	0	0	0	0	0	0	0	0	0	0	0.147493	0	0	0	0	0.165289	0	0	0.241546	0	0	0.129534	0	0.0913242	0
vOTU_GV_71|St3	0	0.123457	0	0	0	0.184843	0	0.136799	0	0	0	0	0	0	0	0	0	0	0.280112	0	0	0	0	0	0	0	0	0	0	0	0	0	0	0	0.218341	0.17762	0	0	0	0	0.265252	0.45045	0	0.274725	0	0.18315	0	0.268456	0
vOTU_GV_71|St5	0	0	0	0	0	0	0	0	0	0	0	0	0	0	0	0	0	0	0	0	0	0	0	0	0	0	0	0	0	0	0	0	0	0	0	0	0	0	0	0.31348	0.398406	0	0	0.340136	0	0	0.253807	0	0
vOTU_sg_10637|St10	0	0	0	0	0	1.5873	0	0.862069	0	0	0	0	0	0	0	0	0	1.88679	2.98507	0	0	7.14286	0	1.88679	0	0	0	0	0.854701	2.04082	0	0	0	0	1.19048	0	0	0	0	0	0	0	0	0	0	0	0	0	0
vOTU_sg_10765|St10	0	0	0	0	0	0	0	0	0	0	0	0	0	0	0	0	0	0	0	0	0	0	0	2.32558	0	0	0	0	0	0	0	0	0	0	0	0	0	0	0	0	0	0	0	0	0	0	0	0	0
vOTU_sg_1087|St10	0	0	0.507614	0	0	0	0	0	0.609756	0	0	0.900901	0	0	0.961538	0	0	0	0	0	0	0	0	0	0	0	0	0	0	0	0	0	0	0	0	0	0	0	0	0	0	0	0	0	0	0	0	0	0
vOTU_sg_11122|St8	0	0	0	0	0	0	0	0	0	0	0	0	0	0	0	0	0	0	0	0	0	0	0	0	0	0	0	0	0	0	0	0	0	0	0	0	0	0	0	0	0	0	0	0	0	0	0	0	0
vOTU_sg_11264|St2	0	0	0	0	0	0	0	0	0	0	0	0	0	0	0	0	0	0	0	0	0	0	0	0	0	0	0	0	0	0	0	0	0	0	0	0	0	0	0	0	0	0	0	0	0	0	0	0	0
vOTU_sg_11897|St10	0	0	0	0	0	0	0	0	0	0	0	0	0	0	0	0	0	0	0	0	0	0	0	0	0	0	0	0	0	0	0	0	0	0	0	0	0	0	0	0	0	0	0	0	1.51515	0	0	0	0
vOTU_sg_1371|St11	0	0	0	0	0	0	0	0	0	0	0	0	0	0	0	0	0	0	0	0	0	0	0	0	0	0	0	0	0	1.5873	0	0	0	0	0	0	0	0	0	0	0	0	0	0	0	0	0	0	0
vOTU_sg_1602|St10	0	0	0	0	0	0	0	0	0	0	0	0	0	0	0	0	0	0	0	0	0	0	0	0	0	0	0	0	0	0	0	0	0	0	0	0	0	0	0	0	0	0	0	0	0	0	0	0	0
vOTU_sg_2813|St11	0	0	0	0	0	0	0	0	0	0	0	0	0	0	0	0	0	0	0	0	0	0	0	0	0	3.125	0	0	0	0	0	0	0	0	0	0	0	0	0	0	0	2.5641	7.40741	2.27273	0	0	0	0	0
vOTU_sg_2856|St11	0	0	0	0	0	0	0	0	0	0	0	0	0	0	0	0	0	0	0	0	0	0	0	0	0	0	0	0	0	0	0	0	0	0	0	0	0	0	0	0	0	0	0	0	0	0	0	0	0
vOTU_sg_2898|St7	0	0	0	0	0	0	0	0	0	0	0	0	0	0	0	0	0	0	0	0	0	0	0	0	0	0	0	0	0	0	0	0	0	0	0	0	0	0	0	0	0	0	0	0	0	0	0	0	1.04167
vOTU_sg_2920|St5	0	0	0	0	0	0	0	0	0	0	0	0	0	5.76923	0	0	0	0	0	0	0	0	0	0	0	0	0	0	0	0	0	0	0	0	0	0	0	0	0	0	0	0	0	0	0	0	0	0	0
vOTU_sg_3007|St2	0	0	0	0	0	0	0	0	0	0	0	0	0	0	0	0	0	0	0	0	0	0	0	0	0	0	0	0	0	0.961538	0	0	0	0	0	0	0	0	0	0	0	0	0	0	0	0	0	0	0
vOTU_sg_3007|St3	0	0	0	0	0	0	0	0	0	0	0	0	0	0	0	0	0	0	0	0	0	0	0	0	0	0	0	0	0	0	0	0	0	0	0	0	0	0	0	0	0	0	0	0	0	0	0	0	0
vOTU_sg_3007|St4	0	0	0	0	0	0	0	0	0	0	0	0	0	0	0	0	0	0	0	0	0	0	0	0	0	0	0	0	0	0	0	0	0	0	0	0	0	0	0	0	0	0	0	0	0	0	0	0	0
vOTU_sg_3066|St2	0	0	0	0	0	0	0	0	0	0	0	0	0	0	0	0	0	0	0	0	0	0	0	0	0	0	0	0	0	0	0	0	0	0	0	0	0	0	0	0	0	0	0	0	0	0	0	0	0
vOTU_sg_3066|St6	0	0	0	0	0	0	0	0	0	0	0	0	0	0	0	0	0	0	0	0	0	0	0	0	0	0	0	0	0	0	0	0	0	0	0	0	0	0	0	0	0	0	0	0	0	0	0	0	0
vOTU_sg_3066|St7	0	0	0	0	0	0	0	0	0	0	0	0	0	0	0	0	0	0	0	0	0	0	0	0	0	0	0	0	0	0	0	0	0	0	0	0	0	0	0	0	0	0	0	0	0	0	0	0	0
vOTU_sg_3205|St11	0	0.819672	0	0	0	0	0	0	0	0.884956	1.53846	0	0	1.42857	0	0	0	9.52381	0	0	0	14.8148	0	0	0	4.7619	0	0	4.21053	11.9048	2.5	0.990099	0	0	0	0	0	0	0	0	0	2.12766	0	0	0	0	0	0	0
vOTU_sg_3253|St11	0	0	0	0	0	0	0	0	0	0	0	0	0	0	0	1.38889	0	0	0	0	0	0	0	0	0	0	0	0	0	0	0	0	0	0	0	0	0	0	0	0	0	0	0	0	0	0	8.33333	0	0
vOTU_sg_3275|St3	0	0	0	0	0	0	0	0	0	0	0	0	0	0	0	0	0	0	0	0	0	0	0	0	0	0	0	0	0	0	0	0	0	0	0	0	0	0	0	0	0	0	0	0	0	0	0	0	0
vOTU_sg_3275|St4	0	0	0	0	0	0	0	0	0	0	0	0	0	0	0	0	0	0	0	0	0	0	0	0	0	0	0	0	0	0	2.38095	0	0	0	0	0	0	0	0	0	0	0	0	0	0	0	0	0	0
vOTU_sg_3275|St5	0	0	0	0	0	0	0	0	0	0	0	0	0	0	0	0	0	0	0	0	0	0	0	0	0	0	0	0	0	0	0	0	0	0	0	0	0	0	0	0	0	0	0	0	0	0	0	0	0
vOTU_sg_3306|St10	0	0	0	0	0	0	0	0	0	0	0	0	0	0	0	0	0	0	0	0	0	0	0	0	0	0	0	0	0	0	0	0	0	0	0	0	0	0	0	0	0	0	0	0	0	0	0	0	0
vOTU_sg_3518|St2	0	0	0	0	0	0	0	0	0	0	0	0	0	0	0	0	0	0	0	0	0	0	0	0	0	0	0	0	0	0	0	0	0	0	0	0	0	0	0	0	0	0	0	0	0	0	0	0	0
vOTU_sg_3544|St4	0	0	0	0	0	0	0	2.38095	0	0	0	0	0	1.6129	0	0	0	0	4.65116	2.17391	0	0	0	0	3.57143	6.25	5.55556	8.33333	0	0	4.7619	1.66667	0	0	0	0	0	0	0	0	2.7027	0	0	0	0	0	0	0	0
vOTU_sg_3637|St8	0	0	0	0	0	0	0	0	0	0	0	0	0	0	0	0	0	0	0	0	0	0	0	0	0	0	0	0	0	0	0	0	0	0	0	0	0	0	0	0	0	0	0	0	0	0	0	0	0
vOTU_sg_3649|St10	0	0	0	0	0	0	0	0	0	0	0	0	0	0	0	0	0	0	0	0	0	0	0	0	0	0	0	0	0	0	0	0	0	0	0	0	0	0	0	0	0	0	0	0	0	0	0	0	0
vOTU_sg_3679|St6	0	0	4	0	0	0	0	0	0	0	0	0	0	0	0	0	0	0	0	0	0	0	0	0	0	0	0	0	0	0	0	0	0	0	0	0	0	0	0	0	0	0	0	0	0	0	0	0	0
vOTU_sg_3721|St11	0	0	0	0	0.909091	0	0	0	0	0	0	0	0	0	0	0	0	0	0	0	0	0	0	0	0	0	0	0	1.44928	0	0	0	0	0	0	0	0	0	0	0	3.38983	2.7027	9.52381	2.12766	0	0	0	0	0
vOTU_sg_3729|St2	0	0	0	0	0	0	0	0	0	0	0	0	0	0	0	0	0	0	0	0	0	0	0	0	0	0	0	0	0	0	0	0	0	0	0	0	0	0	0	0	0	0	0	0	0	0	35.7143	0	0
vOTU_sg_3755|St11	0	0	0	0	0	0	0	0	0	0	0	0	0	0	0	0	0	0	0	0	0	0	0	0	0	0	5.26316	0	0	0	0	0	0	0	0	0	0	0	0	0	0	0	0	0	0	0	0	0	0
vOTU_sg_3771|St10	0	0	0	0	0	0	0	0	0	0	0	0	0	0	0	0	0	0	0	0	0	0	0	0	0	0	0	0	0	0	0	0	0	0	0	0	0	0	0	0	0	0	0	0	0	0	0	0	0
vOTU_sg_3783|St10	0	0	0	0	0	0	0	0	0	0	0	0	0	0	0	0	0	0	0	0	0	0	0	0	0	0	0	0	0	0	0	0	0	0	0	0	0	0	0	0	0	0	0	0	0	0	0	0	0
vOTU_sg_3792|St4	0	0	0	0	0	0	0	0	0	0	0	1.5625	0	1.81818	0	0	1.38889	12.9032	0	0	0	7.14286	0	0	0	7.69231	0	0	0	15.3846	0	0	0	0	0	0	0	0	0	0	0	0	0	0	0	0	0	0	0
vOTU_sg_3845|St10	0	0	0	0	0	0	0	0	0	0	0	0	0	0	0	0	0	0	0	0	0	0	0	0	0	0	0	0	0	0	0	0	0	0	0	0	0	0	0	0	0	0	0	0	0	0	0	0	0
vOTU_sg_3848|St11	0	0	0	0	0	0	0	0	0	0	0	0	0	0	0	0	0	0	0	0	0	0	0	0	0	0	0	0	0	0	0	0	0	0	0	0	0	0	0	0	0	0	0	0	0	0	0	0	0
vOTU_sg_3884|St2	0	0	0	0	0	0	0	0	0	0	0	0	0	0	0	0	0	0	0	0	0	0	0	0	0	0	0	0	0	0	0	0	0	0	0	0	0	0	0	0	0	0	0	0	0	0	0	0	0
vOTU_sg_3897|St4	0	0	0	0	0	0	0	0	0	0	0	0	0	0	0	0	0	0	0	0	0	0	0	0	0	0	0	0	0	0	0	0	0	0	0	0	0	0	0	0	0	0	0	0	0	0	0	0	0
vOTU_sg_3903|St4	0	0	0	0	0	0	0	0	0	0	0	0	0	0	0	0	0	0	0	0	0	0	0	0	0	0	0	0	0	0	0	0	0	0	0	0	0	0	0	0	0	0	0	0	0	0	0	0	0
vOTU_sg_3921|St7	0	0	0	0	0	0	0	0	0	0	0	0	0	0	0	0	0	0	1.63934	0	0	0	0	0	0	0	0	0	0	0	0	0	0	0	0	0	0	0	0	0	0	0	0	0	0	0	0	0	0
vOTU_sg_3991|St10	0	0	0	0	0	0	0	0	0	0	0	0	0	0	0	0	0	0	0	0	0	0	0	0	0	0	0	0	0	1.78571	0	0	0	0	0	0	0	0	0	0	0	0	0	0	0	0	0	0	0
vOTU_sg_4001|St8	0	0	0	0	0	0	0	0	0	0	0	0	0	0	0	0	0	0	0	0	0	0	0	0	0	0	0	0	0	0	0	0	0	0	0	0	0	0	0	0	0	0	0	0	0	0	0	0	0
vOTU_sg_4044|St11	0	0	0	0	0	0	0	0	0	0	0	0	0	0	0	0	0	0	3.125	0	0	0	0	0	0	0	0	0	0	0	0	0	0	0	0	0	0	0	0	0	0	0	0	0	0	0	0	0	0
vOTU_sg_4045|St4	0	0	0	0	0	2.32558	0	0	0	0	1.88679	0	0	0	0	0	0	8.69565	0	0	0	9.09091	0	0	0	13.3333	0	0	2	0	4	2.12766	0	0	0	0	0	0	0	0	0	0	0	0	0	0	0	0	0
vOTU_sg_4045|St8	0	0	0	0	0	0	0	0	0	0	0	0	0	0	0	0	0	0	0	0	0	0	0	0	0	11.7647	0	0	0	4.34783	0	2.08333	0	0	0	0	0	0	0	0	0	0	0	0	0	0	0	0	0
vOTU_sg_4045|St9	0	0	0	0	0	0	0	0	0	0	1.51515	0	0	0	0	0	0	3.125	5.45455	2.17391	0	0	0	0	0	15.7895	0	0	0	8.69565	2.85714	3.75	0	0	0	0	0	0	0	0	0	0	0	0	0	0	0	0	0
vOTU_sg_4134|St10	0	0	0	0	0	0	0	0	0	0	0	0	0	0	0	0	0	0	0	0	0	0	0	0	0	0	0	0	0	0	0	0	0	0	0	0	0	0	0	0	0	0	0	0	0	0	0	0	0
vOTU_sg_4136|St7	0	0	0	0	0	0	0	0	0	0	0	0	0	0	0	0	0	0	0	0	0	0	0	0	0	0	0	0	0	0	0	0	0	0	0	0	0	0	0	0	0	0	0	0	0	0	0	0	0
vOTU_sg_4174|St10	0	0	0	0	0	0	0	0	0	0	0	0	0	0	0	0	0	0	0	0	0	0	0	0	0	0	0	0	0	0	0	0	0	0	0	0	0	0	0	0	0	0	0	0	0	0	0	0	0
vOTU_sg_4174|St9	0	0	0	0	0	0	0	0	0	0	0	0	0	0	0	0	0	0	0	0	0	0	0	0	0	0	0	0	0	0	0	0	0	0	0	0	0	0	0	0	0	0	0	0	0	0	0	0	0
vOTU_sg_4214|St11	0	0	0	0	0	0	0	0	0	0	0	0	0	0	0	0	0	0	0	0	0	0	0	0	0	0	0	0	0	0	0	0	0	0	0	0	0	0	0	0	0	0	0	0	0	0	0	0	0
vOTU_sg_4229|St2	0	0	0	0	0	0	0	0	0	0	0	0	0	0	0	0	0	0	0	0	0	0	0	0	0	0	0	0	0	0	0	0	0	0	0	0	0	0	0	0	0	0	0	0	0	0	0	0	0
vOTU_sg_425|St10	0	0	0	0	0	0	0	0	0	0	0	0	0	0	0	0	0	0	0	0	0	0	0	0	0	0	0	0	0	0	0	0	0	0	0	0	0	0	0	0	0	0	0	0	0	0	0	0	0
vOTU_sg_4260|St9	0	0	0	0	0	0	0	0	0	0	0	0	0	0	0	0	0	0	0	0	0	0	0	0	0	0	0	0	1.05263	0	0	2.32558	0	0	0	0	0	0	0	0	0	0	0	0	0	0	0	0	0
vOTU_sg_4292|St7	0	0	0	0	0	0	0	0	0	0	0	0	0	0	0	0	0	0	0	0	0	0	0	0	0	0	0	0	0	0	0	0	0	0	0	0	0	0	0	0	0	0	0	0	0	0	0	0	0
vOTU_sg_4392|St4	0	0	0	0	0	0	0	0	0	0	0	0	0	0	0	0	0	0	0	0	0	0	0	0	0	0	0	0	0	0	0	0	0	0	0	0	0	0	0	0	0	0	0	0	0	0	0	0	0
vOTU_sg_4392|St5	0	0	0	0	0	0	0	0	0	0	0	0	0	0	0	0	0	0	0	0	0	0	0	0	0	0	0	0	0	0	0	0	0	0	0	0	0	0	0	0	0	0	0	0	0	0	0	0	0
vOTU_sg_4402|St5	0	0	0	0	0	0	0	0	0	0	0	0	0	0	0	0	0	0	0	0	0	0	0	0	0	10	0	0	0	0	0	0	0	0	0	0	0	0	0	0	0	0	0	0	0	0	0	0	0
vOTU_sg_4499|St2	0	0	0	0	0	0	0	0	0	0	0	0	0	0	0	0	0	0	0	0	0	0	0	0	0	0	0	0	0	0	0	0	0	0	0	0	0	0	0	0	0	0	0	0	0	0	0	0	0
vOTU_sg_4501|St9	0	0	0	0	0	0	0	0	0	0	0	0	0	0	0	0	0	0	0	0	0	0	0	0	0	0	0	0	0	0	0	0	0	0	0	0	0	0	0	0	0	0	0	0	0	0	0	0	0
vOTU_sg_4508|St7	0	0	0	0	0	0	0	0	0	0	0	0	0	0	0	0	0	0	0	0	0	0	0	0	0	0	0	0	0	0	0	0	0	0	0	0	0	0	0	0	0	0	0	0	0	0	0	0	0
vOTU_sg_4552|St4	0	0	0	0	0	0	0	0	0	0	0	0	0	0	0	0	0	0	0	0	0	0	0	0	0	0	0	0	0	0	0	0	0	0	0	0	0	0	0	0	0	0	0	0	0	0	0	0	0
vOTU_sg_4662|St2	0	2.24719	1.16279	0	0	0	0	2.8169	0	3.92157	8	0	0.694444	2	0	0	5	15.9091	6.12245	0	6.38298	0	0	13.3333	0	0	0	10	4.47761	10.8108	10.2564	6.41026	0	0	0	1.85185	0	0	0	0	3.22581	3.7037	0	3.33333	0	4.54545	0	0	2
vOTU_sg_4662|St3	0	0	0	0	0	0	0	0	0	2.12766	0	0	0	2.27273	0	0	3.37079	7.5	4.34783	0	0	0	0	2.38095	0	0	0	5	3.22581	5.88235	2.5641	0	0	0	0	0	0	0	0	0	0	0	0	0	0	0	0	0	0
vOTU_sg_4662|St4	0	0	0	0	0	0	0	0	0	0	5	0	0	2.63158	0	0	3.94737	10.5263	2.63158	0	0	0	0	2.7027	0	0	0	0	4.08163	10.3448	3.0303	1.69492	0	0	0	0	0	0	0	0	0	0	0	0	0	0	0	0	0
vOTU_sg_4733|St6	0	0	0	0	0	0	0	0	0	0	0	0	0	0	0	0	0	5.55556	0	0	0	0	0	0	0	0	0	0	1.92308	3.44828	0	0	0	0	0	0	0	0	0	0	0	0	0	0	0	0	0	0	0
vOTU_sg_4743|St10	0	0	0	0	0	0	0	0	0	0	0	0	0	0	0	0	0	0	0	0	0	0	0	0	0	0	0	0	0	0	0	0	0	0	0	0	0	0	0	0	0	0	0	0	0	0	0	0	0
vOTU_sg_4829|St10	0	0	0	0	0	0	0	0	0	0	0	0	0	0	0	0	0	0	0	0	0	0	0	0	0	0	0	0	0	0	0	0	0	0	0	0	0	0	0	0	0	0	0	0	0	0	0	0	0
vOTU_sg_4879|St2	0	0	0	0	0	0	0	0	0	0	0	0	0	0	0	0	0	0	0	0	0	0	0	0	0	0	0	0	0	0	0	0	0	0	0	0	0	0	0	0	0	0	0	0	0	0	0	0	0
vOTU_sg_4899|St11	0	0	0	0	0	2.77778	0	0	0	1.88679	0	0	0	0	0	0	0	0	0	0	0	0	0	0	0	0	0	0	2.43902	0	0	0	0	0	0	0	0	0	0	0	0	0	0	0	0	0	0	0	0
vOTU_sg_4955|St10	0	0	0	0	0	0	0	0	0	0	0	0	0	0	0	0	0	0	0	0	0	0	0	0	0	0	0	0	0	0	0	0	0	0	0	0	0	0	0	0	0	0	0	0	0	0	0	0	0
vOTU_sg_4955|St11	0	0	0	0	0	0	0	0	0	0	0	0	0	0	0	0	0	0	0	0	0	0	0	0	0	0	0	0	0	0	0	0	0	0	0	0	0	0	0	0	0	0	0	0	0	0	0	0	0
vOTU_sg_5010|St11	0	0	0	0	0	0	0	0	0	0	0	0	0	0	0	0	0	0	0	0	0	0	0	0	0	0	0	0	0	0	0	0	0	0	0	0	0	0	0	0	0	0	0	0	0	0	0	0	0
vOTU_sg_5014|St4	0	0	0	0	0	3.0303	0	0	0	0	0	0	0	0	0	0	0	4	3.0303	0	0	16.6667	0	0	0	0	11.1111	0	3.125	0	0	0	0	0	0	0	0	6.66667	0	0	0	0	0	0	0	0	0	0	0
vOTU_sg_5014|St5	0	0	0	0	0	6.89655	0	0	0	0	0	0	0	2.85714	0	0	0	0	0	0	0	20	0	0	0	0	6.25	0	3.44828	0	0	0	0	0	0	0	0	7.69231	0	0	0	0	0	0	0	0	0	0	0
vOTU_sg_5019|St4	0	0	0	0	0	0	0	0	0	0	0	0	0	0	0	0	0	0	0	0	0	0	0	0	0	0	0	0	0	0	0	0	0	0	0	0	0	0	0	0	0	0	0	0	0	0	0	0	0
vOTU_sg_5036|St4	0	0	0	0	0	0	0	0	0	0	0	0	0	0	0	0	0	0	0	0	0	0	0	0	0	0	0	0	0	0	0	0	0	0	0	0	0	0	0	0	0	0	0	0	0	0	0	0	0
vOTU_sg_5037|St2	0	0	0	0	0	0	0	0	0	0	0	0	0	0	0	0	0	0	0	0	0	0	0	0	0	0	0	0	0	0	0	0	0	0	0	0	0	0	0	0	0	0	0	0	0	0	0	0	0
vOTU_sg_5037|St3	0	0	0	0	0	0	0	0	0	0	0	0	0	0	0	0	0	0	0	0	0	0	0	0	0	0	0	0	3.57143	0	0	0	0	0	0	0	0	0	0	0	0	0	0	0	0	0	0	0	0
vOTU_sg_5125|St6	0	0	0	0	0	0	0	0	0	0	0	0	0	0	0	0	0	8.69565	0	0	0	15.3846	0	0	0	0	0	0	2	0	0	0	0	0	0	0	0	0	0	0	0	0	0	0	0	0	0	0	0
vOTU_sg_5234|St10	0	0	0	0	0	0	0	0	0	0	0	0	0	0	0	0	0	0	0	0	0	0	0	0	0	0	0	0	0	0	0	0	0	0	0	0	0	0	0	0	0	0	0	0	0	0	0	0	0
vOTU_sg_5268|St9	0	0	0	0	0	0	0	0	0	0	0	0	0	0	0	0	0	0	0	0	0	0	0	0	0	0	0	0	0	5.26316	0	0	0	0	0	0	0	0	0	0	0	0	0	0	0	0	0	0	0
vOTU_sg_5330|St10	0	0	0	0	0	0	0	0	0	0	0	0	0	0	0	0	0	0	0	0	0	0	0	0	0	0	0	0	0	0	0	0	0	0	0	0	0	0	0	0	0	0	0	0	0	0	0	0	0
vOTU_sg_5338|St2	0	0	0	0	0	0	0	0	0	0	0	0	0	0	0	0	0	0	0	0	0	0	0	0	0	0	0	0	0	0	0	0	0	0	0	0	0	0	0	0	0	0	0	0	0	0	0	0	0
vOTU_sg_5393|St10	0	0	0	0	0	0	0	0	0	0	0	0	0	0	0	0	0	0	0	0	0	0	0	0	0	0	0	0	0	0	0	0	0	0	0	0	0	0	0	0	0	0	0	0	0	0	0	0	0
vOTU_sg_5401|St10	0	0	0	0	0	0	0	0	0	0	0	0	0	0	0	0	0	0	0	0	0	0	0	0	0	0	0	0	0	0	0	0	0	0	0	0	0	0	0	0	0	0	0	0	0	0	0	0	0
vOTU_sg_5424|St4	0	0	0	0	0	0	0	0	0	0	0	0	0	10	0	0	0	0	0	0	0	0	0	0	0	0	0	0	0	0	0	0	0	0	0	0	0	0	0	0	0	0	0	0	0	0	0	0	0
vOTU_sg_5426|St11	0	0	0	0	0	0	3.125	0	0	0	1.02041	0	0	0	0	0	0	0	0	0	0	0	0	0	0	0	0	0	0	0	0	0	0	0	0	0	0	0	0	0	0	0	0	0	0	0	0	0	0
vOTU_sg_5659|St6	0	0	0	0	0	0	0	0	0	0	0	0	0	2.63158	0	0	2.17391	8.33333	0	0	0	0	0	0	0	0	0	0	1.92308	5.26316	6.45161	0	0	0	0	0	0	0	0	0	0	0	0	0	0	0	0	0	0
vOTU_sg_5663|St10	0	0	0	0	0	0	0	0	0	0	0	0	0	0	0	0	0	0	2.5641	0	0	0	0	0	0	0	0	0	0	0	0	0	0	0	0	0	0	0	0	0	0	0	0	0	0	0	0	0	0
vOTU_sg_5707|St8	0	0	0	0	0	0	0	0	0	0	0	0	0	0	0	0	0	0	0	0	0	0	0	0	0	0	0	0	0	0	0	0	0	0	0	0	0	0	0	0	0	0	0	0	0	0	0	0	0
vOTU_sg_5753|St10	0	0	0	0	0	0	0	0	0	0	0	0	0	0	0	0	0	0	0	0	0	0	0	0	0	0	0	0	0	0	0	0	0	0	0	0	0	0	0	0	0	0	0	0	0	0	0	0	0
vOTU_sg_6042|St4	0	0	0	0	0	0	0	0	0	0	0	0	0	0	0	0	0	0	0	0	0	0	0	0	0	0	0	0	0	0	0	0	0	0	0	0	0	0	0	0	0	0	0	0	0	0	0	0	0
vOTU_sg_6143|St11	0	0	0	0	0.714286	0	0	0	0	0	0	0.793651	0	0	0.806452	0	0	1.88679	0	0	0	0	0	0	0	0	0	0	0	0	0	0	0	0	0	0	0	0	0	0	0	0	0	0	0	0	0	0	1.02041
vOTU_sg_6180|St4	0	0	0	0	0	0	0	0	0	0	0	0	0	0	0	1.78571	0	0	0	0	0	0	0	0	0	0	0	0	0	0	0	0	0	0	0	0	0	0	0	0	0	0	0	0	0	0	0	0	0
vOTU_sg_6229|St2	0	0	0	0	0	0	0	0	0	0	0	0	0	0	0	0	0	4.34783	0	0	3.22581	0	0	3.57143	8.33333	6.66667	5.55556	0	2.7027	0	0	0	0	0	0	0	0	0	0	0	0	0	0	0	0	0	0	0	0
vOTU_sg_6277|St7	0	0	0	0	0	0	0	0	0	0	0	0	0	0	0	0	0	0	0	0	0	0	0	0	0	0	0	0	0	0	0	0	0	0	0	0	0	0	0	0	0	0	0	0	0	0	0	0	0
vOTU_sg_6305|St3	0	0	0	0	2.08333	0	0	0	0	0	0	0	0	0	0	0	0	6.66667	0	0	0	0	0	0	0	0	0	0	2.94118	0	0	0	0	0	0	0	0	0	0	0	0	0	0	0	0	0	0	0	3.84615
vOTU_sg_6305|St5	0	0	0	0	0	0	0	0	0	0	0	0	0	0	0	0	0	8.33333	0	0	0	0	0	0	0	0	0	0	0	0	0	0	0	0	0	0	0	0	0	0	0	0	0	0	0	0	0	0	0
vOTU_sg_6360|St10	0	0	0	0	0	0	0	0	0	0	0	1.88679	0	0	0	0	0	0	0	0	0	0	0	0	0	0	0	0	0	0	0	0	0	0	0	0	0	0	0	0	0	0	0	0	0	5.88235	0	0	0
vOTU_sg_6399|St7	0	0	0	0	0	0	0	0	0	0	0	0	0	0	0	0	0	0	0	0	0	0	0	0	0	0	0	0	0	0	0	0	0	0	0	0	0	0	0	0	0	0	0	0	0	0	0	0	0
vOTU_sg_6521|St11	0	0	0	0	0	0	0	0	0	0	0	0	0	0	0	0	0	4.7619	0	0	0	8.33333	0	0	0	0	6.25	0	0	0	0	0	0	0	0	0	0	0	0	0	0	0	0	0	0	0	0	0	0
vOTU_sg_6633|St10	0	0	0	0	0	0	0	0	0	0	0	0	0	0	0	0	0	0	0	0	0	0	0	0	0	0	0	0	0	0	0	0	0	0	0	0	0	0	0	0	0	0	0	0	0	0	0	0	0
vOTU_sg_6659|St9	0	0	0	0	0	0	0	0	0	0	0	0	0	0	0	0	0	0	0	0	0	0	0	0	0	0	1	0	0	0	3.33333	0	0	0	0	0	0	0	0	0	0	0	0	0	0	0	0	0	0
vOTU_sg_6692|St10	0	0	0	0	0	0	0	0	0	0	0	0	0	0	0	0	0	0	0	0	0	0	0	0	0	0	0	0	0	0	0	0	0	0	0	0	0	0	0	0	0	0	0	0	0	0	0	0	0
vOTU_sg_6779|St10	0	0	0	0	0	0	0	0	0	0	0	0	0	0	0	0	0	0	0	0	0	0	0	0	0	0	0	0	0	0	0	0	0	0	0	0	0	0	0	0	0	0	0	0	0	0	0	0	0
vOTU_sg_6859|St11	0	0	0	0	0	0	0	0	0	0	0	0	0	0	0	0	0	0	0	0	0	0	0	0	0	0	0	0	0	0	0	0	0	0	0	0	4.54545	0	0	0	0	0	0	0	0	0	0	0	0
vOTU_sg_6897|St10	0	0	0	0	0	0	0	0	0	4.16667	0	0	0	0	0	0	0	0	0	0	0	0	0	0	0	0	0	0	0	0	0	0	0	3.44828	0	0	0	0	0	0	0	0	0	0	0	0	0	0	0
vOTU_sg_6954|St6	0	0	0	0	0	0	0	0	0	0	0	0	0	0	0	0	0	0	0	0	0	0	0	0	0	0	0	0	0	4	0	0	0	0	2.5	0	0	0	0	0	0	0	0	0	0	0	0	0	0
vOTU_sg_7128|St8	0	0	0	0	0	0	0	0	0	0	0	0	0	0	0	0	0	0	0	0	0	0	0	0	0	0	0	0	0	3.44828	0	0	0	0	0	0	0	0	0	0	0	0	0	0	0	0	0	0	0
vOTU_sg_7128|St9	0	0	0	0	0	0	0	0	0	0	0	0	0	0	0	0	0	4.7619	0	0	0	0	0	0	0	0	0	0	0	5.55556	0	0	0	0	0	0	0	0	0	0	0	0	0	0	0	0	0	0	0
vOTU_sg_7137|St11	0	0	0	0	0	2.85714	0	0	0	0	0	0	0	0	0	0	0	0	0	0	0	0	0	0	0	0	0	0	0	0	0	0	0	0	0	0	0	0	0	0	3.57143	0	13.3333	0	0	0	0	0	0
vOTU_sg_7164|St9	0	0	0	0	0	0	0	0	0	0	0	0	0	0	0	0	0	0	0	0	0	0	0	0	0	0	0	0	0	0	0	0	0	0	0	0	0	0	0	0	0	0	0	0	0	0	0	0	0
vOTU_sg_7224|St11	0	0	0	0	0	0	0	0	0	0	0	0	0	0	0	0	0	0	0	0	0	0	0	0	0	0	0	0	0	0	0	0	0	0	0	0	0	0	0	0	0	0	0	0	0	0	0	0	0
vOTU_sg_7266|St10	0.70922	0.746269	0	0	0	0.952381	0	0.78125	0.595238	1.20482	1.1236	1.48148	0	0	2.34375	0	0	0	0	0	0	0	0	0	0	0	0	0	0	0	0	0	0	0	0	0	0	0	0	0	0	0	0	0	0	0	0	0	0
vOTU_sg_7310|St4	0	0	0	0	0	0	0	0	0	0	0	0	0	0	0	0	0	0	0	0	0	0	0	0	0	0	0	0	0	0	0	0	0	0	0	0	0	0	0	0	0	0	0	0	0	0	0	0	0
vOTU_sg_7361|St11	0	0	0	0	0	0	0	0	0	0	0	0	0	0	0	0	0	0	0	3.44828	0	0	0	0	0	0	0	0	0	0	0	0	0	0	0	0	0	0	0	0	0	0	0	0	0	0	0	0	0
vOTU_sg_7538|St7	0	0	0	0	0	0	0	0	0	0	0	0	0	0	0	0	0	0	0	0	0	0	0	0	0	0	0	0	0	0	0	0	0	0	0	0	0	0	0	0	0	0	0	0	0	0	0	0	0
vOTU_sg_7687|St3	0	0	0	0	0	0	0	0	0	0	0	0	0	0	0	0	0	0	0	0	0	0	0	0	0	0	0	0	0	0	0	0	0	0	0	0	0	0	0	0	0	0	0	0	0	0	0	0	0
vOTU_sg_7703|St9	0	0	0	0	0	0	0	0	0	0	0	0	0	0	0	0	0	5.88235	0	5.88235	0	0	0	0	0	0	0	0	0	0	7.14286	0	0	0	0	0	0	0	0	0	0	0	0	0	0	0	0	0	0
vOTU_sg_7711|St4	0	0	0	0	0	0	0	0	0	0	0	0	0	0	0	0	0	0	0	4.34783	0	0	0	0	0	0	0	0	0	0	0	0	0	0	0	0	0	0	0	0	0	0	0	0	0	0	0	0	0
vOTU_sg_7776|St11	0	0	0	0	0	0	0	2.38095	0	0	0	0	0	0	0	0	0	0	3.44828	0	0	0	0	0	0	0	4.7619	5.55556	0	0	0	0	0	0	0	0	0	0	0	0	0	0	0	0	0	0	0	0	0
vOTU_sg_7889|St10	0	0	0	0	0	0	0	0	0	0	0	0	0	0	0	0	0	0	0	0	0	0	0	0	0	0	0	0	0	0	0	0	0	0	0	0	0	0	0	0	0	0	0	0	0	0	0	0	0
vOTU_sg_7901|St4	0	0	0	0	0	0	0	0	0	4	0	0	1.85185	0	0	0	4.87805	14.2857	0	0	0	0	0	0	6.25	6.25	0	0	0	17.6471	0	5.71429	0	0	0	0	0	0	0	0	0	0	0	0	0	0	0	0	3.33333
vOTU_sg_7901|St5	0	0	0	0	0	0	0	0	0	0	0	0	1.96078	0	0	0	0	0	0	0	0	0	0	0	0	0	0	0	0	0	0	0	0	0	0	0	0	0	0	0	0	0	0	0	0	0	0	0	0
vOTU_sg_7901|St9	0	0	0	0	0	0	0	0	0	0	0	0	0	0	0	0	0	4.7619	0	0	0	0	0	0	0	7.14286	0	0	0	11.7647	0	0	0	0	0	0	0	0	0	0	0	0	0	0	0	0	0	0	0
vOTU_sg_8056|St11	0	0	0	0	2.7027	0	0	0	0	0	5.88235	0	0	0	0	0	0	0	0	0	0	0	0	0	0	0	0	0	0	0	0	0	0	0	0	0	0	0	0	0	0	0	0	0	0	0	0	0	0
vOTU_sg_8100|St4	0	0	0	0	0	0	0	0	0	0	0	0	0	2.94118	0	0	0	4.7619	0	0	0	8.69565	0	0	0	0	0	0	0	0	0	2.5	0	0	0	0	0	0	0	0	0	0	0	0	0	0	0	0	0
vOTU_sg_8148|St2	0	0	0	0	0	1.49254	0	0	0.621118	0	0	0	0	0	0	0	1.43885	6.41026	0	2.04082	0	8.51064	0	1.47059	0	0	0	1.81818	4	4.22535	4.7619	1.53846	0	0	0	0	0	0	0	0	0	0	0	0	0	2.22222	0	0	0
vOTU_sg_8148|St3	0	0	0	0	0	0	0	0	0	0	0	0	0	0	0	0	0.909091	5.55556	0	0	0	0	0	1.51515	3.22581	0	0	0	4.90196	3.07692	1.47059	0	0	0	0	0	0	0	0	0	0	0	0	0	0	0	0	0	0
vOTU_sg_8148|St4	0	0	0	0	0	0	0	0	0	0	0	0	0	0	0	0	0	6.49351	0	0	0	9.7561	0	1.53846	2.94118	0	3.0303	2	2.63158	7.24638	1.28205	1.65289	0	0	0	0	0	0	0	0	0	0	0	0	0	0	0	0	0
vOTU_sg_8190|St9	0	0	0	0	0	0	0	0	0	0	0	0	0	0	0	0	0	0	0	0	0	0	0	0	0	0	0	0	0	0	0	0	0	0	0	0	0	0	0	0	0	0	0	0	0	0	0	0	6.66667
vOTU_sg_8206|St7	0	0	0	0	0	0	0	0	0	0	0	0	0	0	0	0	0	0	0	0	0	0	0	0	0	0	0	0	0	0	0	0	0	0	0	0	0	0	0	0	0	0	0	0	0	0	0	0	0
vOTU_sg_8259|St7	0	0	0	0	0	0	0	0	0	0	0	0	0	0	0	0	0	0	0	0	0	0	0	0	0	0	0	0	0	13.3333	0	0	0	0	0	0	0	0	0	0	0	0	0	0	0	0	0	0	0
vOTU_sg_8281|St10	0	0	0	0	0	0	0	0	0	0	0	0	0	0	0	0	0	0	0	0	0	0	0	0	0	0	0	0	0	0	0	0	0	0	0	0	0	0	0	0	0	0	0	0	0	0	0	0	0
vOTU_sg_8300|St7	0	0	1.88679	0	0	0	0	2.77778	0	0	3.84615	0	0	0	0	0	0	0	0	0	0	0	0	0	0	0	0	0	0	0	0	0	0	0	0	0	7.69231	0	0	0	0	0	0	0	0	0	0	0	0
vOTU_sg_8329|St2	0	0	0	0	0	0	0	0	0	0	0	0	0	0	0	0	0	0	0	0	0	0	0	0	0	0	0	0	0	0	0	0	0	0	0	0	0	0	0	0	0	0	0	0	0	0	0	0	0
vOTU_sg_8449|St10	0	0	0	0	0	0	0	0	0	0	0	0	0	0	0	0	0	0	2.32558	0	0	0	0	0	0	0	0	0	0	0	0	0	0	0	0	0	0	0	0	0	0	0	0	0	0	0	0	0	0
vOTU_sg_8643|St8	0	0	0	0	0	0	0	0	0	0	0	0	0	0	0	0	0	0	0	0	0	0	0	0	1.53846	0.925926	0	0	0	0	0	0	0	0	0	0	0	0	0	0	0	0	0	0	4.16667	0	0	0	0
vOTU_sg_8752|St4	0	0	0	0	0	0	0	0	0	0	0	0	0.617284	0	0	0	1.04167	9.52381	1.23457	0	0	7.14286	0	0	0	4.34783	0	0	3.94737	11.5385	1.96078	0	0	0	0	1.44928	0	0	0	0	0	0	0	0	0	0	0	0	0
vOTU_sg_8941|St5	0	0	0	0	0	0	0	0	0	0	0	0	0	0	0	0	0	0	0	0	0	0	0	0	0	0	0	0	0	0	0	0	0	0	0	0	0	0	0	0	0	0	0	0	0	0	0	0	0
vOTU_sg_8941|St7	0	0	0	0	0	0	0	0	0	0	0	0	0	0	0	0.740741	0	0	0	0	0	0	0	0	0	0	0	0	0	0	0	0	0	0	0	0	0	0	0	0	0	0	0	0	0	0	0	0	0
vOTU_sg_8941|St9	0	0	0	0	0	0	0	0	0	0	0	0	0	0	0	0	0	0	0	0	0	0	0	0	0	0	0	0	0	0	0	0	0	0	0	0	0	0	0	0	0	0	0	0	0	0	0	0	0
vOTU_sg_9112|St11	0	0	0	0	0	0	0	0	0	0	0	0	0	0	0	0	0	0	0	0	0	0	0	0	0	0	0	0	0	0	0	0	0	0	0	0	0	0	0	0	0	0	0	0	0	0	0	0	0
vOTU_sg_9134|St4	0	0	0	0	0	0	0	0	0	0	0	0	0	0	0	0	0	0	0	0	0	0	0	0	0	0	0	0	0	2.46914	0	0	0	0	0	0	0	0	0	0	0	0	0	0	0	0	0	0	0
vOTU_sg_9134|St5	0	0	0	0	0	0	0	0	0	0	0	0	0	0	0	0	0	0	0	0	0	0	0	0	0	0	0	0	0	0	0	0	0	0	0	0	0	0	0	0	0	0	0	0	0	0	0	0	0
[truncated: 463 more columns]
